# Supplementary material for: Re-refinement of sodium ammonium sulfate dihydrate at 170 K
Source: IUCrdata. 2020 Sep 25;5(Pt 9):x201275. doi: 10.1107/S2414314620012754 (PMC9462271; doi:10.1107/S2414314620012754)
Supplement: Supplementary file 1 [file x-05-x201275-sup1.cif]

##############################################################################
#                                                                            #
# This CIF contains the data for a data article accepted for                 #
# publication in IUCrData. It conforms to the requirements of                #
# Notes for Authors for IUCrData, and has been                               #
# peer reviewed under the auspices of IUCrData.                              #
#                                                                            #
# Full details of the Crystallographic Information File format               #
# are given in the paper "The Crystallographic Information File (CIF):       #
# a New Standard Archive File for Crystallography" by S. R. Hall, F. H.      #
# Allen and I. D. Brown [Acta Cryst. (1991), A47, 655-685].                  #
#                                                                            #
# The current version of the core CIF dictionary is obtainable from          #
# ftp://ftp.iucr.org/pub/cif_core.dic.                                       #
#                                                                            #
# Software is freely available for graphical display of the structure(s)     #
# in this CIF. For information consult the CIF software page                 #
# http://www.iucr.org/resources/cif/software.                                #
#                                                                            #
# This file may be used for bona fide research purposes within the           #
# scientific community so long as proper attribution is given to the data    # 
# article from which it was obtained.                                        #
#                                                                            #
##############################################################################
data_global
_audit_creation_method     'form.cif (version 2.0)'
_journal_data_validation_number     ?
_journal_date_recd_electronic     2020-08-26
_journal_date_accepted     2020-09-18
_journal_name_full     'IUCrData'
_journal_year     2020
_journal_volume     5
_journal_issue      9
_journal_page_first     0
_journal_page_last     0
_journal_paper_category     HI
_journal_paper_doi     10.1107/S2414314620012754
_journal_coeditor_code     WM4138
_publ_contact_author_name     'R\"udiger W. Seidel'
_publ_contact_author_address
;
Institut f\"ur Pharmazie
Wolfgang-Langenbeck-Stra\&e 4
06120 Halle (Saale), Germany
;
_publ_contact_author_email     ruediger.seidel@pharmazie.uni-halle.de
_publ_contact_author_fax     '49 345 55 25154'
_publ_contact_author_phone     '49 345 55 27237'
_publ_section_title
;
Re-refinement of sodium ammonium sulfate dihydrate at 170 K
;
_publ_section_title_footnote     .
loop_
    _publ_author_name
    _publ_author_address
    'Eckhardt, Tamira'
;
Institut f\"ur Pharmazie
Wolfgang-Langenbeck-Str. 4
06120 Halle (Saale), Germany
;
    'Wagner, Christoph'
;
Institut f\"ur Chemie
Kurt-Mothes-Str. 2
06120 Halle (Saale), Germany
;
    'Imming, Peter'
;
Institut f\"ur Pharmazie
Wolfgang-Langenbeck-Str. 4
06120 Halle (Saale), Germany
;
    'Seidel, R\"udiger W.'
;
Institut f\"ur Pharmazie
Wolfgang-Langenbeck-Str. 4
06120 Halle (Saale), Germany
;
_publ_section_synopsis
;
The crystal structure of sodium ammonium sulfate dihydrate has been
redetermined at 170 K on the basis of single-crystal X-ray data.
;
data_I
_database_code_depnum_ccdc_archive 'CCDC 2032745'
_audit_creation_method     'SHELXL-2018/3 and form.cif'
_chemical_name_systematic     'Ammonium sodium sulfate dihydrate'
_chemical_name_common     'Sodium ammonium sulfate dihydrate'
_chemical_formula_moiety     'Na +, N H4 +, O4 S 2-, 2(H2 O)'
_chemical_formula_sum     'H8 N Na O6 S'
_chemical_formula_iupac     'Na +, N H4 +, S O4 2-, 2H2 O'
_chemical_formula_weight     173.12
_chemical_melting_point     ?
_chemical_absolute_configuration     ad
_space_group_crystal_system     orthorhombic
_space_group_name_H-M_alt     'P 21 21 21'
_space_group_name_Hall     'P 2ac 2ab'
loop_
    _space_group_symop_operation_xyz
    'x, y, z'
    '-x+1/2, -y, z+1/2'
    '-x, y+1/2, -z+1/2'
    'x+1/2, -y+1/2, -z'
_cell_length_a     6.2001(2)
_cell_length_b     8.1917(3)
_cell_length_c     12.8121(6)
_cell_angle_alpha     90
_cell_angle_beta     90
_cell_angle_gamma     90
_cell_volume     650.72(4)
_cell_formula_units_Z     4
_cell_measurement_reflns_used     15574
_cell_measurement_theta_min     2.95
_cell_measurement_theta_max     29.50
_cell_measurement_temperature     170(2)
_exptl_crystal_description     prism
_exptl_crystal_colour     colourless
_exptl_crystal_size_max     0.500
_exptl_crystal_size_mid     0.480
_exptl_crystal_size_min     0.280
_exptl_crystal_density_diffrn     1.767
_exptl_crystal_density_meas     ?
_exptl_crystal_density_method     ?
_exptl_crystal_F_000     360
_exptl_absorpt_coefficient_mu     0.533
_exptl_absorpt_correction_type     multi-scan
_exptl_absorpt_process_details
;
[<i>MULABS</i> (Blessing, 1995) in <i>PLATON</i> (Spek, 2020)]
;
_exptl_absorpt_correction_T_min     0.72834
_exptl_absorpt_correction_T_max     1.11690
_diffrn_ambient_temperature     170(2)
_diffrn_source     'sealed X-ray tube'
_diffrn_radiation_type     MoK\a
_diffrn_radiation_wavelength     0.71073
_diffrn_measurement_device_type     'STOE IPDS 2T'
_diffrn_measurement_method     '\w scans'
_diffrn_detector_area_resol_mean     6.67
_diffrn_reflns_number     14489
_diffrn_reflns_av_R_equivalents     0.0381
_diffrn_reflns_av_unetI/netI     0.0165
_diffrn_reflns_theta_min     2.951
_diffrn_reflns_theta_max     29.156
_diffrn_reflns_theta_full     25.242
_diffrn_measured_fraction_theta_max     1.000
_diffrn_measured_fraction_theta_full     1.000
_diffrn_reflns_limit_h_min     -8
_diffrn_reflns_limit_h_max     7
_diffrn_reflns_limit_k_min     -11
_diffrn_reflns_limit_k_max     11
_diffrn_reflns_limit_l_min     -17
_diffrn_reflns_limit_l_max     17
_refine_special_details
;
 Hydrogen-atom positions were located in a difference Fourier map,
and their parameters were refined with standard similarity restraints on
1,2-distances for O---H and and N---H bonds (with a standard uncertainty of
0.02 \%A). <i>U</i>~iso~(H) values were refined freely.
;
_reflns_number_total     1754
_reflns_number_gt     1690
_reflns_threshold_expression     'I > 2\s(I)'
_refine_ls_structure_factor_coef     Fsqd
_refine_ls_matrix_type     full
_refine_ls_R_factor_all     0.0233
_refine_ls_R_factor_gt     0.0225
_refine_ls_wR_factor_gt     0.0575
_refine_ls_wR_factor_ref     0.0577
_refine_ls_goodness_of_fit_ref     1.087
_refine_ls_restrained_S_all     1.088
_refine_ls_number_reflns     1754
_refine_ls_number_parameters     114
_refine_ls_number_restraints     12
_refine_ls_hydrogen_treatment     refall
_refine_ls_weighting_scheme     calc
_refine_ls_weighting_details
              'w=1/[\s^2^(Fo^2^)+(0.0357P)^2^+0.0942P] where P=(Fo^2^+2Fc^2^)/3'
_atom_sites_solution_hydrogens     difmap
_atom_sites_solution_primary     dual
_atom_sites_solution_secondary     difmap
_refine_ls_shift/su_max     0.000
_refine_ls_shift/su_mean     0.000
_refine_diff_density_max     0.201
_refine_diff_density_min     -0.340
_refine_ls_extinction_method     none
_refine_ls_extinction_coef     .
_refine_ls_abs_structure_details
;
 Flack <i>x</i> determined using 672 quotients
[(<i>I</i>^+^)-(<i>I</i>^-^)]/[(<i>I</i>^+^)+(<i>I</i>^-^)]
 (Parsons <i>et al.</i>, 2013)
;
_refine_ls_abs_structure_Flack     -0.05(2)
loop_
    _atom_type_symbol
    _atom_type_description
    _atom_type_scat_dispersion_real
    _atom_type_scat_dispersion_imag
    _atom_type_scat_source
    'H' 'H' 0.0000 0.0000
                         'International Tables Vol C Tables 4.2.6.8 and 6.1.1.4'
    'N' 'N' 0.0061 0.0033
                         'International Tables Vol C Tables 4.2.6.8 and 6.1.1.4'
    'O' 'O' 0.0106 0.0060
                         'International Tables Vol C Tables 4.2.6.8 and 6.1.1.4'
    'S' 'S' 0.1246 0.1234
                         'International Tables Vol C Tables 4.2.6.8 and 6.1.1.4'
    'Na' 'Na' 0.0362 0.0249
                         'International Tables Vol C Tables 4.2.6.8 and 6.1.1.4'
_computing_data_collection     'X-AREA  (Stoe & Cie, 2016)'
_computing_cell_refinement     'X-AREA  (Stoe & Cie, 2016)'
_computing_data_reduction     'X-RED (Stoe & Cie, 2016)'
_computing_structure_solution     'SHELXT (Sheldrick, 2015a)'
_computing_structure_refinement     'SHELXL2018 (Sheldrick, 2015b)'
_computing_molecular_graphics     'DIAMOND (Brandenburg, 2018)'
_computing_publication_material
;
enCIFer (Allen et al., 2004) and publCIF (Westrip, 2010)
;
loop_
    _atom_site_type_symbol
    _atom_site_label
    _atom_site_fract_x
    _atom_site_fract_y
    _atom_site_fract_z
    _atom_site_U_iso_or_equiv
    _atom_site_adp_type
    _atom_site_calc_flag
    _atom_site_occupancy
    _atom_site_disorder_assembly
    _atom_site_disorder_group
    Na Na1 0.08933(10) 0.73476(8) 0.51432(5) 0.01968(17) Uani d 1 . .
    S S1 0.37520(7) 0.41221(5) 0.62681(3) 0.01762(11) Uani d 1 . .
    O O1 0.3414(2) 0.91744(17) 0.59691(11) 0.0248(3) Uani d 1 . .
    H H1A 0.368(6) 0.903(4) 0.6609(18) 0.060(10) Uiso d 1 . .
    H H1B 0.351(5) 1.020(3) 0.587(2) 0.050(9) Uiso d 1 . .
    O O2 0.3121(2) 0.79007(17) 0.36474(11) 0.0228(3) Uani d 1 . .
    H H2A 0.303(5) 0.721(3) 0.320(2) 0.040(8) Uiso d 1 . .
    H H2B 0.250(5) 0.873(3) 0.348(2) 0.035(7) Uiso d 1 . .
    O O3 0.1880(3) 0.4256(2) 0.69708(12) 0.0326(3) Uani d 1 . .
    O O4 0.3627(2) 0.53757(14) 0.54471(10) 0.0212(3) Uani d 1 . .
    O O5 0.3756(4) 0.25020(16) 0.57880(12) 0.0390(4) Uani d 1 . .
    O O6 0.5751(2) 0.4335(2) 0.68758(12) 0.0337(4) Uani d 1 . .
    N N1 0.3688(3) 0.3331(2) 0.35538(13) 0.0244(3) Uani d 1 . .
    H H1C 0.356(5) 0.394(3) 0.4051(19) 0.042(8) Uiso d 1 . .
    H H1D 0.364(6) 0.401(3) 0.308(2) 0.051(9) Uiso d 1 . .
    H H1E 0.483(4) 0.284(4) 0.354(3) 0.056(10) Uiso d 1 . .
    H H1F 0.269(4) 0.269(3) 0.358(3) 0.050(9) Uiso d 1 . .
loop_
    _atom_site_aniso_label
    _atom_site_aniso_U_11
    _atom_site_aniso_U_22
    _atom_site_aniso_U_33
    _atom_site_aniso_U_12
    _atom_site_aniso_U_13
    _atom_site_aniso_U_23
    Na1 0.0170(3) 0.0211(3) 0.0209(3) 0.0009(2) 0.0010(3) -0.0001(2)
    S1 0.02186(19) 0.01448(17) 0.01652(18) -0.00021(15) 0.00033(15) 0.00224(14)
    O1 0.0334(7) 0.0183(6) 0.0226(6) -0.0006(6) -0.0037(5) -0.0011(5)
    O2 0.0253(6) 0.0237(6) 0.0195(6) 0.0023(5) -0.0034(5) 0.0005(5)
    O3 0.0308(7) 0.0383(8) 0.0288(7) 0.0050(6) 0.0113(6) 0.0072(6)
    O4 0.0259(6) 0.0170(5) 0.0206(5) -0.0001(5) -0.0020(5) 0.0056(4)
    O5 0.0715(11) 0.0150(6) 0.0304(7) 0.0014(8) 0.0006(8) -0.0004(5)
    O6 0.0311(7) 0.0402(8) 0.0298(7) -0.0088(6) -0.0106(6) 0.0138(6)
    N1 0.0263(8) 0.0266(7) 0.0201(7) 0.0006(7) 0.0007(7) -0.0009(6)
_geom_special_details
;
 All esds (except the esd in the dihedral angle between two l.s. planes)
 are estimated using the full covariance matrix.  The cell esds are taken
 into account individually in the estimation of esds in distances, angles
 and torsion angles; correlations between esds in cell parameters are only
 used when they are defined by crystal symmetry.  An approximate (isotropic)
 treatment of cell esds is used for estimating esds involving l.s. planes.
;
loop_
    _geom_bond_atom_site_label_1
    _geom_bond_atom_site_label_2
    _geom_bond_site_symmetry_2
    _geom_bond_distance
    _geom_bond_publ_flag
    Na1 O2 4_466 2.3229(15) yes
    Na1 O4 . 2.3733(14) yes
    Na1 O2 . 2.4054(16) yes
    Na1 O1 . 2.4087(15) yes
    Na1 O1 4_466 2.4389(16) yes
    Na1 O4 4_466 2.4546(14) yes
    Na1 Na1 4_566 3.1316(2) ?
    Na1 Na1 4_466 3.1317(2) ?
    Na1 H2B . 2.61(3) ?
    S1 O5 . 1.4628(14) yes
    S1 O4 . 1.4721(12) yes
    S1 O3 . 1.4728(15) yes
    S1 O6 . 1.4740(15) yes
    O1 H1A . 0.84(2) ?
    O1 H1B . 0.85(2) ?
    O2 H2A . 0.81(2) ?
    O2 H2B . 0.81(2) ?
    N1 H1C . 0.814(19) ?
    N1 H1D . 0.828(19) ?
    N1 H1E . 0.81(2) ?
    N1 H1F . 0.81(2) ?
loop_
    _geom_angle_atom_site_label_1
    _geom_angle_atom_site_label_2
    _geom_angle_atom_site_label_3
    _geom_angle_site_symmetry_1
    _geom_angle_site_symmetry_3
    _geom_angle
    _geom_angle_publ_flag
    O2 Na1 O4 4_466 . 111.05(5) yes
    O2 Na1 O2 4_466 . 166.61(6) yes
    O4 Na1 O2 . . 81.31(5) yes
    O2 Na1 O1 4_466 . 103.97(6) yes
    O4 Na1 O1 . . 83.54(5) yes
    O2 Na1 O1 . . 81.97(5) yes
    O2 Na1 O1 4_466 4_466 83.03(5) yes
    O4 Na1 O1 . 4_466 101.42(5) yes
    O2 Na1 O1 . 4_466 89.58(5) yes
    O1 Na1 O1 . 4_466 169.50(3) yes
    O2 Na1 O4 4_466 4_466 81.28(5) yes
    O4 Na1 O4 . 4_466 167.55(5) yes
    O2 Na1 O4 . 4_466 86.58(5) yes
    O1 Na1 O4 . 4_466 92.00(5) yes
    O1 Na1 O4 4_466 4_466 81.23(5) yes
    O2 Na1 Na1 4_466 4_566 144.84(5) ?
    O4 Na1 Na1 . 4_566 50.70(4) ?
    O2 Na1 Na1 . 4_566 47.40(4) ?
    O1 Na1 Na1 . 4_566 50.18(4) ?
    O1 Na1 Na1 4_466 4_566 126.60(5) ?
    O4 Na1 Na1 4_466 4_566 118.04(5) ?
    O2 Na1 Na1 4_466 4_466 49.66(4) ?
    O4 Na1 Na1 . 4_466 141.29(5) ?
    O2 Na1 Na1 . 4_466 117.40(5) ?
    O1 Na1 Na1 . 4_466 130.11(5) ?
    O1 Na1 Na1 4_466 4_466 49.34(4) ?
    O4 Na1 Na1 4_466 4_466 48.44(4) ?
    Na1 Na1 Na1 4_566 4_466 163.71(5) ?
    O2 Na1 H2B 4_466 . 149.9(5) ?
    O4 Na1 H2B . . 99.0(5) ?
    O2 Na1 H2B . . 18.0(5) ?
    O1 Na1 H2B . . 80.9(6) ?
    O1 Na1 H2B 4_466 . 89.2(6) ?
    O4 Na1 H2B 4_466 . 68.8(5) ?
    Na1 Na1 H2B 4_566 . 59.5(6) ?
    Na1 Na1 H2B 4_466 . 104.3(6) ?
    O5 S1 O4 . . 109.42(8) yes
    O5 S1 O3 . . 109.02(11) yes
    O4 S1 O3 . . 110.07(8) yes
    O5 S1 O6 . . 109.17(11) yes
    O4 S1 O6 . . 109.83(8) yes
    O3 S1 O6 . . 109.31(9) yes
    Na1 O1 Na1 . 4_566 80.48(4) ?
    Na1 O1 H1A . . 118(2) ?
    Na1 O1 H1A 4_566 . 112(2) ?
    Na1 O1 H1B . . 127(2) ?
    Na1 O1 H1B 4_566 . 112(2) ?
    H1A O1 H1B . . 105(3) ?
    Na1 O2 Na1 4_566 . 82.93(4) ?
    Na1 O2 H2A 4_566 . 118(2) ?
    Na1 O2 H2A . . 113(2) ?
    Na1 O2 H2B 4_566 . 127(2) ?
    Na1 O2 H2B . . 95(2) ?
    H2A O2 H2B . . 111(3) ?
    S1 O4 Na1 . . 129.03(8) ?
    S1 O4 Na1 . 4_566 136.05(8) ?
    Na1 O4 Na1 . 4_566 80.86(4) ?
    H1C N1 H1D . . 99(3) ?
    H1C N1 H1E . . 114(3) ?
    H1D N1 H1E . . 110(3) ?
    H1C N1 H1F . . 107(3) ?
    H1D N1 H1F . . 116(3) ?
    H1E N1 H1F . . 110(3) ?
loop_
    _geom_hbond_atom_site_label_D
    _geom_hbond_atom_site_label_H
    _geom_hbond_atom_site_label_A
    _geom_hbond_site_symmetry_A
    _geom_hbond_distance_DH
    _geom_hbond_distance_HA
    _geom_hbond_distance_DA
    _geom_hbond_angle_DHA
    _geom_hbond_publ_flag
    O1 H1A O6 3_656 0.84(2) 1.99(2) 2.812(2) 165(3) yes
    O1 H1B O5 1_565 0.85(2) 1.89(2) 2.7439(19) 175(3) yes
    O2 H2A O3 2_564 0.81(2) 1.98(2) 2.781(2) 171(3) yes
    O2 H2B O6 4_466 0.81(2) 1.98(2) 2.781(2) 175(3) yes
    N1 H1C O4 . 0.814(19) 2.14(2) 2.948(2) 172(3) yes
    N1 H1D O3 2_564 0.828(19) 2.03(2) 2.854(2) 172(3) yes
    N1 H1E O3 4_556 0.81(2) 2.23(2) 2.977(2) 152(3) yes
    N1 H1E O5 4_556 0.81(2) 2.60(3) 3.324(3) 149(3) yes
    N1 H1F O5 4_456 0.81(2) 2.58(3) 3.245(3) 140(3) yes
    N1 H1F O6 4_456 0.81(2) 2.13(2) 2.897(3) 157(3) yes
_shelx_space_group_comment
;
The symmetry employed for this shelxl refinement is uniquely defined
by the following loop, which should always be used as a source of
symmetry information in preference to the above space-group names.
They are only intended as comments.
;
_shelx_estimated_absorpt_T_min     0.776
_shelx_estimated_absorpt_T_max     0.865
_shelx_hkl_file
;
  -8   3   3   31.45    6.18
  -8  -3  -3   11.07   10.10
  -8   3   3   25.73    7.88
  -8  -3  -3   12.62    9.83
  -8  -3  -3   25.18   10.34
  -8   3   3   36.04    6.19
  -8   3   3   35.11    7.77
  -8   3   3   29.22    6.66
  -8   3   2   17.04    7.94
  -8  -3  -2   28.21    7.93
  -8  -3  -2   16.46    7.76
  -8  -3  -2   26.41    2.52
  -8   3   2   22.49    7.81
  -8  -3  -2   28.02    3.03
  -8  -3  -2   19.99    7.90
  -8   3   2   16.38    7.77
  -8   3   2   26.92    7.91
  -8   3   2   18.88    7.54
  -8  -3  -1    4.31    4.59
  -8  -3  -1    3.51   10.56
  -8  -3  -1    3.02    7.78
  -8   3   1    4.99    9.31
  -8   3   1    8.99    8.28
  -8  -3  -1    5.90    3.92
  -8  -3  -1    3.11    7.70
  -8   3   1    1.21    6.32
  -8   3   1    2.10    9.31
  -8  -3   0   23.16    5.18
  -8   3   0   14.79    9.41
  -8   3   0   17.26    9.45
  -8   3   0   10.84    9.49
  -8   3   0   18.80    5.99
  -8  -3   0   21.41    5.26
  -8  -3   0   14.15    8.47
  -8  -3   0   22.57    7.13
  -8  -3   0   20.79    8.47
  -8   2   5   91.76    6.60
  -8  -2  -5  -36.69   11.14
  -8   2   5   74.37    6.60
  -8  -2  -4   23.62   10.30
  -8   2   4   12.40    6.78
  -8  -2  -4   20.91   10.41
  -8   2   4   11.40    6.74
  -8   2   4   25.75    6.13
  -8   2   4   24.67    6.17
  -8  -2  -4  -13.07   10.51
  -8   2   4   19.32    8.98
  -8  -2  -3  111.08    8.12
  -8   2   3   86.56    8.05
  -8   2   3  103.66    6.60
  -8  -2  -3  100.55    8.09
  -8   2   3  108.98    8.23
  -8   2   3   65.79    8.16
  -8   2   2   33.70    7.55
  -8   2   2   29.30    7.97
  -8   2   2   28.77    7.86
  -8  -2  -2  -12.32   10.09
  -8   2   2   30.37    6.99
  -8  -2  -2   29.44    8.96
  -8  -2  -2    9.55    9.04
  -8  -2  -1   26.53    3.70
  -8   2   1   22.85    6.93
  -8  -2  -1   17.44    9.45
  -8   2   1   31.97    8.81
  -8   2   1   25.84    5.92
  -8  -2  -1   25.84    9.60
  -8  -2  -1   30.84    7.09
  -8  -2  -1   27.96    3.39
  -8   2   1   30.18    8.72
  -8   2   0   59.64    5.08
  -8  -2   0   50.76    9.30
  -8   2   0   60.02    7.29
  -8  -2   0   64.61    5.51
  -8  -2   0   60.72    8.21
  -8  -2   0   65.26    4.32
  -8   2   0   56.15    8.57
  -8   2   0   58.95    7.32
  -8  -2   0   58.40    9.29
  -8   1   5   51.54    9.36
  -8  -1  -5   52.95   11.81
  -8  -1  -5   55.55   11.84
  -8   1   5   44.29    5.60
  -8   1   5   43.14    5.60
  -8   1   5   45.61    6.46
  -8   1   5   44.16    6.47
  -8  -1  -5   52.13    8.64
  -8   1   4   75.88    7.23
  -8  -1  -4   85.13   10.27
  -8  -1  -4   88.97   10.20
  -8   1   4   73.21    7.31
  -8  -1  -4   95.65   10.06
  -8   1   4   82.87    6.46
  -8   1   4   95.07    7.89
  -8   1   3   39.80    7.51
  -8  -1  -3   50.97    7.97
  -8  -1  -3   50.25   10.17
  -8   1   3   54.05    7.87
  -8   1   3   42.41    6.61
  -8  -1  -3   46.20    7.97
  -8   1   3   37.05    7.51
  -8  -1  -2  135.33   10.19
  -8   1   2  118.10    7.15
  -8   1   2  151.18    7.33
  -8   1   2  122.67    6.29
  -8   1   2  121.64    6.00
  -8  -1  -2  139.39    7.60
  -8  -1  -2  140.55   10.21
  -8  -1  -1   82.63    7.21
  -8  -1  -1   86.87    7.23
  -8  -1  -1   84.90    8.25
  -8   1   1   98.18    5.84
  -8  -1  -1   96.95    3.33
  -8  -1  -1   81.89    3.72
  -8   1   1   79.24    6.76
  -8   1   1   82.01    7.60
  -8   1   1   75.87    7.57
  -8   1   0   61.57    7.36
  -8  -1   0   59.67    6.58
  -8   1   0   60.44    6.76
  -8   1   0   67.52    4.87
  -8  -1   0   64.95    7.54
  -8  -1   0   66.70    5.18
  -8   1   0   59.37    6.80
  -8  -1   0   74.08    4.31
  -8   0  -5   19.16    8.84
  -8   0  -5   33.81    8.79
  -8   0  -5   30.87   11.26
  -8   0  -4  170.64    9.20
  -8   0  -4  162.78    8.43
  -8   0  -4  154.35    8.91
  -8   0  -3   26.19    9.15
  -8   0  -3   22.04    7.99
  -8   0  -3   31.65    8.03
  -8   0  -2   22.69    9.04
  -8   0  -2   11.95    9.13
  -8   0  -2   18.92    7.01
  -8   0  -1  158.35    8.96
  -8   0  -1  190.42    3.52
  -8   0  -1  179.36    3.63
  -8   0  -1  162.37    8.97
  -8   0  -1  151.62    8.28
  -8   0   0   68.44    6.17
  -8   0   0   87.16    4.31
  -8   0   0   69.11    9.16
  -8   0   0   66.54    9.01
  -8   0   0   78.58    4.50
   7   6  -3  104.10    8.03
  -7  -6  -3   92.37   11.04
  -7   6   3   -3.97    7.86
   7   6  -3  101.14    8.09
  -7  -6  -3   97.92   10.91
  -7  -6  -3  114.95    5.34
  -7   6   3   90.21    8.82
  -7   6   3  113.97    8.80
  -7  -6  -2    3.78   10.40
  -7  -6  -2   78.81    5.74
   7   6  -2   86.84    8.32
  -7  -6  -2   72.57   10.29
  -7   6   2   80.89    8.55
  -7   6   2   87.27   10.51
  -7   6   2   79.64   10.54
   7   6  -2   73.42    8.32
  -7   6   1  131.48   10.64
   7   6  -1  121.72    9.13
  -7  -6  -1  -10.33    8.81
  -7  -6  -1  116.38    6.44
   7   6  -1  131.69    9.12
  -7  -6  -1  107.35    8.33
  -7   6   1  129.87   10.41
  -7   6   1  125.37    6.43
  -7  -6   0   -1.70   11.40
  -7  -6   0   91.59   11.31
  -7  -6   0  105.90    7.04
  -7   6   0   82.78    9.59
  -7   6   0   97.34    9.87
  -7   6   0   94.38    7.04
  -7  -5  -6  119.90   10.12
  -7   5   6  102.05    7.13
  -7   5   6  114.06    7.04
  -7   5   6  125.01    8.76
  -7   5   6  116.91    6.95
  -7  -5  -6  102.99   10.26
  -7   5   5   55.93    7.00
  -7   5   5   54.43    7.11
  -7   5   5   63.75   10.83
  -7  -5  -5    6.20   12.48
  -7  -5  -5   50.70   12.36
  -7   5   5   59.03    6.98
  -7  -5  -4   97.38    8.34
  -7  -5  -4   87.57    3.66
  -7  -5  -4   86.92    8.32
   7   5  -4   13.90    6.98
  -7   5   4   99.41    6.06
  -7   5   4    5.56    8.26
  -7   5   4  108.63    8.79
  -7   5   4   93.65    6.06
   7   5  -3   41.76    6.65
  -7   5   3   -4.61    7.81
  -7  -5  -3   37.91   10.14
  -7  -5  -3   44.91    4.26
  -7   5   3   49.36    7.44
  -7  -5  -3   41.91   10.11
  -7   5   3   44.47    7.49
  -7   5   3   45.48    7.67
  -7   5   2    1.21    8.77
  -7   5   2    1.45    7.16
  -7   5   2   -0.17    8.47
  -7  -5  -2    0.23    4.34
  -7  -5  -2    2.27    9.55
  -7   5   2    0.31    8.63
  -7  -5  -2   -2.34    9.56
   7   5  -2    0.12    5.48
  -7   5   1    7.34    8.85
  -7   5   1    0.54    6.82
  -7  -5  -1    5.09    8.83
  -7   5   1    3.77    8.97
  -7  -5  -1    5.70    4.93
  -7   5   1   -4.13    8.44
  -7  -5  -1    2.53    8.92
   7   5  -1    5.17    8.42
  -7   5   0    1.46    8.51
  -7   5   0    2.44    8.50
  -7   5   0    4.42    5.58
  -7  -5   0    2.38    5.22
  -7  -5   0   -0.01    8.21
  -7   5   0    3.21    7.34
  -7  -5   0   -0.30    8.35
  -7   4   7  150.91    6.04
  -7   4   7  179.98    9.00
  -7  -4  -7  185.96    9.98
  -7  -4  -7  198.93   10.43
  -7   4   7  154.32    6.07
  -7   4   7  163.91    5.93
  -7   4   7  163.48    5.85
  -7   4   6   64.22    5.70
  -7  -4  -6   69.75    9.05
  -7   4   6   68.93    7.81
  -7   4   6   55.00    6.22
  -7   4   6   56.23    6.28
  -7  -4  -6   65.61    9.12
  -7   4   6   65.03    6.16
  -7  -4  -5   75.95   10.47
  -7   4   5   64.73    6.66
  -7   4   5   81.91    9.47
  -7  -4  -5   71.79   10.48
  -7   4   5   78.50    7.24
  -7   4   5   78.46    7.18
  -7   4   5   70.01    7.54
  -7   4   4   47.86    5.31
  -7  -4  -4   53.23    9.15
  -7   4   4   64.27    6.30
  -7   4   4   58.57    6.40
  -7  -4  -4   51.90   10.03
  -7   4   4   48.78    6.45
  -7   4   4   57.05    6.39
  -7   4   3    2.91    7.28
  -7  -4  -3    5.90    2.93
  -7   4   3    4.37    6.61
  -7   4   3    3.66    7.24
  -7   4   3    6.38    6.33
  -7  -4  -3    5.98    3.00
  -7   4   3    5.45    6.41
  -7  -4  -3    5.24    8.85
  -7  -4  -3    7.49    8.06
  -7   4   2    4.14    5.35
  -7   4   2    3.98    7.05
  -7  -4  -2    1.07    8.02
  -7  -4  -2    3.22    3.67
  -7   4   2    3.15    7.03
  -7   4   2    2.78    5.37
  -7  -4  -2    5.55    6.41
  -7   4   2    5.62    6.65
   7   4  -1   35.02    6.55
  -7   4   1   36.24    6.20
  -7  -4  -1   38.70    4.16
  -7  -4  -1   30.91    9.13
  -7  -4  -1   29.29    8.27
  -7   4   1   41.15    7.79
  -7   4   1   35.93    7.79
  -7   4   1   37.68    7.48
  -7   4   1   36.31    5.92
  -7  -4   0   44.27    8.24
  -7   4   0   43.34    8.83
  -7  -4   0   59.29    4.73
  -7   4   0   52.30    6.89
  -7   4   0   48.27    6.86
  -7   4   0   47.56    5.46
  -7  -4   0   40.22    8.15
  -7  -3  -8   42.77    9.34
  -7   3   8   41.08    8.23
  -7   3   8   25.37    3.84
  -7   3   8   33.39    3.88
  -7   3   8   28.06    4.10
  -7   3   8   33.70    3.84
  -7  -3  -8   44.23   12.79
  -7  -3  -8   39.21    9.31
  -7   3   7   99.16    5.15
  -7   3   7  112.20    4.95
  -7   3   7  108.56    4.96
  -7  -3  -7  123.07    9.37
  -7  -3  -7  130.72    9.32
  -7  -3  -7  132.75   11.23
  -7   3   7   98.20    5.51
  -7   3   7  127.91    9.54
  -7   3   6  123.89    5.48
  -7  -3  -6  136.35    8.74
  -7   3   6  129.01    5.52
  -7  -3  -6  142.14   10.59
  -7   3   6  107.44    5.84
  -7   3   6  112.63    5.85
  -7  -3  -6  136.43    8.46
  -7   3   6  152.61    8.90
  -7   3   5   57.41    5.71
  -7   3   5   46.43    5.23
  -7   3   5   59.05    5.67
  -7   3   5   64.66    6.50
  -7  -3  -5   59.08    7.85
  -7  -3  -5   55.76    7.66
  -7  -3  -5   51.60    7.63
  -7   3   5   49.25    6.03
  -7   3   4   15.85    5.98
  -7  -3  -4   13.19    8.30
  -7  -3  -4   16.48    9.11
  -7   3   4   16.34    4.52
  -7   3   4   17.66    5.30
  -7   3   4    9.85    5.94
  -7   3   4   15.05    7.21
  -7   3   3  194.64    7.06
  -7   3   3  194.84    7.06
  -7  -3  -3  188.09    2.56
  -7  -3  -3  218.11    2.73
  -7   3   3  215.33    7.43
  -7   3   3  200.19    6.35
  -7  -3  -3  185.32    6.74
  -7   3   3  198.65    6.34
  -7  -3  -3  187.29    6.71
  -7   3   2   46.09    4.87
  -7  -3  -2   53.06    2.83
  -7  -3  -2   53.70    3.17
  -7  -3  -2   45.03    8.01
  -7  -3  -2   43.92    8.19
  -7   3   2   47.37    4.92
  -7   3   2   50.05    5.71
  -7   3   2   46.01    5.82
  -7  -3  -1   70.90    3.77
  -7  -3  -1   74.45    4.26
  -7   3   1   79.18    5.54
  -7  -3  -1   59.86    8.09
  -7   3   1   61.39    5.01
  -7   3   1   68.31    7.21
  -7   3   1   73.64    7.36
  -7  -3  -1   54.88    8.28
  -7  -3   0   40.46    6.84
  -7   3   0   49.09    4.53
  -7  -3   0   46.76    6.85
  -7  -3   0   51.70    4.10
  -7   3   0   40.15    6.66
  -7  -3   0   47.11    4.17
  -7   3   0   43.41    8.07
  -7  -3   0   37.84    6.97
  -7   3   0   42.51    8.24
  -7  -2  -9   -1.89   12.82
  -7  -2  -9   22.09   12.63
  -7   2   9   17.88   10.84
  -7  -2  -9   18.21    9.59
  -7  -2  -8  134.62    9.04
  -7   2   8  112.14    3.48
  -7   2   8  108.27    3.62
  -7   2   8  112.03    3.39
  -7  -2  -8  141.85   12.15
  -7   2   8  113.21    3.47
  -7   2   8  132.19    8.01
  -7  -2  -7   92.47    8.23
  -7   2   7   73.36    4.37
  -7   2   7   75.50    4.41
  -7   2   7   80.48    4.18
  -7   2   7   80.57    4.17
  -7  -2  -7   87.41    8.68
  -7   2   7   97.51   10.19
  -7  -2  -7  -14.62    8.76
  -7   2   6   43.03    9.24
  -7   2   6   34.56    4.61
  -7   2   6   38.40    4.43
  -7  -2  -6   35.41   10.46
  -7  -2  -6  -13.73    9.89
  -7  -2  -6   42.04   10.13
  -7   2   6   35.42    4.67
  -7   2   6   35.76    4.46
  -7   2   5   81.05    7.75
  -7   2   5   69.23    5.59
  -7  -2  -5   -7.61    9.51
  -7   2   5   75.11    5.21
  -7   2   5   69.97    5.58
  -7  -2  -5   79.70    7.56
  -7  -2  -5   79.98    9.79
  -7   2   5   71.33    5.21
  -7  -2  -4  210.34    7.17
  -7  -2  -4  222.39    7.25
  -7   2   4  203.18    5.83
  -7  -2  -4   13.42    7.90
  -7   2   4  237.30    6.09
  -7   2   4  193.92    5.56
  -7   2   4  200.36    5.82
  -7   2   4  197.45    5.60
  -7  -2  -3   50.96    7.51
  -7  -2  -3   51.94    6.22
  -7   2   3   49.98    5.78
  -7  -2  -3  -27.34    7.84
  -7   2   3   48.22    5.02
  -7   2   3   63.26    5.77
  -7   2   3   61.90    6.09
  -7  -2  -2   10.50    2.70
  -7  -2  -2    8.54    2.37
  -7   2   2    8.69    5.60
  -7   2   2    7.76    6.18
  -7  -2  -2    8.72    6.81
  -7  -2  -2    4.24    5.41
  -7   2   2    7.45    6.07
  -7  -2  -2    3.71    6.57
  -7   2   2    7.49    5.69
  -7  -2  -1   17.88    3.55
  -7   2   1   17.81    5.46
  -7  -2  -1   18.51    3.06
  -7   2   1   14.16    5.14
  -7   2   1   16.12    5.16
  -7   2   1   14.38    6.28
  -7  -2  -1   12.45    7.28
  -7  -2  -1   17.12    7.12
  -7  -2  -1   10.03    7.17
  -7  -2   0   95.52    7.28
  -7   2   0  108.85    4.53
  -7   2   0   89.47    7.03
  -7   2   0  100.73    7.81
  -7  -2   0  114.38    4.19
  -7   2   0  106.46    7.80
  -7  -2   0  113.74    4.18
  -7  -2   0   87.38    6.75
  -7  -2   0   89.14    6.71
  -7   1   9   33.81    9.46
  -7  -1  -9   20.94    9.49
  -7  -1  -9   30.07    9.38
  -7  -1  -9   10.05   11.39
  -7  -1  -8   64.62   12.53
  -7   1   8  212.27    8.04
  -7  -1  -8  221.74   11.39
  -7  -1  -8  224.65   11.32
  -7  -1  -7   13.42   10.72
  -7   1   7  143.19    3.88
  -7  -1  -7  173.36    8.39
  -7   1   7  150.80    3.60
  -7   1   7  144.12    3.86
  -7  -1  -7  165.57    8.77
  -7   1   7  144.94    3.56
  -7   1   7  166.84    8.74
  -7  -1  -6   -7.80    7.65
  -7  -1  -6   31.32   10.08
  -7   1   6   32.05    3.94
  -7   1   6   38.55    6.09
  -7   1   6   32.48    3.80
  -7   1   6   29.41    4.08
  -7  -1  -6   34.02   10.17
  -7   1   6   33.69    3.74
  -7   1   5   26.47    4.43
  -7  -1  -5   -0.96    7.23
  -7   1   5   28.93    4.79
  -7  -1  -5   21.43    9.25
  -7   1   5   25.71    6.56
  -7   1   5   24.44    4.79
  -7  -1  -5   25.99    9.50
  -7  -1  -4  148.03    8.97
  -7   1   4  128.96    5.25
  -7  -1  -4  151.67    6.79
  -7   1   4  130.94    5.23
  -7   1   4  130.23    5.26
  -7  -1  -4  150.68    9.00
  -7   1   4  153.47    5.24
  -7  -1  -3    8.37    7.57
  -7   1   3    7.80    5.43
  -7  -1  -3   13.65    7.54
  -7   1   3   11.15    3.47
  -7   1   3    9.71    5.78
  -7   1   3    4.71    5.46
  -7  -1  -3   -0.55    5.42
  -7  -1  -2   26.98    1.93
  -7  -1  -2   -1.79    7.13
  -7   1   2   24.51    4.15
  -7  -1  -2   25.07    2.26
  -7   1   2   26.55    5.05
  -7   1   2   25.05    5.44
  -7   1   2   24.14    4.12
  -7  -1  -2   23.74    5.02
  -7  -1  -2   26.18    5.03
  -7   1   1  122.35    5.39
  -7   1   1  103.14    6.06
  -7  -1  -1  109.91    5.55
  -7  -1  -1  127.01    3.06
  -7  -1  -1  101.97    7.12
  -7   1   1  106.41    5.03
  -7  -1  -1  118.69    3.53
  -7  -1  -1  103.20    7.15
  -7   1   1  110.32    5.03
  -7   1   0  171.77    4.45
  -7  -1   0  142.00    6.96
  -7   1   0  151.80    7.76
  -7   1   0  158.15    7.74
  -7   1   0  143.23    6.42
  -7  -1   0  167.86    4.81
  -7  -1   0  153.65    5.53
  -7  -1   0  185.54    3.61
  -7  -1   0  148.81    7.01
  -7   0  -9  120.22    9.69
  -7   0  -9  114.04   12.36
  -7   0  -9  131.37   11.75
  -7   0  -8   60.03    8.58
  -7   0  -8   61.93   11.64
  -7   0  -8   49.32   11.41
  -7   0  -7   34.22    7.92
  -7   0  -7   34.68    8.06
  -7   0  -7   39.36    8.06
  -7   0  -6  109.63   10.22
  -7   0  -6   95.65   10.24
  -7   0  -6  110.85    9.14
  -7   0  -5   10.29    8.14
  -7   0  -5    3.33    8.34
  -7   0  -5   10.37    8.43
  -7   0  -4   38.69    6.24
  -7   0  -4   44.39    6.46
  -7   0  -4   42.29    6.39
  -7   0  -3  303.92    6.97
  -7   0  -3  291.29    6.76
  -7   0  -3  286.44    7.86
  -7   0  -2  144.98    2.47
  -7   0  -2  136.47    6.90
  -7   0  -2  126.47    5.47
  -7   0  -2  142.66    7.38
  -7   0  -2  149.30    2.37
  -7   0  -1   74.90    7.03
  -7   0  -1   75.11    6.83
  -7   0  -1   84.98    7.17
  -7   0  -1   78.84    3.35
  -7   0  -1   94.62    2.62
  -7   0   0   -2.90    6.79
  -7   0   0    1.38    3.86
  -7   0   0   -4.18    6.82
  -7   0   0    1.71    5.88
  -6   7   5   91.25    7.10
  -6  -7  -5   85.28   13.17
  -6  -7  -5   32.22   13.31
  -6   7   5  101.44    9.57
   6   7  -5   94.88    8.08
   6  -7   5   98.24    7.34
  -6   7   5   15.40    8.69
  -6  -7  -5   92.82    5.69
   6   7  -5   93.00    8.07
   6  -7   5   97.37   11.69
  -6   7   4   27.84    8.65
  -6   7   4    7.68    9.64
   6  -7   4   28.29    7.26
   6   7  -4   27.69    7.17
  -6  -7  -4   23.43    9.11
  -6  -7  -4   26.30    5.01
  -6  -7  -4   18.88    9.16
   6   7  -4   24.11    5.76
  -6   7   4   27.66    7.09
   6  -7   4   25.42   11.37
  -6   7   3   57.26    9.11
  -6   7   3   57.06    9.56
  -6  -7  -3   48.19    8.48
  -6  -7  -3   58.32    6.37
   6  -7   3   54.76   11.85
   6   7  -3   54.35    8.43
  -6  -7  -3    1.17    8.65
   6  -7   3   50.40    6.73
  -6   7   3   52.77    9.44
   6   7  -3   47.83    8.63
  -6   7   2   37.45    9.59
  -6  -7  -2   43.35    6.52
  -6  -7  -2   28.65    7.52
   6  -7   2   28.66    7.34
  -6   7   2   34.41    8.71
   6   7  -2   37.18    9.22
   6  -7   2   35.87   10.92
   6   7  -2   35.21    9.31
  -6  -7  -2   35.36    7.48
  -6   7   2   36.86    9.62
   6  -7   1  115.60    8.70
  -6   7   1  120.12    6.16
  -6  -7  -1   94.94   10.53
   6   7  -1  108.71    9.84
   6   7  -1  111.64    9.69
  -6  -7  -1  123.32    6.84
  -6   7   1  102.11    9.88
   6  -7   1  111.95    7.35
  -6   7   1  114.82    9.95
  -6  -7  -1   99.13   10.53
  -6   7   0  152.42   10.30
  -6   7   0  157.51    8.25
  -6  -7   0  152.63    6.56
  -6   7   0  149.61   10.37
  -6  -7   0  133.55    8.15
  -6  -7   0  133.59    8.13
  -6   6   8   11.95    7.06
  -6   6   8   11.52    7.06
   6   6  -8   12.92    4.75
   6  -6   8   14.06    4.56
  -6   6   8   22.56   11.40
  -6  -6  -8    4.59   12.71
   6   6  -8   11.23    4.89
  -6  -6  -8   14.93   12.77
  -6   6   7    7.85    7.43
  -6   6   7    4.74    7.33
  -6  -6  -7    3.40   12.17
  -6  -6  -7   12.16   12.15
   6  -6   7    5.72    4.89
   6   6  -7    4.62    5.19
   6   6  -7    0.79    5.26
  -6  -6  -7    5.25    3.56
  -6   6   7    8.88   10.54
  -6   6   6   84.20   10.19
  -6  -6  -6   90.60    9.02
  -6   6   6   80.61    7.57
  -6   6   6   10.21    7.92
   6   6  -6   88.72    6.00
   6  -6   6   80.04    5.44
  -6  -6  -6   87.61    4.04
   6   6  -6   83.49    6.08
  -6  -6  -6   97.44    9.22
  -6   6   5  126.31    5.78
  -6  -6  -5  130.01   11.69
  -6   6   5  132.83    7.14
  -6   6   5  134.14    6.03
   6   6  -5  117.53    6.57
  -6  -6  -5  130.10   11.69
   6   6  -5  127.00    6.52
  -6  -6  -5  132.38    4.56
   6  -6   5  130.11    5.59
  -6  -6  -4   93.50    8.18
  -6   6   4   94.68    9.08
  -6  -6  -4   90.84    8.01
   6  -6   4   91.88    5.55
  -6   6   4   94.84    5.74
  -6   6   4   91.93    5.83
  -6  -6  -4   85.97    5.38
   6   6  -4   90.30    7.12
   6   6  -4   36.91    7.35
  -6  -6  -3  131.03    7.63
   6  -6   3  138.59   10.96
  -6   6   3  139.64    7.63
  -6  -6  -3  142.98    5.08
  -6   6   3  143.40    7.66
   6  -6   3  139.06    5.93
  -6   6   3  160.33    8.93
   6   6  -3  136.88    5.74
  -6  -6  -3  134.69    7.85
   6   6  -3  134.76    5.99
   6   6  -2   32.32    6.63
  -6  -6  -2   26.18    6.72
   6  -6   2   33.12   10.20
  -6   6   2   35.22    8.02
  -6   6   2   38.38    5.25
   6   6  -2   29.46    6.81
  -6   6   2   35.55    7.95
   6  -6   2   31.37    5.91
  -6  -6  -2   11.22    6.76
  -6  -6  -2   29.83    4.97
  -6   6   1  117.48    6.54
  -6   6   1  106.34    8.73
  -6  -6  -1   96.31    8.27
   6  -6   1  112.66    6.66
  -6   6   1  109.53    8.79
   6   6  -1  115.57    7.66
   6   6  -1  114.74    8.62
  -6  -6  -1  101.23    8.42
   6  -6   1  105.83    8.49
  -6  -6  -1  126.55    5.40
  -6   6   0   29.78    5.91
  -6  -6   0   26.95    5.66
  -6   6   0   29.47    6.17
  -6   6   0   24.22    5.95
  -6  -6   0    5.68    8.33
  -6  -6   0   17.27    8.24
  -6  -5  -9  147.23   12.76
  -6   5   9  170.67    6.18
  -6  -5  -9  174.48   12.72
  -6   5   9  134.90    6.12
  -6   5   9  151.76    6.18
  -6   5   9  191.18   11.10
  -6   5   8   30.85    5.47
  -6   5   8   30.59    5.60
  -6  -5  -8   30.48   11.61
  -6   5   8   26.06   10.75
   6  -5   8   21.43    3.18
  -6  -5  -8   19.32   11.21
   6  -5   7  128.03    3.35
  -6   5   7  153.95    9.78
  -6   5   7  123.10    6.20
  -6   5   7  123.81    6.24
  -6  -5  -7  125.10   11.30
   6   5  -7  125.18    4.50
  -6  -5  -7  104.67   11.79
   6  -5   6   34.50    3.53
  -6  -5  -6   39.43    9.34
  -6   5   6   29.57    6.10
   6   5  -6   33.10    5.08
  -6  -5  -6   30.36    9.16
  -6   5   6   38.29    8.26
   6   5  -6   34.07    5.08
  -6   5   6   33.78    5.96
  -6  -5  -6   32.59    2.56
   6   5  -5  322.52    6.27
  -6   5   5  379.35    7.62
  -6   5   5  340.06    7.37
  -6   5   5  332.01    6.88
   6  -5   5  338.22    4.96
  -6  -5  -5  340.10    4.16
   6   5  -5  324.47    6.27
  -6  -5  -5  323.47    8.29
  -6  -5  -5  313.26    8.65
  -6   5   4   12.72    8.01
  -6   5   4   13.77    6.23
  -6  -5  -4   12.50    3.18
   6   5  -4    9.88    4.07
  -6  -5  -4   15.67    8.56
   6   5  -4   13.42    4.06
   6  -5   4   12.32    3.81
  -6   5   4    9.72    6.22
  -6  -5  -4   11.24    8.52
  -6   5   3  223.49    7.64
  -6  -5  -3  237.48    4.29
   6   5  -3  223.87    6.23
  -6   5   3  246.75    7.81
  -6  -5  -3  215.40    9.10
  -6   5   3  227.68    7.68
   6   5  -3  210.26    6.06
   6  -5   3  232.11    5.40
  -6  -5  -3  219.64    8.97
  -6   5   2   49.30    4.87
  -6   5   2   39.26    5.61
   6  -5   2   43.47    5.20
   6   5  -2   46.80    6.39
  -6  -5  -2   36.58    7.88
  -6  -5  -2   40.00    7.87
  -6   5   2   43.57    5.60
  -6  -5  -2   43.65    4.36
   6   5  -2   40.05    6.40
  -6   5   1  283.22    6.02
   6   5  -1  273.59    8.12
  -6  -5  -1  291.80    5.29
   6  -5   1  282.10    5.78
  -6   5   1  246.39    8.00
  -6  -5  -1  247.19    7.45
   6  -5   1  265.69    6.79
   6   5  -1  280.96    7.97
  -6  -5  -1  250.48    7.49
  -6   5   1  264.77    8.12
  -6   5   0   54.81    4.54
  -6   5   0   48.26    6.69
  -6   5   0   50.03    6.66
  -6  -5   0   40.62    7.78
  -6  -5   0   49.92    7.13
  -6  -5   0   58.29    4.20
  -6   4  10   82.17    3.08
  -6   4  10  103.36    3.02
  -6  -4 -10  137.46    9.86
  -6   4  10  117.64    3.05
  -6  -4 -10  133.20    9.74
  -6   4  10  130.45   11.09
  -6   4  10   80.07    3.05
  -6   4   9   93.76   10.12
  -6  -4  -9   90.24   11.41
  -6   4   9   69.41    3.94
  -6   4   9   84.06    3.92
  -6  -4  -9   66.98   11.44
  -6   4   9   80.93    3.98
  -6   4   9   68.20    3.89
  -6   4   8   38.61    4.69
  -6   4   8   33.34    4.21
  -6   4   8   37.69    4.71
  -6   4   8   41.78    8.39
  -6  -4  -8   28.88   11.06
  -6   4   8   30.45    4.76
  -6  -4  -8   36.62    9.95
  -6   4   7  235.74    5.42
  -6   4   7  242.65    5.35
  -6   4   7  282.29    7.34
  -6   4   7  243.71    5.32
  -6  -4  -7  267.42    9.96
  -6  -4  -7  257.46   10.00
  -6   4   6  222.47    7.03
  -6   4   6  216.29    6.02
  -6   4   6  224.05    6.07
  -6  -4  -6  236.11    9.71
  -6   4   6  211.85    6.27
  -6  -4  -6  218.19   10.46
  -6   4   5   61.35    5.53
  -6  -4  -5   63.91    8.32
  -6   4   5   59.08    5.62
  -6   4   5   63.43    4.23
   6   4  -5   59.19    4.62
  -6  -4  -5   64.81    8.93
  -6  -4  -5   64.11    2.00
  -6   4   5   71.17    7.77
   6   4  -4  141.86    5.04
  -6  -4  -4  138.30    6.76
  -6   4   4  155.71    5.78
  -6   4   4  147.30    5.65
  -6  -4  -4  131.13    6.48
  -6   4   4  141.90    5.59
  -6  -4  -4  147.70    2.94
   6   4  -3  148.78    5.30
  -6  -4  -3  153.31    6.05
  -6   4   3  162.79    6.20
  -6  -4  -3  165.68    3.29
  -6   4   3  178.40    6.58
   6   4  -3  157.50    5.33
  -6   4   3  150.25    6.31
  -6  -4  -3  145.27    6.07
  -6  -4  -2  348.38    7.75
  -6   4   2  377.33    7.31
  -6  -4  -2  380.73    4.79
  -6  -4  -2  355.68    7.76
  -6   4   2  410.51    6.82
   6   4  -2  372.84    6.58
  -6   4   2  370.78    7.31
   6   4  -2  376.47    6.60
  -6   4   1  107.16    5.31
  -6   4   1   90.43    6.20
  -6  -4  -1   90.69    5.55
  -6   4   1   91.04    6.12
  -6  -4  -1   90.10    5.47
  -6  -4  -1  105.33    3.83
   6   4  -1   96.56    4.64
   6   4  -1   90.95    4.63
  -6  -4   0   92.34    6.85
  -6   4   0   99.37    6.27
  -6   4   0  102.61    4.83
  -6  -4   0   98.51    6.69
  -6  -4   0  114.21    4.41
  -6  -3 -11   70.86   12.70
  -6  -3 -11   68.80   13.08
  -6   3  11   56.62    9.24
  -6  -3 -11   61.31    9.46
  -6  -3 -10   13.46    7.83
  -6   3  10   10.59   10.38
  -6  -3 -10   17.82    8.38
  -6   3   9   39.99    2.71
  -6   3   9   55.60    2.67
  -6   3   9   54.61    2.54
  -6   3   9   55.52   10.38
  -6  -3  -9   56.49   10.05
  -6  -3  -9   58.88   10.22
  -6   3   9   31.81    2.47
  -6   3   8  176.62    3.93
  -6   3   8  147.73    3.74
  -6  -3  -8  182.04    7.78
  -6  -3  -8  178.90    7.81
  -6   3   8  177.74    3.79
  -6   3   8  181.72    7.10
  -6   3   8  154.16    3.75
  -6  -3  -7   32.59    6.43
  -6   3   7   31.58    3.98
  -6  -3  -7   33.04    6.81
  -6   3   7   33.34    8.13
  -6   3   7   28.17    3.60
  -6   3   7   32.70    3.97
  -6   3   7   32.06    3.59
  -6   3   6   20.08    4.59
  -6  -3  -6   15.44    5.95
  -6   3   6   20.03    4.20
  -6   3   6   22.18    4.58
  -6   3   6   17.50    4.60
  -6   3   6   21.29    7.38
  -6  -3  -6   27.46    6.20
  -6  -3  -5   49.97    5.97
  -6   3   5   48.50    4.76
  -6   3   5   47.38    4.73
  -6  -3  -5   49.47    6.21
  -6   3   5   50.92    4.35
  -6   3   5   50.54    4.33
  -6   3   5   51.60    6.52
  -6   3   4  284.55    4.77
  -6  -3  -4  280.78    8.06
  -6   3   4  288.88    5.90
  -6  -3  -4  290.87    2.22
  -6   3   4  280.15    4.75
  -6  -3  -4  284.29    8.06
  -6  -3  -4  327.56    2.05
  -6   3   4  283.96    5.85
  -6   3   4  315.93    7.42
  -6   3   3  177.51    6.03
  -6   3   3  158.43    5.26
  -6  -3  -3  169.53    2.56
  -6   3   3  157.28    5.50
  -6  -3  -3  161.83    5.53
  -6   3   3  161.18    5.48
  -6  -3  -3  152.10    5.53
  -6  -3  -2  135.20    3.02
   6   3  -2  123.55    4.84
  -6   3   2  127.29    5.47
  -6  -3  -2  115.81    7.15
  -6   3   2  138.24    5.84
  -6   3   2  141.43    5.45
  -6  -3  -2  116.54    6.79
  -6  -3  -1  298.50    6.76
  -6  -3  -1  354.72    4.00
  -6   3   1  347.66    5.33
   6   3  -1  324.08    6.27
  -6   3   1  336.53    6.62
  -6   3   1  293.75    6.18
  -6  -3  -1  294.76    7.01
  -6  -3   0  147.11    3.80
  -6   3   0  124.26    6.10
  -6   3   0  144.00    6.51
  -6  -3   0  115.70    4.44
  -6   3   0  142.84    4.43
  -6  -3   0  120.25    4.50
  -6  -2 -12    9.58   13.45
  -6  -2 -12   11.76   13.37
  -6  -2 -12   11.34    9.64
  -6   2  12   17.71   12.29
  -6  -2 -11   72.07   11.92
  -6   2  11   77.11   10.22
  -6  -2 -11   73.99   11.80
  -6  -2 -11   76.36    8.94
  -6   2  10  245.59   10.01
  -6  -2 -10  253.11    9.04
  -6  -2 -10  234.02    8.99
  -6  -2  -9   54.36    9.48
  -6  -2  -9   49.74    8.58
  -6   2   9   53.90    8.50
  -6  -2  -9   45.77    6.74
  -6   2   8   45.30    8.37
  -6  -2  -8   45.29    7.02
  -6  -2  -8   47.26    6.67
  -6   2   8   40.32    2.58
  -6   2   8   38.50    2.70
  -6   2   8   44.29    2.69
  -6  -2  -8   45.00    6.64
  -6   2   8   43.38    2.44
  -6  -2  -7   51.50    8.54
  -6  -2  -7   46.45    8.62
  -6   2   7   45.18    3.16
  -6  -2  -7   50.78    8.86
  -6   2   7   51.78    5.28
  -6   2   7   45.54    3.17
  -6   2   7   41.64    3.15
  -6   2   7   43.02    3.18
  -6  -2  -6  232.58    8.94
  -6  -2  -6  232.32    8.77
  -6   2   6  212.08    4.51
  -6   2   6  227.24    4.61
  -6  -2  -6  233.66    6.81
  -6   2   6  225.93    4.62
  -6   2   6  239.16    7.22
  -6   2   6  209.69    4.34
  -6   2   5   11.59    3.92
  -6   2   5   13.67    3.90
  -6   2   5   11.77    3.93
  -6  -2  -5   10.78    7.44
  -6   2   5   17.77    6.30
  -6  -2  -5   13.83    7.19
  -6   2   5   16.87    3.90
  -6  -2  -4  214.50    7.88
  -6   2   4  207.53    4.87
  -6   2   4  236.28    5.07
  -6  -2  -4  204.35    7.85
  -6   2   4  211.66    4.54
  -6   2   4  207.43    4.86
  -6  -2  -3   35.84    1.52
  -6  -2  -3   33.82    4.66
  -6   2   3   32.77    4.61
  -6  -2  -3   33.57    6.17
  -6   2   3   29.26    4.41
  -6  -2  -3   36.01    1.77
  -6   2   3   39.05    4.61
  -6   2   3   36.06    4.80
  -6  -2  -2  615.81    7.97
  -6  -2  -2  704.09    4.86
  -6  -2  -2  607.16    7.94
  -6   2   2  654.70    6.61
  -6   2   2  705.15    6.69
  -6   2   2  607.79    6.26
  -6   2   2  648.82    6.58
  -6  -2  -2  734.04    4.24
  -6  -2  -1  282.31    3.55
  -6  -2  -1  228.83    6.06
  -6  -2  -1  226.51    6.00
  -6   2   1  241.31    5.71
  -6  -2  -1  266.16    3.33
  -6   2   1  250.87    5.74
  -6   2   1  268.65    5.26
  -6   2   1  220.79    4.30
  -6   2   0  155.54    4.38
  -6  -2   0  156.56    5.62
  -6  -2   0  146.71    5.60
  -6   2   0  170.97    5.66
  -6   2   0  180.08    4.26
  -6   2   0  172.15    5.66
  -6  -2   0  197.90    4.00
  -6  -2   0  184.41    3.32
  -6  -1 -12   88.57   11.63
  -6   1  12   86.38    8.69
  -6  -1 -12  100.36    9.53
  -6  -1 -12   59.13   11.85
  -6   1  11  176.11   10.76
  -6  -1 -11  171.12    9.35
  -6  -1 -11  176.27    9.33
  -6  -1 -10    5.63    9.88
  -6  -1 -10    6.06    7.99
  -6  -1 -10    9.95    7.98
  -6   1  10   10.64    6.90
  -6  -1  -9   94.49    8.73
  -6  -1  -9   85.47    9.39
  -6  -1  -9   91.29    8.72
  -6   1   9   89.57    6.42
  -6  -1  -8  214.44    9.35
  -6   1   8  198.59    6.44
  -6  -1  -8  206.83    7.17
  -6  -1  -8  191.71    9.56
  -6   1   7   55.01    2.72
  -6   1   7   60.78    6.92
  -6   1   7   53.09    2.80
  -6   1   7   52.17    2.82
  -6  -1  -7   64.42    5.96
  -6  -1  -7   62.56    6.41
  -6  -1  -7   58.28    8.53
  -6   1   7   58.06    2.57
  -6   1   6   42.13    2.98
  -6   1   6   35.14    3.42
  -6  -1  -6   38.47    6.05
  -6   1   6   48.70    5.98
  -6  -1  -6   41.61    7.37
  -6   1   6   37.70    3.42
  -6  -1  -6   47.77    5.73
  -6   1   6   41.00    2.91
  -6   1   5  220.17    3.96
  -6  -1  -5  253.06    8.18
  -6   1   5  263.06    6.64
  -6   1   5  231.31    3.94
  -6   1   5  207.18    3.88
  -6  -1  -5  241.92    8.16
  -6  -1  -5  255.14    8.12
  -6   1   4  230.93    4.27
  -6  -1  -4  263.02    7.69
  -6   1   4  276.76    5.97
  -6  -1  -4  249.36    7.71
  -6   1   4  227.06    4.27
  -6   1   4  227.88    4.14
  -6  -1  -4  261.09    7.90
  -6   1   3  323.56    4.98
  -6  -1  -3  345.00    7.36
  -6   1   3  324.09    5.00
  -6   1   3  324.68    4.98
  -6  -1  -3  354.74    7.62
  -6   1   3  376.95    4.95
  -6  -1  -3  358.29    7.72
  -6   1   2   18.34    4.13
  -6   1   2   14.66    4.13
  -6  -1  -2   17.82    4.10
  -6  -1  -2   21.40    1.72
  -6  -1  -2   17.23    4.23
  -6   1   2   21.21    3.22
  -6   1   2   17.50    4.24
  -6  -1  -2   18.96    4.10
  -6  -1  -2   22.51    2.05
  -6  -1  -1  353.73    3.59
  -6   1   1  305.54    4.71
  -6  -1  -1  363.03    3.30
  -6   1   1  351.32    4.94
  -6  -1  -1  302.74    6.49
  -6  -1  -1  306.19    6.63
  -6   1   1  307.40    4.73
  -6  -1  -1  307.83    6.29
  -6   1   1  281.98    5.31
  -6  -1   0  691.24    6.99
  -6  -1   0  842.86    5.24
  -6   1   0  812.20    5.84
  -6  -1   0  681.49    6.95
  -6   1   0  750.66    7.55
  -6  -1   0  701.98    6.31
  -6   1   0  751.53    7.57
  -6  -1   0  814.68    5.31
  -6   1   0  686.75    7.05
  -6   0 -12   35.22   13.09
  -6   0 -12   42.15    9.48
  -6   0 -12   34.87   11.36
  -6   0 -11  161.13    8.77
  -6   0 -11  171.61    9.04
  -6   0 -11  163.79   11.04
  -6   0 -10   34.41    8.05
  -6   0 -10   38.11    7.94
  -6   0 -10   34.47    8.02
  -6   0  -9   32.26    8.90
  -6   0  -9   28.67    8.84
  -6   0  -9   31.41    8.41
  -6   0  -8   14.20    8.83
  -6   0  -8   18.04    6.26
  -6   0  -8   16.51    8.70
  -6   0  -7    9.09    5.82
  -6   0  -7   11.67    8.10
  -6   0  -7   11.26    6.07
  -6   0  -6  194.62    6.55
  -6   0  -6  204.82    7.66
  -6   0  -6  199.25    7.90
  -6   0  -5  151.71    6.12
  -6   0  -5  155.69    6.07
  -6   0  -5  145.23    5.94
  -6   0  -4  393.31    8.37
  -6   0  -4  381.38    8.38
  -6   0  -4  368.82    6.36
  -6   0  -3  414.78    7.65
  -6   0  -3  392.81    7.57
  -6   0  -3  413.26    7.83
  -6   0  -2   93.08    6.12
  -6   0  -2  104.16    1.88
  -6   0  -2  101.08    2.30
  -6   0  -2   98.32    6.17
  -6   0  -2   91.05    4.49
  -6   0  -1  545.73    7.01
  -6   0  -1  548.28    7.10
  -6   0  -1  555.66    7.06
  -6   0  -1  613.45    4.54
  -6   0   0    2.20    4.54
  -6   0   0    1.35    4.95
  -6   0   0    1.89    4.95
  -6   0   0    3.89    3.50
   5  -9   1   60.16    9.46
  -5  -9  -1    2.67    9.49
   5  -9   1   58.63   10.26
  -5   9   1   56.25    9.44
  -5  -9  -1   49.83    9.31
   5   9  -1   53.18   11.60
   5   9  -1   57.61   11.46
  -5  -9  -1   57.98    8.50
  -5   9   1   27.10   11.26
  -5   9   1   66.99    9.02
  -5   9   0   30.13   12.47
  -5   9   0   30.01   12.38
  -5  -9   0   10.33    9.64
  -5   9   0   32.41    6.87
  -5  -9   0   20.95   12.05
  -5  -9   0   19.99   12.07
  -5  -8  -6   20.45    6.39
   5   8  -6   16.91    7.47
  -5   8   6   20.45    8.53
  -5  -8  -6   15.83   13.19
   5  -8   6    8.50   12.39
   5   8  -6    7.09    7.46
  -5   8   6   19.15    9.37
   5  -8   6   10.75    8.50
  -5  -8  -6   17.74   12.97
  -5   8   6   11.13   10.92
  -5   8   5   39.50    7.48
  -5  -8  -5   41.84    9.27
  -5   8   5   46.64    7.43
   5   8  -5   41.33    8.35
   5  -8   5   45.77    8.28
  -5  -8  -5   40.82    5.32
  -5   8   5   43.36    7.46
   5  -8   5   51.56   11.27
   5   8  -5   38.59    8.30
  -5  -8  -5   42.31    8.98
  -5  -8  -4    7.47    8.71
  -5   8   4    1.52    9.01
   5   8  -4    3.50    8.75
  -5   8   4   -2.36    9.67
  -5  -8  -4   -0.70    4.98
   5   8  -4    0.80    8.88
   5  -8   4   -0.87    8.73
  -5   8   4    3.29    9.55
  -5  -8  -4   -1.48    8.84
   5  -8   4   -0.13    7.33
  -5  -8  -3    9.60    8.39
   5  -8   3   10.06   10.43
  -5   8   3   10.56    7.35
  -5   8   3   12.07    7.29
  -5   8   3   15.43    8.60
  -5  -8  -3   13.97    6.65
   5  -8   3   15.08    7.80
   5   8  -3   18.62    8.80
  -5  -8  -3   14.04    8.75
   5   8  -3   22.47    8.93
   5  -8   2   39.67    8.42
  -5   8   2   40.19    7.20
   5   8  -2   39.85    9.64
   5  -8   2   52.37   11.63
  -5  -8  -2   37.57    8.29
  -5   8   2   41.00    7.20
  -5   8   2   45.04    8.27
   5   8  -2   40.68    9.68
  -5  -8  -2   41.85    6.35
  -5  -8  -2   39.61    8.26
   5  -8   1  276.60   12.19
  -5   8   1  276.84    8.22
   5   8  -1  275.92    8.44
   5  -8   1  264.44    7.52
  -5   8   1  283.32    8.22
  -5  -8  -1  283.41    7.93
  -5  -8  -1  246.50   10.89
   5   8  -1  280.89    8.38
  -5  -8  -1  235.69    9.91
  -5   8   1  300.95    8.89
  -5  -8   0  178.36    8.02
  -5  -8   0  178.44    8.06
  -5   8   0  217.09   10.17
  -5  -8   0  192.90    7.99
  -5   8   0  214.59    6.87
  -5   8   0  213.82   10.15
   5  -7   9   80.13    7.49
  -5   7   9   95.34    8.12
   5   7  -9   82.33    5.56
  -5  -7  -9   87.23    5.53
   5   7  -9   80.89    5.52
  -5  -7  -9   15.23   10.32
  -5   7   9   96.22    8.03
  -5  -7  -8   14.70    8.89
   5  -7   8   31.48    7.15
   5   7  -8   28.63    5.89
  -5   7   8   19.07    8.00
  -5  -7  -8    9.78    8.93
   5   7  -8   25.54    5.89
  -5  -7  -8   28.64    5.14
  -5   7   8   32.63   10.99
  -5   7   8   10.33    7.79
   5  -7   8   21.19    9.17
   5   7  -7    6.39    6.39
  -5  -7  -7    5.13    5.30
  -5  -7  -7    5.84   10.00
   5  -7   7    5.92    7.25
  -5  -7  -7    1.86   10.29
   5  -7   7    9.89   10.00
   5   7  -7    3.25    6.32
  -5   7   7    5.00    6.99
  -5   7   7    8.62    7.03
  -5   7   7   14.72   10.12
   5   7  -6    6.34    6.54
  -5   7   6   31.19    7.91
  -5  -7  -6   24.71    5.01
  -5   7   6   27.35    7.95
   5   7  -6   19.60    6.59
   5  -7   6   20.53    6.75
  -5  -7  -6   21.02   11.23
   5  -7   6   23.27    7.44
  -5   7   6   20.65    7.04
  -5  -7  -6   23.02   11.11
  -5   7   5   64.23    7.83
  -5   7   5   59.99    7.27
   5  -7   5   58.40    6.31
   5   7  -5   51.36    5.36
  -5  -7  -5   57.21    9.67
   5  -7   5   69.92   10.62
   5   7  -5   60.01    6.42
  -5  -7  -5   64.91    5.65
  -5  -7  -5   55.49    7.56
  -5   7   5   63.03    7.73
   5   7  -4   45.66    6.75
  -5  -7  -4   22.89    7.85
  -5  -7  -4   53.93    5.35
  -5  -7  -4   50.61    7.62
   5  -7   4   51.89    7.56
   5   7  -4   11.96    6.83
  -5   7   4   55.00    8.15
  -5   7   4   50.59    8.19
   5  -7   4   50.32    6.86
  -5   7   4   50.82    5.89
  -5  -7  -3  454.12    8.76
  -5  -7  -3  472.09    9.06
   5  -7   3  487.40    9.10
  -5  -7  -3  494.72    7.18
   5   7  -3  475.19    8.73
   5   7  -3  462.35    8.09
  -5   7   3  481.75    8.24
  -5   7   3  515.42    8.49
   5  -7   3  436.95    7.87
  -5   7   3  470.35    8.02
   5  -7   2  270.35    9.77
  -5   7   2  265.08    8.87
   5   7  -2  253.46    6.91
  -5   7   2  279.60    6.33
   5  -7   2  249.25    7.38
  -5  -7  -2  264.33    6.23
   5   7  -2  260.40    6.86
  -5   7   2  257.74    8.83
  -5  -7  -2  239.35    7.89
  -5  -7  -2  239.04    7.86
  -5  -7  -1   87.92    9.20
   5   7  -1  113.08    8.99
  -5   7   1  101.75    8.49
   5   7  -1  106.40    7.86
  -5  -7  -1  109.00    5.54
   5  -7   1  102.32    6.60
  -5  -7  -1   95.80    9.16
  -5   7   1   99.14    8.50
  -5   7   1  114.28    7.38
   5  -7   1  116.52    9.75
  -5   7   0   21.15    5.99
  -5  -7   0   15.71    6.23
  -5   7   0   12.31    8.50
  -5   7   0    8.58    8.50
  -5  -7   0   12.37    6.06
  -5  -7   0   14.10    6.26
  -5   6  10   62.79    5.88
  -5   6  10   64.42   10.55
   5   6 -10   36.35    3.29
  -5  -6 -10   63.82    9.42
  -5  -6 -10   64.49    9.46
  -5   6  10   61.24    6.53
   5   6 -10   39.27    3.30
   5  -6  10   61.89    5.54
  -5   6   9    5.95    7.84
   5  -6   9    4.13    5.55
  -5  -6  -9    9.29    4.27
   5   6  -9    7.25    3.88
  -5  -6  -9   10.64    8.61
  -5  -6  -9    7.18    8.42
  -5   6   9    6.43    5.28
   5   6  -9    8.91    3.86
  -5   6   9    2.83    6.10
   5  -6   8   18.93    5.69
  -5  -6  -8   22.28    3.73
   5   6  -8   17.78    5.04
   5   6  -8   19.09    5.14
  -5   6   8   23.59    6.06
  -5  -6  -8   19.45    7.43
  -5  -6  -8   17.44    7.75
  -5   6   8   14.37    5.64
  -5   6   8   22.50    9.81
  -5  -6  -7   51.08    7.65
  -5   6   7   55.40    5.82
   5  -6   7   53.07    7.26
  -5   6   7   56.16    9.05
  -5  -6  -7   53.63    7.31
   5  -6   7   50.83    5.45
   5   6  -7   48.40    4.58
  -5  -6  -7   48.61    4.42
  -5   6   7   55.38    5.59
   5   6  -7   48.83    4.67
   5  -6   6  262.48    6.30
  -5   6   6  259.51    5.65
  -5   6   6  273.81    7.21
   5   6  -6  256.26    5.66
  -5  -6  -6  263.79   10.17
  -5  -6  -6  268.77    4.99
   5  -6   6  267.76   10.03
  -5   6   6  262.35    5.76
   5   6  -6  251.69    5.66
  -5  -6  -6  251.57    9.94
  -5   6   5  268.49    7.09
   5   6  -5  262.85    6.23
   5  -6   5  282.37    7.77
   5   6  -5  271.72    6.35
  -5   6   5  294.84    8.10
  -5   6   5  279.99    7.11
  -5  -6  -5  267.69    7.76
  -5  -6  -5  265.93    7.65
  -5  -6  -5  269.66    5.46
   5  -6   5  262.75    5.85
  -5   6   4  143.39    5.44
  -5   6   4  136.02    7.29
   5   6  -4  132.78    4.54
   5  -6   4  135.81    5.47
  -5   6   4  137.12    7.26
  -5  -6  -4  137.69    8.85
  -5  -6  -4  143.67    4.83
  -5  -6  -4  132.87    8.61
   5  -6   4  135.76    8.30
   5   6  -4  132.59    4.58
  -5  -6  -3   38.08    8.24
  -5  -6  -3   38.74    7.94
   5   6  -3   47.10    5.71
   5  -6   3   43.43    4.62
   5   6  -3   45.58    5.66
  -5   6   3   45.20    4.74
  -5  -6  -3   48.33    4.29
  -5   6   3   46.86    7.14
  -5   6   3   46.52    7.15
   5  -6   3   49.76    8.63
  -5   6   2  653.35    7.57
   5  -6   2  655.02    9.99
  -5   6   2  677.90    8.04
  -5  -6  -2  623.63    8.14
   5   6  -2  646.70    7.54
  -5  -6  -2  657.63    6.68
  -5   6   2  635.72    7.58
  -5  -6  -2  605.02    8.09
   5  -6   2  630.54    7.45
   5   6  -2  638.03    7.24
  -5   6   1  332.60    7.62
  -5   6   1  330.75    7.73
   5  -6   1  330.38    8.51
   5   6  -1  335.40    7.60
  -5  -6  -1  310.75    8.07
  -5  -6  -1  343.39    5.73
   5   6  -1  339.21    7.63
  -5   6   1  342.67    5.72
  -5  -6  -1  310.81    8.09
   5  -6   1  324.98    6.45
  -5   6   0   -2.33    6.74
  -5  -6   0    5.25    5.39
  -5  -6   0   -0.58    3.59
  -5  -6   0    1.66    5.39
  -5   6   0    3.87    3.93
  -5   6   0    0.58    6.67
  -5   5  11    8.74    3.69
  -5   5  11    3.55    3.88
  -5  -5 -11   12.11   11.98
  -5   5  11    2.00    8.61
   5  -5  11    6.15    4.45
  -5  -5 -11    8.03   12.28
  -5  -5 -10   20.53    8.53
   5  -5  10   22.97    4.49
  -5   5  10   24.66    4.31
  -5   5  10    5.61    9.73
  -5  -5 -10   12.09    8.62
  -5   5  10   28.36    4.87
  -5   5   9  100.53    9.18
  -5   5   9  100.72    5.02
  -5  -5  -9   98.02    7.57
  -5   5   9   90.90    5.02
   5   5  -9   85.36    2.80
  -5  -5  -9   96.82    7.87
   5   5  -9   87.12    2.96
   5  -5   9   97.61    4.52
  -5  -5  -8  124.89    2.99
  -5   5   8  119.44    5.58
   5   5  -8  106.73    3.30
  -5  -5  -8  124.32    6.97
  -5   5   8  128.96    9.48
   5  -5   8  118.39    4.27
  -5  -5  -8  127.32    7.32
  -5   5   8  117.70    5.47
   5   5  -8  109.31    3.19
   5   5  -7   25.64    3.70
  -5  -5  -7   27.61    6.49
  -5  -5  -7   24.89    2.93
  -5   5   7   33.13    8.49
  -5   5   7   25.98    5.06
   5   5  -7   25.60    3.69
   5  -5   7   24.57    3.84
  -5  -5  -7   27.86    6.51
  -5   5   7   24.58    4.98
  -5  -5  -6   54.34    6.46
  -5  -5  -6   52.85    6.01
  -5  -5  -6   52.79    3.39
  -5   5   6   47.01    5.09
   5  -5   6   49.11    4.17
  -5   5   6   50.34    5.09
   5   5  -6   49.10    4.69
   5   5  -6   47.82    4.66
  -5   5   6   53.18    7.51
   5   5  -5  129.55    4.53
  -5   5   5  131.44    5.50
  -5  -5  -5  126.49    8.27
  -5   5   5  128.22    5.67
   5   5  -5  125.86    4.53
   5  -5   5  128.89    4.36
  -5  -5  -5  129.60    3.44
  -5   5   5  128.42    5.73
  -5  -5  -5  122.35    8.51
   5  -5   5  135.99    7.92
  -5  -5  -4   96.95    7.42
  -5   5   4   98.19    4.27
   5   5  -4   97.95    4.87
   5  -5   4  101.49    4.26
  -5   5   4  104.73    6.85
   5   5  -4  100.19    4.85
  -5  -5  -4  100.85    6.04
  -5   5   4  101.83    5.26
  -5  -5  -4  105.23    3.45
   5  -5   4  102.13    6.00
  -5   5   3   30.83    5.60
  -5   5   3   29.17    5.34
  -5  -5  -3   32.20    5.65
   5  -5   3   28.68    5.58
  -5  -5  -3   31.51    3.39
   5   5  -3   26.55    4.66
   5   5  -3   30.74    4.62
  -5  -5  -3   31.28    5.67
  -5   5   3   24.87    5.16
   5  -5   3   28.37    4.15
   5  -5   2  204.41    4.79
  -5  -5  -2  200.87    6.02
   5   5  -2  210.66    5.52
  -5   5   2  229.37    5.48
   5   5  -2  213.80    5.53
  -5   5   2  203.50    5.08
   5  -5   2  201.06    7.67
  -5  -5  -2  202.15    6.01
  -5  -5  -2  218.31    4.00
  -5   5   2  210.61    5.10
  -5   5   1  283.91    7.14
  -5  -5  -1  265.62    7.48
  -5  -5  -1  305.54    4.89
  -5   5   1  282.11    6.94
   5   5  -1  287.06    5.21
   5  -5   1  265.53    4.32
   5   5  -1  287.76    5.21
  -5   5   1  300.31    4.59
   5  -5   1  286.38    7.84
  -5  -5  -1  258.26    7.47
  -5  -5   0  157.49    6.65
  -5  -5   0  156.89    6.37
  -5   5   0  171.44    4.73
  -5   5   0  164.14    6.95
  -5  -5   0  183.11    4.40
  -5   5   0  167.53    6.85
  -5  -4 -12  170.11    9.98
  -5  -4 -12  166.48    9.98
  -5   4  12  157.06    9.14
  -5   4  11  175.44    8.59
  -5  -4 -11  176.98   11.76
   5  -4  11  106.89    2.32
  -5  -4 -11  172.71   11.70
  -5   4  10   72.55    3.04
  -5   4  10   70.18    3.14
  -5  -4 -10   66.52    7.54
  -5   4  10   75.58    7.46
  -5  -4 -10   77.74    7.89
   5  -4  10   66.65    2.58
   5  -4   9  172.93    3.05
  -5   4   9  195.89    9.51
  -5  -4  -9  189.47    9.77
  -5  -4  -9  180.07    9.50
  -5   4   9  179.88    3.60
  -5   4   9  187.28    3.65
  -5   4   8   20.16    3.60
  -5  -4  -8   22.33    8.07
  -5   4   8   21.11    4.12
  -5  -4  -8   16.08    8.35
  -5   4   8   21.65    6.24
   5  -4   8   21.89    2.70
  -5   4   7    8.81    5.17
   5  -4   7    6.19    2.67
   5   4  -7    8.65    2.90
  -5  -4  -7    2.87    7.62
  -5   4   7    8.19    4.26
   5   4  -7    7.22    2.56
  -5   4   7    3.88    4.27
  -5  -4  -7    0.19    8.04
   5  -4   6  126.60    3.28
  -5   4   6  128.33    4.76
   5   4  -6  121.06    3.33
  -5  -4  -6  126.13    7.80
  -5   4   6  133.15    5.48
  -5   4   6  126.81    4.77
  -5  -4  -6  136.84    7.55
  -5  -4  -6  134.47    2.58
   5   4  -6  124.69    3.35
  -5  -4  -5   69.28    5.39
   5  -4   5   70.93    2.85
   5   4  -5   68.96    3.56
  -5   4   5   68.14    3.44
  -5   4   5   71.55    3.72
  -5   4   5   76.35    6.44
  -5  -4  -5   75.95    2.54
   5   4  -5   70.18    3.60
  -5  -4  -5   69.03    5.46
  -5   4   4  369.63    5.54
   5   4  -4  354.42    5.20
  -5  -4  -4  347.26    7.76
   5   4  -4  347.17    5.14
  -5  -4  -4  360.88    8.19
  -5   4   4  346.74    4.82
  -5   4   4  339.63    4.80
   5  -4   4  354.25    4.33
  -5  -4  -4  364.03    3.41
  -5   4   3  261.80    5.46
  -5  -4  -3  269.91    3.41
   5   4  -3  255.55    4.14
   5  -4   3  261.74    4.15
  -5  -4  -3  253.33    5.56
  -5   4   3  273.75    5.05
   5   4  -3  255.27    4.19
   5  -4   3  251.31    5.76
  -5  -4  -3  242.79    5.55
  -5   4   3  256.00    5.49
  -5   4   2  293.48    5.93
  -5   4   2  300.28    5.94
  -5   4   2  311.09    5.60
   5   4  -2  295.81    5.39
  -5  -4  -2  283.26    5.50
   5   4  -2  302.78    5.42
  -5  -4  -2  308.66    3.73
  -5  -4  -2  284.90    5.53
   5  -4   2  302.75    4.35
   5  -4   2  296.08    6.64
  -5   4   1   42.60    3.89
  -5   4   1   41.81    4.21
  -5   4   1   42.58    4.17
   5   4  -1   41.67    5.19
  -5  -4  -1   44.65    5.87
   5   4  -1   41.23    5.10
   5  -4   1   45.87    3.59
   5  -4   1   38.72    5.49
  -5  -4  -1   43.77    3.18
  -5  -4  -1   39.86    5.96
  -5   4   0  277.79    6.30
  -5  -4   0  281.59    5.13
  -5  -4   0  277.93    5.11
  -5  -4   0  316.01    4.34
  -5   4   0  303.90    4.63
  -5  -3 -13   92.10    9.44
  -5  -3 -13   92.85    9.49
  -5  -3 -13   97.29   11.59
  -5   3  13   88.76    9.09
  -5  -3 -12   19.85    8.33
  -5  -3 -12   22.80    8.00
  -5   3  12   21.69    8.02
  -5  -3 -11  105.08    9.68
  -5  -3 -11   80.86    9.62
  -5   3  11   90.58    8.96
  -5  -3 -10   47.46    8.85
  -5   3  10   48.96    6.76
  -5  -3 -10   55.70    9.37
  -5   3   9   24.37    2.28
  -5  -3  -9   29.80    6.25
  -5   3   9   31.12    6.05
  -5   3   9   28.28    2.34
  -5   3   9   29.34    2.52
  -5  -3  -9   31.77    7.84
  -5   3   9   24.77    2.42
  -5   3   8   59.61    3.01
  -5   3   8   62.12    3.02
  -5   3   8   68.63    3.07
  -5   3   8   66.94    7.38
  -5  -3  -8   74.65    5.82
  -5  -3  -8   67.75    5.52
  -5  -3  -7   55.60    7.16
  -5   3   7   58.29    3.22
  -5   3   7   59.95    3.03
  -5  -3  -7   59.38    6.98
  -5   3   7   60.01    3.18
  -5   3   7   65.39    5.14
   5  -3   7   64.95    1.54
  -5   3   6  482.98    6.35
  -5   3   6  472.30    4.99
  -5   3   6  457.38    4.94
  -5  -3  -6  498.51    8.29
   5  -3   6  503.68    3.22
  -5  -3  -6  500.00    8.29
   5   3  -5  471.38    4.57
  -5   3   5  513.85    6.01
   5  -3   5  513.44    3.71
  -5  -3  -5  506.53    7.82
  -5   3   5  486.32    5.23
  -5  -3  -5  485.02    7.56
  -5  -3  -5  515.55    2.64
  -5   3   5  493.45    5.25
   5  -3   4  514.44    3.84
  -5   3   4  518.64    6.84
  -5  -3  -4  499.85    3.27
  -5   3   4  479.14    5.52
  -5  -3  -4  473.05    6.27
  -5   3   4  481.57    5.49
   5   3  -4  463.81    4.68
   5   3  -4  481.46    5.13
  -5  -3  -4  477.65    6.52
   5   3  -3  179.25    4.12
  -5   3   3  169.28    4.50
  -5  -3  -3  172.61    5.98
  -5   3   3  174.54    4.49
   5  -3   3  189.37    3.04
   5   3  -3  173.25    4.07
  -5  -3  -3  184.78    2.65
  -5   3   3  188.01    5.35
  -5  -3  -3  173.58    6.02
  -5  -3  -2  695.20    5.18
  -5  -3  -2  632.13    7.25
   5   3  -2  653.83    5.80
   5   3  -2  667.62    5.86
   5  -3   2  745.06    5.25
  -5   3   2  637.39    6.09
  -5  -3  -2  605.89    7.18
  -5   3   2  693.32    6.23
   5   3  -1   82.84    4.59
  -5   3   1   83.98    4.86
  -5  -3  -1   83.73    5.41
   5   3  -1   83.48    4.58
  -5   3   1   90.51    3.96
  -5  -3  -1   88.88    5.43
  -5  -3  -1   91.64    2.79
  -5   3   0   20.47    4.91
  -5   3   0   20.31    2.99
  -5  -3   0   18.60    2.04
  -5  -3   0   16.44    3.63
  -5  -3   0   21.76    4.71
  -5   2  13   36.04    9.98
  -5  -2 -13   39.45    9.10
  -5  -2 -13   49.00    9.05
  -5  -2 -13   44.94    9.11
  -5  -2 -12   87.92   11.02
  -5  -2 -12   91.32    8.47
  -5   2  12   84.04    7.85
  -5  -2 -12   89.66    8.36
  -5  -2 -11  182.67   10.34
  -5   2  11  188.27    9.16
  -5  -2 -11   -8.16    8.81
  -5  -2 -11  188.19    7.99
  -5  -2 -10  137.00    9.25
  -5  -2 -10  131.61    9.28
  -5   2  10  129.99    8.64
  -5  -2 -10  127.86    7.07
  -5  -2  -9  206.02    7.87
  -5  -2  -9  209.11    8.41
  -5   2   9  206.99    8.01
  -5  -2  -8  115.51    5.64
  -5   2   8  112.11    2.27
  -5   2   8  112.19    2.33
  -5   2   8   95.92    2.14
  -5  -2  -8  120.75    5.48
  -5   2   8  121.67    7.34
  -5   2   8  101.97    2.01
  -5   2   7  288.96    2.93
  -5   2   7  322.04    3.44
  -5  -2  -7  345.52    6.32
  -5  -2  -7  341.97    7.47
  -5   2   7  345.58    6.03
  -5   2   7  313.43    3.43
  -5   2   7  302.09    2.99
  -5  -2  -6  104.29    6.76
  -5   2   6   91.65    2.88
  -5   2   6   95.77    5.93
  -5   2   6   83.21    3.15
  -5   2   6   89.86    3.02
  -5   2   6   93.55    2.95
  -5  -2  -6   98.01    6.75
  -5   2   5  132.68    3.48
  -5   2   5  132.75    3.44
  -5   2   5  143.97    5.74
  -5   2   5  125.43    3.38
  -5  -2  -5  136.00    6.41
  -5  -2  -5  134.26    6.46
  -5   2   5  130.13    3.36
  -5  -2  -4  109.11    5.79
  -5   2   4  119.36    4.00
  -5   2   4  113.01    3.64
  -5   2   4  104.38    3.55
  -5  -2  -4  113.91    5.84
  -5   2   4  113.48    3.64
  -5   2   4  108.88    3.60
  -5   2   3  702.17    6.51
  -5   2   3  662.54    5.51
  -5  -2  -3  627.96    6.15
  -5  -2  -3  675.59    3.27
  -5   2   3  621.99    5.16
  -5  -2  -3  637.21    6.20
  -5  -2  -2  544.96    6.71
  -5  -2  -2  611.37    4.03
   5   2  -2  557.02    5.10
  -5   2   2  540.11    5.12
  -5   2   2  598.21    4.95
  -5  -2  -2  542.49    6.71
  -5   2   2  583.33    5.65
  -5   2   1  541.67    5.24
  -5   2   1  512.96    5.76
   5   2  -1  528.14    5.57
  -5  -2  -1  582.08    4.19
  -5  -2  -1  517.43    6.33
  -5  -2  -1  494.27    6.35
  -5   2   1  549.70    4.36
  -5   2   0  786.70    7.22
  -5  -2   0  802.64    4.95
  -5   2   0  775.40    5.22
  -5  -2   0  682.76    6.34
  -5   2   0  676.30    6.58
  -5  -2   0  688.51    6.38
  -5  -1 -14    9.20   11.91
  -5  -1 -14    2.03   12.19
  -5  -1 -14   -0.83   10.48
  -5   1  14    1.60    8.05
  -5   1  13  125.74   10.12
  -5  -1 -13  126.88    9.03
  -5  -1 -13  -28.79   12.77
  -5  -1 -13  121.00    9.05
  -5  -1 -12  441.06    9.46
  -5  -1 -12  455.44    9.74
  -5  -1 -12  469.27    9.50
  -5   1  12  432.06    8.61
  -5  -1 -11  108.14    7.71
  -5   1  11  113.07    8.64
  -5  -1 -11  112.92    7.27
  -5  -1 -11  111.96    7.30
  -5   1  10   90.81    6.24
  -5  -1 -10   97.07    6.67
  -5  -1 -10   99.34    6.33
  -5  -1 -10   88.32    6.75
  -5  -1  -9   54.52    5.59
  -5   1   9   51.48    5.22
  -5  -1  -9   49.58    5.92
  -5  -1  -9   47.28    5.99
  -5  -1  -8   13.97    5.09
  -5   1   8    8.61    5.86
  -5  -1  -8    8.29    6.91
  -5  -1  -8    2.02    6.93
  -5  -1  -7   34.66    6.37
  -5   1   7   37.19    5.44
  -5   1   7   35.31    1.76
  -5   1   7   36.00    1.77
  -5  -1  -7   41.30    4.59
  -5   1   7   34.63    1.86
  -5  -1  -7   39.95    4.60
  -5   1   7   35.50    1.86
  -5   1   6  198.16    3.13
  -5   1   6  174.13    2.80
  -5   1   6  189.38    2.99
  -5   1   6  206.94    4.64
  -5  -1  -6  201.62    6.82
  -5  -1  -6  198.07    5.16
  -5  -1  -6  210.19    7.04
  -5   1   6  175.92    2.90
  -5   1   5   24.52    2.56
  -5   1   5   24.25    2.61
  -5  -1  -5   30.22    5.95
  -5   1   5   33.29    4.95
  -5  -1  -5   34.28    4.44
  -5  -1  -5   35.94    4.23
  -5   1   5   28.02    2.65
  -5   1   4  118.17    3.19
  -5  -1  -4  129.17    4.59
  -5  -1  -4  136.07    4.59
  -5   1   4  116.86    3.17
  -5  -1  -4  128.15    4.54
  -5   1   4  116.83    3.19
  -5   1   4  132.83    4.95
  -5   1   3  602.17    4.86
  -5  -1  -3  672.59    2.52
  -5  -1  -3  655.03    6.13
  -5  -1  -3  635.41    6.13
  -5   1   3  631.92    4.87
  -5   1   3  606.84    4.85
  -5  -1  -3  706.58    2.96
  -5   1   3  688.56    5.25
  -5  -1  -3  646.66    6.07
  -5   1   2   76.97    3.21
  -5  -1  -2   83.46    3.98
  -5  -1  -2  100.55    2.08
  -5   1   2   82.89    3.54
  -5  -1  -2   96.85    1.83
  -5   1   2   85.95    3.49
  -5  -1  -2   84.50    3.95
  -5   1   2   91.29    2.83
  -5  -1  -2   81.84    4.04
  -5   1   1  522.67    5.31
  -5  -1  -1  510.93    5.82
  -5   1   1  491.84    5.20
  -5  -1  -1  503.36    5.76
  -5   1   1  524.84    5.33
  -5   1   1  577.13    4.70
  -5  -1  -1  596.11    4.06
  -5  -1  -1  515.84    6.17
  -5  -1  -1  588.02    3.79
  -5   1   0  757.72    6.55
  -5   1   0  806.81    4.96
  -5   1   0  701.93    6.05
  -5  -1   0  874.65    4.89
  -5  -1   0  705.89    5.58
  -5   1   0  773.07    6.59
  -5  -1   0  690.36    6.04
  -5  -1   0  697.33    6.06
  -5   0 -14  172.62   11.14
  -5   0 -14  199.41   11.14
  -5   0 -14  208.65   10.95
  -5   0 -13  374.95   12.14
  -5   0 -13  377.20   12.32
  -5   0 -13  355.62    9.73
  -5   0 -12   43.41    7.69
  -5   0 -12   42.21    7.95
  -5   0 -12   44.94    7.76
  -5   0 -11   16.13    7.06
  -5   0 -11   14.83    7.16
  -5   0 -11    7.27    6.79
  -5   0 -10    7.69    6.32
  -5   0 -10   14.65    5.87
  -5   0 -10   10.31    7.53
  -5   0  -9    0.44    7.09
  -5   0  -9    5.43    6.83
  -5   0  -9    4.84    7.38
  -5   0  -8   96.63    5.36
  -5   0  -8   97.24    7.16
  -5   0  -8   99.62    5.40
  -5   0  -7   82.82    4.76
  -5   0  -7   90.56    4.73
  -5   0  -7   80.60    4.75
  -5   0  -6   11.86    5.62
  -5   0  -6   12.31    5.67
  -5   0  -6    7.85    5.81
  -5   0  -5  452.78    7.18
  -5   0  -5  477.02    7.16
  -5   0  -5  479.12    7.30
  -5   0  -4   63.24    4.34
  -5   0  -4   60.15    5.64
  -5   0  -4   68.37    4.32
  -5   0  -3   81.95    0.85
  -5   0  -3   86.65    0.89
  -5   0  -3   80.33    5.31
  -5   0  -3   81.76    4.01
  -5   0  -3   79.17    4.08
  -5   0  -2  994.56    4.54
  -5   0  -2  931.90    6.88
  -5   0  -2  949.11    6.95
  -5   0  -2  921.57    6.88
  -5   0  -1  984.75    5.02
  -5   0  -1  937.59    6.58
  -5   0  -1  937.22    6.51
  -5   0  -1  923.85    7.13
  -5   0   0    2.53    2.58
  -5   0   0    1.76    3.94
  -5   0   0    1.89    3.96
  -5   0   0    1.14    2.87
  -4  -9  -6   49.45    6.24
  -4   9   6   37.10   11.49
   4  -9   6   11.20    8.72
   4   9  -6   48.88    8.87
  -4  -9  -6   41.42   12.00
   4   9  -6   -3.56    9.78
  -4   9   6   47.93   10.16
  -4   9   6   16.87   11.55
  -4  -9  -6   16.20   11.86
   4  -9   6   59.11   11.54
  -4  -9  -5   -1.64   12.38
   4   9  -5   -2.46    9.25
  -4  -9  -5    2.91    8.00
  -4   9   5    0.80    7.82
  -4   9   5    3.34    9.63
   4   9  -5   -0.18    9.05
   4  -9   5    0.04    9.80
  -4  -9  -5    1.41   12.34
   4  -9   5    5.48   10.76
  -4   9   5    5.12   10.20
   4   9  -4   56.48    7.94
  -4  -9  -4   40.32    9.28
   4  -9   4   61.87    8.71
   4   9  -4  -11.80    8.02
  -4  -9  -4   55.68    7.81
  -4   9   4   59.69    9.92
  -4   9   4   68.05    8.11
   4  -9   4   52.71    8.53
  -4  -9  -4   26.06    9.34
  -4   9   4   63.16    7.75
  -4  -9  -3   48.31    5.88
   4   9  -3  -12.57   10.66
  -4  -9  -3   46.39    8.97
  -4   9   3   52.04    7.24
  -4   9   3   57.73    9.28
   4  -9   3   51.83   11.41
  -4   9   3   46.58   10.41
  -4  -9  -3   39.01    8.92
   4   9  -3   44.43   10.46
   4  -9   3   45.05    8.64
  -4  -9  -2   56.47    6.18
  -4   9   2   53.41    9.45
   4  -9   2   53.56    8.36
  -4   9   2   49.73   10.77
   4  -9   2   53.93    8.36
  -4  -9  -2   52.89   11.52
  -4  -9  -2   23.97   10.74
  -4   9   2   57.31    8.16
  -4   9   1  158.98    8.60
  -4   9   1  173.44    6.64
   4   9  -1  180.04   10.92
  -4   9   1  165.15    8.66
  -4  -9  -1  162.04    8.14
   4   9  -1  181.70   10.64
   4  -9   1  157.24    8.95
  -4  -9  -1  162.43   11.85
  -4  -9  -1  162.50   11.71
  -4  -9   0   -0.94    7.92
  -4   9   0    2.71    5.75
  -4  -9   0   -0.44    7.93
  -4   9   0    2.50    9.85
  -4  -9   0   -1.11    9.67
  -4   9   0    2.59    9.64
   4   8  -9  113.36    7.73
  -4   8   9  119.91   11.18
  -4  -8  -9  126.42    7.56
  -4  -8  -9  123.07   10.43
  -4  -8  -9  125.51   10.45
   4  -8   9  124.30   13.71
   4  -8   9  109.70    7.74
   4   8  -9  115.43    7.84
  -4   8   9  122.25    9.54
  -4   8   9  137.05    8.51
  -4   8   8   13.92   10.13
  -4   8   8   24.58    7.80
   4   8  -8    3.33    7.80
  -4  -8  -8   21.69    7.00
  -4   8   8   21.77    7.87
  -4  -8  -8   18.47   11.02
   4  -8   8   22.07    6.96
  -4  -8  -8   18.73   11.12
   4  -8   8   18.07    8.93
   4   8  -8   21.88    7.68
   4  -8   7  -27.82    9.27
  -4   8   7   70.57    9.68
  -4   8   7   75.64    9.29
  -4   8   7   70.93    9.24
  -4  -8  -7   82.91   11.47
   4   8  -7   79.76    7.15
  -4  -8  -7   75.25   11.70
   4   8  -7    7.05    7.39
  -4  -8  -7   82.96    6.98
   4  -8   7   75.77    5.96
  -4   8   6    2.65    8.83
   4   8  -6   -0.33    5.57
  -4  -8  -6    2.34    6.66
  -4   8   6    0.56    8.83
   4   8  -6    5.59    5.87
  -4   8   6    4.01    8.33
  -4  -8  -6    2.14    7.77
   4  -8   6   -0.08   10.68
   4  -8   6    2.37    6.72
  -4  -8  -6    4.58    8.04
  -4  -8  -5  203.08    7.31
  -4  -8  -5  205.75   10.46
   4  -8   5  212.86    7.67
   4   8  -5  180.01    6.48
  -4   8   5  214.21    7.78
   4  -8   5  193.45    8.35
   4   8  -5  210.06    6.54
  -4  -8  -5  205.82   10.33
  -4   8   5  220.08    9.32
  -4   8   5  219.01    7.37
  -4  -8  -4  118.88   10.31
  -4   8   4  129.62    7.64
  -4   8   4  126.54    8.31
   4   8  -4  112.01    7.89
   4  -8   4  123.14    9.74
   4  -8   4  114.52    7.30
  -4   8   4  121.11    9.12
  -4  -8  -4  122.44    6.34
   4   8  -4  117.15    7.61
  -4  -8  -4  107.31   10.32
  -4  -8  -3  324.04   11.13
  -4   8   3  372.95    7.58
   4   8  -3  371.59    9.74
  -4  -8  -3  343.49   11.14
   4  -8   3  345.05    8.29
   4   8  -3  382.76    9.86
  -4  -8  -3  351.74    6.85
  -4   8   3  364.53    7.60
  -4   8   3  395.06    9.24
   4  -8   3  367.46    8.75
  -4  -8  -2   37.83    8.95
   4  -8   2   37.19    7.78
   4   8  -2   39.51    6.48
   4   8  -2   39.48    6.48
   4  -8   2   37.54    9.56
  -4   8   2   35.56    7.88
  -4  -8  -2   35.21    8.89
  -4  -8  -2   37.58    6.05
  -4   8   2   32.05    7.87
  -4   8   2   38.51    7.41
   4  -8   1  339.30    7.84
  -4   8   1  346.28    9.30
   4  -8   1  356.83   10.06
  -4   8   1  358.43    9.20
  -4  -8  -1  333.63    8.14
  -4  -8  -1  329.14    8.15
  -4  -8  -1  357.88    7.25
  -4   8   1  384.61    6.74
  -4   8   0   15.70    6.66
  -4  -8   0   14.93    8.24
  -4  -8   0   14.52    6.61
  -4  -8   0   15.73    4.95
  -4   8   0   17.11    6.73
  -4   8   0   17.70    6.58
   4  -7  10  190.97   11.13
   4   7 -10  175.54    6.01
   4  -7  10  169.77    7.40
   4   7 -10  173.52    6.01
  -4   7  10  201.26    8.26
  -4  -7 -10  177.53   11.89
  -4  -7 -10  188.63    6.27
  -4   7  10  196.12    8.13
  -4   7  10  170.30    8.68
  -4  -7 -10  162.94   11.66
  -4   7   9   82.57    7.54
  -4  -7  -9   72.74   10.82
  -4  -7  -9   80.47   10.91
  -4   7   9   84.92    7.52
  -4   7   9   76.72    8.88
  -4  -7  -9   79.48    5.14
   4   7  -9   74.61    5.95
   4  -7   9   70.03    6.97
   4  -7   9   77.26    8.56
   4   7  -9   77.16    5.92
  -4   7   8   82.58    8.94
  -4  -7  -8   86.81    5.75
   4  -7   8   84.39    6.84
  -4  -7  -8   94.78   10.59
  -4   7   8   92.93    7.48
   4   7  -8   85.84    6.06
   4  -7   8   92.11    7.86
  -4  -7  -8   74.69   10.87
  -4   7   8   93.89    7.29
   4   7  -8   91.63    5.99
   4  -7   7   26.78    4.77
  -4   7   7   25.77    5.09
  -4  -7  -7   19.64    8.54
  -4   7   7   28.94    8.26
   4  -7   7   24.03    8.83
   4   7  -7   25.72    5.33
  -4   7   7   21.70    5.13
   4   7  -7   22.86    5.38
  -4  -7  -7   27.03    5.28
  -4  -7  -7   15.92    8.48
  -4   7   6  131.87    7.56
   4   7  -6  134.50    5.80
  -4   7   6  137.18    6.28
  -4  -7  -6  136.67    5.25
   4   7  -6  134.60    5.78
   4  -7   6  136.43    6.29
  -4  -7  -6  134.16    7.23
   4  -7   6   20.17    9.63
  -4   7   6  141.37    7.55
  -4  -7  -6  135.14    7.24
  -4   7   5  165.09    8.04
  -4  -7  -5  158.72    6.88
   4   7  -5  164.83    6.13
   4  -7   5  160.52    6.17
   4  -7   5  171.30    6.83
   4   7  -5  165.37    6.23
  -4   7   5  162.80    7.87
  -4  -7  -5  161.78    5.36
  -4   7   5  175.32    8.30
  -4  -7  -5  158.34    8.73
   4   7  -4   36.42    4.97
  -4  -7  -4   39.98    8.52
  -4  -7  -4   31.13    8.62
  -4   7   4   33.06    6.91
   4  -7   4   38.80    8.66
   4   7  -4   36.42    5.00
   4  -7   4   32.82    5.81
  -4  -7  -4   35.46    4.94
  -4   7   4   29.36    6.96
  -4   7   4   37.52    4.96
  -4   7   3   58.45    5.46
  -4   7   3   66.70    4.92
  -4  -7  -3   64.35    8.17
   4   7  -3   59.88    7.31
   4  -7   3   66.25    5.92
  -4  -7  -3   64.62    5.23
   4  -7   3   58.86    6.47
  -4  -7  -3   62.83    8.08
   4   7  -3   68.15    7.22
  -4   7   3   63.44    5.45
  -4   7   2  321.70    8.12
  -4   7   2  337.70    8.10
   4   7  -2  337.75    6.49
  -4  -7  -2  306.53    7.15
  -4  -7  -2  311.80    7.34
   4  -7   2  316.84    7.26
  -4   7   2  340.19    6.97
   4   7  -2  348.12    6.52
  -4  -7  -2  329.41    6.21
   4  -7   2  325.10    9.13
  -4  -7  -1  104.19    4.22
   4  -7   1  103.32    6.42
  -4   7   1  113.18    7.48
  -4  -7  -1   89.14    7.76
  -4  -7  -1   91.47    7.79
  -4   7   1  107.58    5.85
   4  -7   1  102.47    6.44
  -4   7   1  106.94    7.56
  -4   7   0   75.27    7.52
  -4  -7   0   64.82    5.76
  -4   7   0   77.74    6.02
  -4   7   0   73.08    7.67
  -4  -7   0   71.40    4.99
  -4  -7   0   62.29    5.79
  -4   6  12   50.24    5.88
  -4  -6 -12   24.82    9.60
  -4  -6 -12   53.77    9.44
  -4   6  12   52.48   11.59
   4  -6  12   50.39    6.12
  -4   6  12   43.83    5.50
   4   6 -11   44.45    3.13
   4  -6  11   60.79    5.55
  -4   6  11   59.20    5.53
  -4   6  11   57.57    5.58
  -4   6  11   65.51   10.38
  -4  -6 -11   54.69   11.52
   4   6 -11   44.47    3.33
  -4  -6 -11   61.52   11.57
   4  -6  10  111.33    5.68
  -4   6  10  118.68    7.48
   4   6 -10  108.43    4.37
  -4   6  10  115.45    6.31
  -4  -6 -10  114.78   11.14
  -4  -6 -10  120.52    5.11
   4   6 -10  112.72    4.35
  -4   6  10  124.96    5.57
  -4  -6 -10  116.48   10.92
  -4   6   9   78.92    5.38
   4  -6   9   77.58    9.65
  -4   6   9   79.05    5.37
   4  -6   9   74.62    5.34
   4   6  -9   65.24    4.82
   4   6  -9   67.46    4.81
  -4  -6  -9   76.88    4.46
  -4  -6  -9   74.92    9.16
  -4   6   9   74.03    8.23
  -4  -6  -9   75.61    9.05
  -4  -6  -8  294.45    5.23
  -4   6   8  303.78    6.56
   4   6  -8  283.91    5.28
  -4   6   8  298.28    9.06
   4   6  -8  279.76    5.28
  -4  -6  -8  291.84    9.82
   4  -6   8  298.40    7.64
  -4   6   8  291.86    6.59
  -4  -6  -8  297.41    9.50
   4  -6   8  288.35    5.76
  -4  -6  -7   42.46    4.71
   4   6  -7   46.03    5.39
  -4   6   7   45.24    7.68
   4   6  -7   39.56    4.55
  -4   6   7   49.34    5.33
  -4   6   7   47.71    5.30
  -4  -6  -7   39.84    8.37
  -4  -6  -7   45.04    8.56
   4  -6   7   44.82    4.98
   4  -6   7   43.25    5.95
  -4   6   6   10.12    5.76
  -4  -6  -6    8.86    5.54
  -4   6   6    3.72    5.55
   4   6  -6    6.71    4.87
   4   6  -6    7.52    4.90
  -4  -6  -6    8.07    5.73
   4  -6   6    7.12    4.57
  -4  -6  -6    6.51    4.36
   4  -6   6    9.85    7.03
  -4   6   6    6.35    6.27
  -4  -6  -5   26.95    7.43
   4   6  -5   32.63    5.07
   4   6  -5   31.65    5.04
  -4   6   5   33.46    4.20
  -4   6   5   34.59    4.21
   4  -6   5   33.07    3.77
  -4  -6  -5   25.34    7.43
  -4   6   5   33.11    6.13
  -4  -6  -5   31.39    4.24
   4  -6   5    3.45    7.52
   4   6  -4  299.54    5.94
  -4  -6  -4  294.59    5.16
  -4   6   4  291.39    5.98
  -4  -6  -4  283.11    7.86
   4  -6   4  279.78    4.68
  -4   6   4  301.92    6.44
   4  -6   4  298.44    6.35
  -4  -6  -4  283.23    8.36
   4   6  -4  302.99    5.89
  -4   6   4  309.24    5.72
   4   6  -3  127.85    4.36
  -4   6   3  132.26    4.58
  -4  -6  -3  123.52    4.31
  -4  -6  -3  123.91    7.88
  -4  -6  -3  127.85    7.64
   4   6  -3  128.65    4.38
  -4   6   3  129.27    5.78
   4  -6   3  125.93    3.96
   4  -6   3  140.45    7.57
  -4   6   3  123.87    5.78
  -4   6   2  155.02    5.72
  -4  -6  -2  151.43    4.25
   4   6  -2  159.11    6.12
  -4  -6  -2  139.50    7.61
  -4  -6  -2  146.73    7.74
   4  -6   2  154.49    5.88
   4   6  -2  156.29    6.10
   4  -6   2  139.57    5.06
  -4   6   2  144.30    4.93
  -4   6   2  150.55    4.94
  -4   6   1  176.06    6.46
  -4   6   1  179.77    5.18
  -4   6   1  173.05    6.28
   4   6  -1  172.10    6.09
   4  -6   1  168.78    5.48
  -4  -6  -1  163.66    5.45
  -4  -6  -1  183.93    3.72
   4   6  -1  177.78    6.36
  -4  -6  -1  167.94    5.46
   4  -6   1  173.89    7.25
  -4   6   0 1263.57   10.07
  -4  -6   0 1182.28    8.70
  -4  -6   0 1320.08    9.14
  -4   6   0 1336.54    9.16
  -4  -6   0 1187.60    8.73
  -4   6   0 1257.32   10.08
   4  -5  13    2.47    4.96
  -4  -5 -13   -1.29   11.52
  -4  -5 -13    5.28   11.44
  -4   5  13   10.46   12.10
  -4   5  13    3.56    2.95
  -4   5  13    3.42    3.02
  -4   5  12   31.31    3.60
  -4  -5 -12   32.70    8.63
  -4   5  12   28.66   10.44
  -4  -5 -12   33.93    8.68
   4  -5  12   28.24    5.45
  -4   5  12   29.71    3.68
  -4  -5 -11   30.14   10.70
  -4   5  11   40.93    4.36
   4  -5  11   41.40    4.89
  -4   5  11   43.02    9.04
  -4  -5 -11   45.48   10.70
  -4   5  11   42.00    4.37
  -4  -5 -10  200.98    9.77
   4   5 -10  180.43    2.98
  -4   5  10  208.54    4.84
   4   5 -10  184.51    2.94
  -4  -5 -10  200.10    8.18
  -4   5  10  202.29    6.97
   4  -5  10  197.01    4.89
  -4   5  10  202.14    5.01
  -4   5   9   17.78    8.11
   4  -5   9   24.21    4.26
  -4  -5  -9   19.33    6.50
  -4  -5  -9   27.43    3.62
  -4   5   9   21.85    4.63
   4   5  -9   23.01    2.93
  -4  -5  -9   25.72    6.56
  -4   5   9   21.87    4.60
   4   5  -9   21.79    2.92
  -4  -5  -8   70.71    5.80
  -4  -5  -8   66.53    3.25
   4   5  -8   58.58    3.64
  -4   5   8   64.08    4.29
  -4  -5  -8   69.16    6.11
   4  -5   8   65.60    4.14
  -4   5   8   64.61    4.37
   4  -5   8   63.05    6.09
   4   5  -8   61.83    3.68
  -4   5   8   74.05    5.34
   4  -5   7   13.77    6.66
   4   5  -7   15.37    3.31
   4  -5   7   19.59    4.16
  -4  -5  -7   13.12    5.18
  -4  -5  -7   18.36    2.99
  -4  -5  -7   13.68    5.16
  -4   5   7   18.43    3.40
  -4   5   7   17.93    5.07
  -4   5   7   17.59    4.28
   4   5  -7   16.53    3.29
  -4   5   6  662.89    6.67
  -4   5   6  661.22    8.22
  -4   5   6  647.08    6.65
  -4  -5  -6  626.90    5.54
   4   5  -6  644.45    5.95
  -4  -5  -6  648.69    9.00
   4   5  -6  628.17    5.90
  -4  -5  -6  642.80    9.03
   4  -5   6  652.24    6.13
   4  -5   6  672.46    8.78
  -4  -5  -5  188.03    5.61
  -4   5   5  184.83    5.96
   4   5  -5  188.79    4.59
   4  -5   5  183.07    4.49
  -4  -5  -5  192.65    3.93
   4   5  -5  185.59    4.60
   4  -5   5  189.25    5.43
  -4   5   5  186.61    5.21
  -4   5   5  187.14    5.20
  -4  -5  -5  183.43    5.86
   4  -5   4  133.30    3.39
   4   5  -4  135.84    4.56
   4   5  -4  136.17    4.54
  -4  -5  -4  128.83    6.88
  -4  -5  -4  139.08    3.57
   4  -5   4  137.02    5.11
  -4   5   4  143.36    5.78
  -4   5   4  144.95    5.10
  -4  -5  -4  139.48    7.07
  -4   5   4  137.78    5.12
   4  -5   3  306.54    4.79
   4   5  -3  320.25    5.35
  -4   5   3  314.60    5.92
  -4   5   3  317.87    5.02
   4   5  -3  317.87    5.45
  -4   5   3  300.02    5.78
  -4  -5  -3  305.88    7.37
  -4  -5  -3  314.52    7.36
  -4  -5  -3  311.52    3.98
   4  -5   3  318.04    6.85
   4  -5   2  578.22    6.55
   4   5  -2  588.76    5.84
  -4  -5  -2  576.08    6.48
   4  -5   2  557.53    5.55
  -4  -5  -2  592.57    5.27
   4   5  -2  599.92    6.01
  -4   5   2  618.58    6.44
  -4  -5  -2  581.75    6.53
  -4   5   2  588.44    6.74
  -4   5   2  592.67    6.01
  -4   5   1  208.37    4.83
   4  -5   1  200.89    6.17
  -4  -5  -1  194.45    6.31
  -4  -5  -1  197.18    3.84
  -4  -5  -1  195.12    6.31
  -4   5   1  194.76    6.04
   4   5  -1  211.87    5.97
   4   5  -1  202.81    5.91
  -4   5   1  196.69    5.96
   4  -5   1  184.89    4.35
  -4   5   0  396.33    5.53
  -4   5   0  379.83    6.23
  -4  -5   0  392.29    4.78
  -4  -5   0  359.30    6.39
  -4  -5   0  358.75    6.74
  -4   5   0  370.89    6.26
  -4  -4 -14    7.16   11.53
  -4  -4 -14    1.32   11.54
   4  -4  14    4.46    4.45
  -4   4  14    8.90   12.33
  -4   4  13   20.61   10.62
   4  -4  13   20.62    4.33
  -4  -4 -13   10.37   11.02
  -4  -4 -13   19.13   10.91
  -4   4  12  147.71    8.81
  -4   4  12  116.85    2.10
  -4   4  12  113.80    2.05
   4  -4  12  135.30    4.29
  -4  -4 -12  151.23    7.95
  -4  -4 -12  141.60    7.88
  -4  -4 -11   71.00    8.76
  -4   4  11   69.10    8.09
   4  -4  11   69.98    3.31
  -4  -4 -11   72.48    8.73
  -4   4  11   71.22    2.86
  -4   4  11   66.79    2.87
  -4   4  10   17.44    7.64
  -4   4  10   16.58    3.04
   4  -4  10   16.60    3.44
  -4   4  10   18.38    3.03
  -4  -4 -10   17.11    8.23
  -4  -4 -10   19.15    6.68
  -4   4   9  207.40    6.34
  -4  -4  -9  196.99    8.35
   4  -4   9  185.27    3.56
   4   4  -9  173.30    2.18
  -4   4   9  197.18    4.19
  -4   4   9  202.04    4.19
  -4  -4  -9  186.08    8.55
   4   4  -9  175.75    2.27
  -4   4   8  189.28    4.08
  -4   4   8  196.95    7.15
  -4   4   8  187.56    4.06
   4   4  -8  178.33    2.76
  -4  -4  -8  198.76    7.12
   4   4  -8  177.72    2.72
   4  -4   8  184.09    3.69
  -4  -4  -8  199.90    7.06
  -4  -4  -8  211.11    2.77
   4  -4   7  332.16    4.13
   4   4  -7  317.57    3.41
  -4   4   7  328.04    5.75
  -4  -4  -7  334.32    7.44
   4   4  -7  315.09    3.40
  -4  -4  -7  344.95    3.53
  -4  -4  -7  345.18    6.40
  -4   4   7  321.25    4.72
  -4   4   7  326.99    4.70
  -4  -4  -6  106.96    6.52
  -4  -4  -6   94.99    6.48
   4   4  -6   93.10    3.40
  -4   4   6   96.23    5.76
   4  -4   6   94.90    3.12
  -4   4   6   99.20    3.92
   4   4  -6   96.27    3.15
  -4  -4  -6   98.88    2.57
  -4   4   6   98.86    3.91
   4  -4   6   96.10    6.44
  -4  -4  -5  912.11    7.63
  -4   4   5  906.64    6.53
   4  -4   5  896.86    7.30
  -4  -4  -5  906.59    5.32
   4   4  -5  895.00    5.85
  -4   4   5  913.19    6.52
   4  -4   5  900.68    5.99
  -4   4   5  902.02    8.01
   4   4  -5  914.70    5.93
  -4  -4  -5  916.33    7.50
  -4   4   4  943.38    7.75
   4  -4   4  897.64    7.17
  -4   4   4  908.21    6.50
  -4  -4  -4  935.95    8.33
   4  -4   4  906.53    5.89
  -4  -4  -4  935.87    8.38
  -4  -4  -4  925.55    4.80
  -4   4   4  908.00    6.47
   4   4  -4  915.00    6.10
   4   4  -4  937.22    6.20
   4  -4   3  374.49    3.62
   4  -4   3  394.51    6.37
  -4  -4  -3  390.52    3.52
   4   4  -3  397.78    4.77
  -4   4   3  396.04    4.50
  -4  -4  -3  388.85    6.66
  -4  -4  -3  382.63    6.66
  -4   4   3  395.21    5.98
  -4   4   3  390.59    4.50
   4   4  -3  395.18    4.73
  -4   4   2  608.20    6.25
  -4  -4  -2  635.53    4.73
  -4  -4  -2  612.85    7.10
  -4   4   2  651.03    6.15
   4   4  -2  625.44    5.92
   4  -4   2  594.93    4.99
   4  -4   2  607.10    6.22
   4   4  -2  617.44    5.71
  -4   4   2  595.40    6.24
  -4  -4  -2  612.12    7.12
  -4  -4  -1  821.09    6.74
  -4   4   1  867.37    7.07
   4   4  -1  857.83    6.78
   4  -4   1  858.90    7.42
  -4  -4  -1  846.36    6.79
  -4   4   1  855.81    7.07
  -4  -4  -1  883.79    5.82
   4  -4   1  819.32    5.92
   4   4  -1  840.63    6.73
  -4   4   1  876.53    6.44
  -4   4   0    5.13    4.66
  -4  -4   0   10.68    3.68
  -4   4   0    9.45    3.33
  -4  -4   0    5.86    3.53
  -4   4   0    6.99    4.66
  -4  -4   0    5.11    2.06
  -4   3  14   18.25   10.17
   4  -3  14   11.03    3.19
  -4  -3 -14    8.87   10.43
  -4  -3 -14   16.20   10.63
  -4  -3 -14   11.86   10.03
   4  -3  14   10.21    3.47
   4  -3  13   81.71    3.14
  -4  -3 -13   96.74    9.45
  -4  -3 -13   83.14    9.71
  -4   3  13   86.43    9.18
   4  -3  13   64.51    3.14
  -4  -3 -12   38.91    9.42
  -4   3  12   41.40    6.46
  -4  -3 -12   34.59    9.25
   4  -3  12   37.26    3.15
  -4  -3 -11  118.82    6.93
  -4   3  11  126.05    5.98
  -4  -3 -11  119.11    6.63
   4  -3  11  115.32    2.97
  -4   3  10    1.92    1.59
  -4   3  10    7.09    5.00
  -4   3  10    3.12    1.66
  -4  -3 -10    2.22    5.64
   4  -3  10    5.86    2.57
  -4  -3 -10    4.42    5.98
  -4   3   9  390.63    3.53
   4  -3   9  385.27    3.67
  -4  -3  -9  403.42    8.30
  -4   3   9  391.20    6.42
  -4   3   9  388.53    3.42
  -4  -3  -9  397.32    7.89
  -4   3   8  217.16    3.12
  -4   3   8  220.55    6.80
   4  -3   8  210.99    2.97
  -4   3   8  207.14    3.40
  -4  -3  -8  213.34    6.86
  -4  -3  -8  223.43    7.34
   4   3  -7 1199.33    5.19
   4  -3   7 1265.44    6.69
   4   3  -7 1204.41    5.14
  -4   3   7 1318.88    8.61
  -4   3   7 1269.08    6.74
  -4  -3  -7 1323.98    8.96
  -4  -3  -7 1304.14    8.90
  -4   3   7 1277.88    6.84
  -4  -3  -6  420.08    5.65
   4   3  -6  412.05    3.34
   4  -3   6  415.22    3.43
  -4  -3  -6  437.99    5.70
   4   3  -6  391.99    3.28
  -4  -3  -6  446.70    2.85
  -4   3   6  411.13    4.14
  -4   3   6  417.10    4.14
  -4   3   6  432.68    5.48
  -4   3   5   32.66    3.02
  -4  -3  -5   31.81    3.93
  -4   3   5   32.03    3.00
   4   3  -5   36.17    2.56
  -4   3   5   34.47    3.73
  -4  -3  -5   33.29    1.81
  -4  -3  -5   29.44    5.05
   4   3  -5   34.82    2.57
   4  -3   5   32.61    2.53
   4   3  -4   89.36    2.81
   4  -3   4   87.89    2.45
  -4   3   4   91.25    3.29
  -4  -3  -4   89.81    5.25
   4   3  -4   86.00    2.71
  -4  -3  -4   85.82    5.27
  -4  -3  -4   87.12    2.17
  -4   3   4   92.36    4.73
   4  -3   4   86.63    3.99
  -4   3   4   90.65    3.43
  -4  -3  -3  277.82    5.64
   4   3  -3  274.10    3.70
   4  -3   3  275.20    5.68
   4   3  -3  277.77    3.72
  -4  -3  -3  282.30    2.62
  -4   3   3  271.73    4.03
  -4   3   3  281.67    4.05
  -4   3   3  273.68    4.08
   4  -3   3  265.56    3.00
  -4  -3  -3  282.11    5.87
   4  -3   2  206.05    4.97
  -4   3   2  194.17    3.34
   4   3  -2  195.41    3.71
  -4   3   2  193.25    3.34
   4   3  -2  201.06    3.70
  -4   3   2  214.92    4.40
   4  -3   2  199.85    3.03
  -4  -3  -2  203.53    5.45
  -4  -3  -2  196.33    5.43
  -4  -3  -2  213.59    2.69
   4   3  -1  277.63    4.48
  -4  -3  -1  306.76    3.11
  -4  -3  -1  282.28    5.45
   4   3  -1  283.34    4.49
  -4  -3  -1  282.18    5.39
   4  -3   1  281.01    3.43
  -4   3   1  291.73    3.44
   4  -3   1  285.26    4.51
  -4   3   1  278.46    3.89
  -4  -3   0  183.81    4.78
  -4  -3   0  182.88    4.80
  -4   3   0  197.11    4.77
  -4   3   0  204.72    3.45
  -4  -3   0  208.01    2.93
  -4   2  15  154.62   12.16
  -4  -2 -15  155.24   10.38
   4  -2  15   78.34    3.02
   4  -2  15   51.56    2.75
  -4  -2 -15  146.39   10.16
  -4   2  14   83.43    7.77
  -4  -2 -14   80.82    9.77
  -4  -2 -14   76.45    9.99
  -4  -2 -14   82.01   10.22
   4  -2  14   46.27    2.66
   4  -2  14   43.60    2.38
  -4   2  13   58.86    8.58
  -4  -2 -13   49.53    6.85
  -4  -2 -13   57.24    8.22
  -4  -2 -13   43.39    8.79
   4  -2  13   50.77    2.21
   4  -2  13   38.61    2.35
  -4  -2 -12  254.92    8.58
  -4   2  12  270.36    8.23
  -4  -2 -12  263.71    8.63
  -4  -2 -12  259.11    9.57
   4  -2  12  233.62    2.53
   4  -2  12  257.97    2.74
  -4  -2 -11  168.30    7.64
   4  -2  11  167.11    2.16
  -4   2  11  189.24    8.01
  -4  -2 -11  173.10    7.61
   4  -2  11  156.05    2.14
   4  -2  10   93.58    1.69
   4  -2  10   96.49    1.61
  -4   2  10  102.06    5.09
  -4  -2 -10  100.07    7.70
  -4  -2 -10   94.23    7.74
  -4  -2  -9  116.75    7.07
   4  -2   9  116.12    1.42
  -4   2   9  116.83    5.09
   4  -2   9  113.26    1.43
  -4  -2  -9  116.39    6.53
  -4   2   8   41.77    4.19
   4  -2   8   43.49    1.22
  -4   2   8   38.86    1.52
  -4  -2  -8   47.54    4.40
  -4   2   8   44.97    1.68
  -4   2   8   41.43    1.61
  -4  -2  -8   44.89    4.37
  -4   2   8   44.91    1.79
  -4   2   7  795.83    4.29
  -4   2   7  842.65    4.55
  -4  -2  -7  872.66    8.11
   4  -2   7  828.29    3.64
  -4   2   7  857.21    4.61
  -4  -2  -7  888.59    8.13
  -4   2   7  881.07    7.73
  -4  -2  -6   49.00    5.09
   4  -2   6   50.42    1.28
  -4  -2  -6   51.22    5.09
  -4   2   6   47.97    2.31
  -4   2   6   52.47    3.69
  -4   2   6   45.70    2.32
   4   2  -5  546.03    3.40
  -4   2   5  574.95    4.20
  -4   2   5  571.58    4.18
  -4  -2  -5  595.46    6.55
   4  -2   5  566.67    2.98
  -4  -2  -5  577.55    5.72
  -4   2   5  586.88    5.43
   4   2  -4  387.57    3.37
  -4   2   4  395.62    3.82
  -4  -2  -4  404.49    5.87
  -4   2   4  387.92    5.18
  -4  -2  -4  409.67    5.89
   4  -2   4  400.90    2.66
  -4  -2  -4  385.30    2.09
   4   2  -4  382.99    3.38
  -4   2   4  392.71    3.80
   4   2  -3  320.26    3.43
  -4  -2  -3  323.84    5.10
  -4  -2  -3  335.84    2.14
  -4   2   3  327.97    3.76
  -4   2   3  333.82    3.95
   4  -2   3  351.31    2.62
  -4  -2  -3  336.29    5.13
   4   2  -3  331.23    3.44
  -4  -2  -2   72.00    4.43
  -4  -2  -2   75.62    1.62
   4   2  -2   70.75    3.04
  -4  -2  -2   72.45    4.56
   4  -2   2   81.89    2.01
  -4   2   2   74.87    3.23
  -4   2   2   74.69    3.38
   4   2  -2   72.41    3.06
  -4   2   1  631.40    4.23
  -4  -2  -1  655.78    4.11
   4   2  -1  615.18    4.34
   4  -2   1  681.65    4.31
   4   2  -1  619.81    4.34
  -4  -2  -1  613.85    5.55
  -4   2   1  592.31    4.46
  -4  -2  -1  596.66    5.57
  -4   2   0   20.97    2.49
  -4   2   0   18.44    3.84
  -4  -2   0   18.79    2.70
  -4  -2   0   17.14    2.69
  -4  -2   0   22.71    2.01
  -4  -1 -15   85.12    8.03
  -4   1  15   75.34    9.84
  -4  -1 -15   88.46    9.67
  -4  -1 -15   79.36    8.21
  -4   1  14  328.57    8.19
  -4  -1 -14  344.69   10.32
  -4  -1 -14  311.54   10.53
  -4   1  13    8.46    6.10
  -4  -1 -13    5.99    6.08
  -4  -1 -13    6.13    6.08
  -4  -1 -13    6.69    6.36
  -4  -1 -12   -1.30    5.94
  -4  -1 -12    2.49    7.40
  -4  -1 -12    0.59    8.19
  -4   1  12    4.47    7.29
  -4  -1 -11  160.45    6.16
  -4   1  11  158.99    5.48
  -4  -1 -11  164.83    7.84
  -4  -1 -11  163.42    7.77
  -4  -1 -10  377.87    6.88
  -4   1  10  394.79    7.37
  -4  -1 -10  414.88    8.44
  -4  -1 -10  416.33    8.50
  -4  -1  -9   52.35    6.89
  -4  -1  -9   49.06    6.63
  -4   1   9   50.20    4.36
  -4  -1  -9   47.98    6.48
  -4  -1  -8  423.61    5.80
  -4   1   8  419.40    6.36
  -4  -1  -8  416.50    6.71
  -4   1   7   84.91    1.28
  -4  -1  -7   97.50    4.22
  -4  -1  -7  124.31    4.33
  -4   1   7   91.76    1.29
  -4   1   7  104.98    5.00
  -4   1   7   93.26    1.38
  -4   1   7   87.15    1.25
  -4  -1  -6  229.73    5.53
  -4   1   6  220.39    2.29
  -4   1   6  219.90    2.30
  -4   1   6  207.00    2.09
  -4  -1  -6  237.19    5.53
  -4   1   6  243.81    4.29
  -4   1   6  201.23    2.09
  -4   1   5  572.85    3.51
  -4   1   5  572.36    3.45
  -4   1   5  610.84    3.90
  -4  -1  -5  647.94    5.85
  -4  -1  -5  647.98    5.74
  -4   1   5  667.33    6.17
  -4   1   5  609.97    3.88
  -4   1   4   48.33    2.87
  -4  -1  -4   48.47    3.28
  -4   1   4   43.27    2.28
  -4   1   4   42.66    2.28
  -4  -1  -4   44.78    4.22
  -4   1   4   43.82    2.35
  -4  -1  -3 1260.07    7.38
  -4   1   3 1305.88    6.73
  -4  -1  -3 1370.04    4.03
  -4  -1  -3 1228.86    3.10
  -4   1   3 1156.71    5.38
  -4  -1  -3 1239.83    7.36
  -4   1   3 1192.76    5.81
  -4   1   3 1186.83    5.57
  -4   1   2  913.47    5.31
  -4   1   2  817.72    4.66
  -4   1   2  879.16    5.29
  -4   1   2  856.96    5.24
  -4  -1  -2  853.88    5.65
  -4  -1  -2  856.63    5.67
  -4  -1  -2  918.37    4.49
  -4  -1  -2 1024.40    3.72
  -4   1   1   38.09    2.25
  -4   1   1   40.17    2.25
  -4  -1  -1   38.70    1.53
  -4   1   1   33.85    2.66
  -4   1   1   37.35    2.24
  -4  -1  -1   36.64    3.58
  -4  -1  -1   34.28    3.58
  -4   1   0 1483.57    7.11
  -4   1   0 1499.88    7.18
  -4  -1   0 1350.54    6.62
  -4   1   0 1454.59    5.96
  -4  -1   0 1376.81    6.67
  -4   1   0 1398.19    6.94
  -4   0 -15   -3.68    9.46
  -4   0 -15    1.34    7.54
  -4   0 -15   -4.55    7.56
  -4   0 -14    4.27    9.10
  -4   0 -14   12.40    9.09
  -4   0 -13    4.18    6.07
  -4   0 -13    7.91    6.05
  -4   0 -13    6.64    6.15
  -4   0 -12  189.33    7.83
  -4   0 -12  213.07    8.42
  -4   0 -12  200.04    8.25
  -4   0 -11    6.08    7.25
  -4   0 -11    6.87    5.21
  -4   0 -11    5.28    5.22
  -4   0 -10    7.20    4.80
  -4   0 -10    9.83    6.44
  -4   0 -10   14.13    6.88
  -4   0  -9   68.94    6.60
  -4   0  -9   68.03    6.61
  -4   0  -9   61.07    6.65
  -4   0  -8  584.59    7.39
  -4   0  -8  638.48    7.58
  -4   0  -8  632.06    7.65
  -4   0  -7  407.87    6.43
  -4   0  -7  412.91    6.46
  -4   0  -7  366.80    5.33
  -4   0  -6   53.90    4.95
  -4   0  -6   51.73    4.90
  -4   0  -6   53.98    4.90
  -4   0  -5    1.81    3.39
  -4   0  -5    3.60    4.39
  -4   0  -5    8.56    4.37
  -4   0  -4  988.86    6.48
  -4   0  -4  995.07    6.47
  -4   0  -4  941.23    6.37
  -4   0  -3   23.02    4.09
  -4   0  -3   23.46    2.99
  -4   0  -3   22.96    4.07
  -4   0  -2  901.79    6.37
  -4   0  -2  910.98    3.67
  -4   0  -2  862.05    6.39
  -4   0  -2  898.61    6.34
  -4   0  -1 1776.78    8.01
  -4   0  -1 1908.58    6.27
  -4   0  -1 1805.35    8.23
  -4   0  -1 1793.45    8.20
  -4   0   0 9156.24   22.08
  -4   0   0 8383.38   22.28
  -4   0   0 8269.47   23.56
  -4   0   0 8392.36   22.29
   3 -10   5   27.98    9.71
  -3  10   5   79.79   13.00
   3  10  -4  138.28   11.23
   3  10  -4  122.63   11.06
  -3  10   4  135.70    8.47
  -3  10   4  146.39   12.72
  -3 -10  -4  119.23   12.23
  -3 -10  -4  119.95   11.90
  -3 -10  -4  125.37    7.66
  -3  10   4  149.90   12.16
   3 -10   4  120.86   13.09
   3 -10   4  115.71    8.06
  -3 -10  -3   -0.15   11.44
  -3  10   3    1.93    9.29
  -3 -10  -3    2.97    9.28
  -3  10   3    3.68   11.71
   3 -10   3    1.56    8.50
  -3  10   3   -2.23   11.83
  -3 -10  -3    9.84   11.29
   3 -10   3   -0.07    9.48
  -3 -10  -2   58.32    9.74
   3 -10   2   64.62    7.68
  -3 -10  -2   51.81    9.46
  -3  10   2   58.89   10.98
  -3  10   2   68.19   10.70
   3 -10   2   59.73   12.02
   3  10  -2   64.10   11.73
  -3  10   2   70.11   10.34
  -3 -10  -2   68.05    7.13
   3  10  -2   64.57   11.73
  -3 -10  -1  160.55    9.83
  -3 -10  -1  180.60   10.06
  -3  10   1  192.17    9.71
  -3  10   1  191.11    9.76
   3  10  -1  198.50    9.61
   3  10  -1  212.37    9.57
   3  10  -1  208.27   11.27
   3 -10   1  187.53   11.23
  -3  10   1  206.92   10.51
   3 -10   1  176.71   11.02
  -3 -10  -1  190.92    9.53
  -3 -10   0  126.23   12.79
  -3  10   0  136.35   11.97
  -3 -10   0  131.71   12.76
  -3  10   0  141.05   12.04
  -3 -10   0  135.54    7.08
  -3  10   0  144.98   10.26
   3  -9   8  114.37    9.23
  -3  -9  -8  120.19    8.83
  -3  -9  -8   93.39   10.21
   3  -9   8  133.30   13.21
  -3   9   8  124.07    7.95
  -3   9   8  141.92   11.43
  -3  -9  -8  107.44    9.88
   3   9  -8  127.57    9.49
   3   9  -8  105.22    9.72
  -3   9   8  137.02   11.40
  -3   9   7   20.48   10.56
  -3  -9  -7    8.27   12.04
  -3   9   7   16.74   10.32
   3   9  -7   11.82    9.37
  -3  -9  -7    0.64   12.15
  -3  -9  -7   18.21    8.65
   3  -9   7   15.43    9.01
   3   9  -7   11.50    9.33
   3  -9   7   24.65   11.97
  -3   9   7   13.70    6.88
  -3   9   6  145.35    8.12
   3   9  -6  140.04    9.92
  -3  -9  -6  130.71    6.46
   3   9  -6  141.45    9.38
  -3  -9  -6  128.53    8.82
  -3  -9  -6  125.67    8.87
  -3   9   6  131.65    6.93
   3  -9   6  112.22    9.26
  -3   9   6  132.55    8.12
   3  -9   6  125.79   10.52
   3   9  -5   19.05    7.37
   3  -9   5   23.28    6.39
   3   9  -5   23.67    7.44
  -3   9   5   15.99    9.90
  -3  -9  -5   17.57   10.96
  -3   9   5   21.92    9.19
  -3   9   5   13.23    9.68
  -3  -9  -5   13.51   10.65
   3  -9   5   20.09    7.97
  -3  -9  -5   18.14    7.53
   3  -9   4    7.03   10.22
   3   9  -4   12.74   10.00
  -3   9   4   12.42    6.09
  -3   9   4   10.95    8.55
  -3  -9  -4   12.68    8.19
  -3  -9  -4   11.71   10.87
  -3  -9  -4   11.56   10.76
   3   9  -4   13.94    9.79
  -3   9   4    8.38    8.54
  -3  -9  -3   55.06    7.58
  -3   9   3   60.71    6.99
  -3   9   3   68.89    7.86
  -3   9   3   67.20    6.99
  -3  -9  -3   50.83   10.19
  -3  -9  -3   48.29   10.27
   3  -9   3   55.86    6.66
  -3  -9  -2   74.13   10.20
   3   9  -2   79.59    8.52
   3  -9   2   76.52    7.51
   3  -9   2   69.34    9.15
  -3  -9  -2   70.00    6.78
  -3   9   2   72.60    7.42
  -3   9   2   84.94    8.51
  -3   9   2   81.87    7.67
  -3  -9  -2   72.42    9.68
   3   9  -2   81.33    6.96
   3  -9   1   41.03    7.19
   3   9  -1   45.28    5.56
   3   9  -1   49.86    9.10
  -3  -9  -1   39.41    5.16
  -3   9   1   41.78    9.05
   3   9  -1   48.94    9.66
  -3  -9  -1   40.56    7.41
   3  -9   1   43.34    8.48
  -3   9   1   51.02    7.11
  -3   9   1   44.13    9.86
  -3  -9  -1   41.32    7.77
  -3  -9   0  102.40   10.19
  -3  -9   0  107.81    7.32
  -3  -9   0  111.59   10.33
  -3   9   0  105.67    9.86
  -3   9   0  107.76    9.97
  -3   9   0  123.86    6.32
   3  -8  10    2.44    7.28
  -3  -8 -10    4.66    9.45
  -3   8  10    6.96   10.65
   3   8 -10   12.60    7.02
   3   8 -10   10.36    7.02
  -3  -8 -10   10.40    9.36
   3  -8  10   10.26   10.30
  -3   8  10   10.97    7.58
  -3  -8 -10   11.64    6.90
  -3   8  10    4.07    6.19
   3  -8   9   -8.64    8.99
  -3   8   9   19.79    8.20
  -3  -8  -9   26.36    6.87
  -3  -8  -9   25.60    8.69
  -3   8   9   29.15    8.52
   3   8  -9   23.17    7.80
   3  -8   9   27.60    5.80
   3   8  -9   26.73    7.80
  -3   8   9   34.25    8.73
  -3  -8  -9   23.82   10.61
  -3   8   8  185.41    8.98
  -3  -8  -8  162.27    6.82
   3  -8   8  186.82    8.81
  -3  -8  -8  170.10   11.15
   3   8  -8  182.28    7.63
  -3   8   8  181.10    8.23
  -3   8   8  187.37    7.03
   3  -8   8  181.33    7.31
   3   8  -8  186.39    6.47
  -3  -8  -8  167.91   11.40
  -3   8   7    3.02    7.70
   3  -8   7    9.69    7.33
  -3   8   7    6.64    7.48
   3  -8   7    9.48    7.16
  -3  -8  -7   12.76    7.73
  -3  -8  -7   10.16    4.70
  -3   8   7    7.53    7.64
   3   8  -7    7.18    5.55
   3   8  -7    9.11    5.47
  -3  -8  -7   10.93    7.19
  -3  -8  -6  113.12    9.68
   3  -8   6  109.31    8.66
  -3   8   6  114.39    9.01
   3  -8   6  107.62    5.63
   3   8  -6  112.46    7.12
  -3   8   6  115.25    8.28
  -3   8   6  119.92    7.89
   3   8  -6  113.76    7.07
  -3  -8  -6  104.15    9.40
  -3  -8  -6  107.15    6.65
  -3  -8  -5  207.09    6.79
  -3   8   5  225.15    6.28
   3   8  -5  228.16    8.72
  -3   8   5  238.23    8.28
   3  -8   5  210.10    9.51
  -3  -8  -5  194.33    7.59
   3  -8   5  208.93    7.85
  -3  -8  -5  198.39    7.59
   3   8  -5  231.62    8.75
  -3   8   5  220.22    8.32
  -3  -8  -4  242.37    7.35
   3  -8   4  255.88    8.93
   3   8  -4  265.85    6.89
  -3   8   4  266.67    8.04
   3   8  -4  268.70    6.87
  -3  -8  -4  244.70    7.27
   3  -8   4  238.64    6.85
  -3   8   4  261.96    6.56
  -3   8   4  260.00    6.77
  -3  -8  -4  232.33    7.02
   3  -8   3  111.79    6.02
  -3  -8  -3  108.86    6.88
  -3   8   3  125.65    7.51
  -3  -8  -3  116.75    4.80
  -3   8   3  119.77    7.96
  -3   8   3  116.86    7.95
   3   8  -3  119.92    7.29
  -3  -8  -3  108.26    6.54
   3   8  -3  125.83    7.32
  -3  -8  -2   61.35    6.02
   3  -8   2   66.73    7.83
  -3  -8  -2   56.97    8.66
  -3   8   2   68.74    6.86
  -3   8   2   68.70    8.04
  -3  -8  -2   60.17    8.28
  -3   8   2   65.30    8.25
   3   8  -1    9.91    7.83
  -3   8   1   11.20    7.62
  -3  -8  -1   11.29    5.96
   3   8  -1   11.15    7.84
  -3  -8  -1   10.97    5.79
  -3  -8  -1    8.03    7.78
   3  -8   1   11.42    4.93
   3   8  -1   12.08    5.93
   3  -8   1   13.61    5.62
  -3   8   1    8.18    7.67
  -3   8   1   10.98    4.94
  -3  -8   0  543.91    9.83
  -3   8   0  615.53    9.90
  -3   8   0  603.54    9.59
  -3   8   0  659.96    8.37
  -3  -8   0  580.21    9.71
  -3  -8   0  598.93    6.76
  -3   7  12   53.59   10.65
   3   7 -12   63.94    5.52
  -3   7  12   71.43    7.40
  -3   7  12   72.79    6.68
  -3  -7 -12   66.69    8.79
   3   7 -12   62.04    5.61
  -3  -7 -12   69.30    8.79
   3  -7  12   61.63    7.90
  -3   7  11   64.06    5.78
  -3  -7 -11   59.71   11.89
   3   7 -11   55.78    5.82
  -3  -7 -11   63.39    6.69
  -3  -7 -11   53.00   11.92
   3  -7  11   58.97    7.51
  -3   7  11   57.62    7.26
   3   7 -11   54.67    5.90
  -3   7  11   59.01    6.99
   3  -7  11   47.72    5.14
  -3   7  10   77.59    6.90
  -3   7  10   75.37    9.00
  -3  -7 -10   77.53    6.24
   3  -7  10   69.78    6.07
   3   7 -10   74.95    6.26
  -3  -7 -10   63.71   10.69
  -3  -7 -10   66.35   10.85
   3   7 -10   75.22    5.50
  -3   7  10   78.97    5.73
   3  -7  10   66.31    9.88
  -3  -7  -9    5.15    5.62
   3  -7   9    5.78    9.98
  -3  -7  -9    4.52    9.83
  -3   7   9    7.76    7.77
   3  -7   9    4.75    4.32
   3   7  -9    5.85    5.93
  -3  -7  -9   -0.08    9.86
  -3   7   9    9.12    5.14
   3   7  -9    7.57    5.86
  -3   7   9    7.55    6.48
  -3   7   8  436.40    8.27
   3  -7   8  435.85   10.67
  -3   7   8  452.79    7.98
   3  -7   8  421.27    6.87
  -3  -7  -8  432.79    6.77
  -3  -7  -8  418.47   10.44
  -3  -7  -8  425.11   10.62
  -3   7   8  465.56    8.04
   3   7  -8  422.85    6.91
   3   7  -8  432.05    6.10
  -3   7   7  107.56    7.19
  -3   7   7  117.50    5.46
  -3  -7  -7  110.25    5.51
   3  -7   7  112.68    6.30
  -3  -7  -7  103.13    6.89
  -3   7   7  117.04    5.50
   3   7  -7  113.90    4.47
   3  -7   7  111.71    8.22
   3   7  -7  118.15    5.41
  -3  -7  -7  107.34    6.47
  -3   7   6   14.59    6.53
  -3  -7  -6   17.36    7.96
   3  -7   6   24.57    5.85
  -3   7   6   20.74    6.74
   3   7  -6   20.05    4.44
   3   7  -6   20.36    5.60
   3  -7   6   23.06    7.20
  -3  -7  -6   20.19    4.87
  -3  -7  -6   24.52    7.74
  -3   7   6   13.90    6.86
   3  -7   5   79.94    5.37
  -3  -7  -5   76.63    7.41
  -3   7   5   85.13    4.87
   3  -7   5   85.13    7.43
  -3   7   5   87.95    6.66
   3   7  -5   94.68    6.26
  -3  -7  -5   85.90    4.78
  -3   7   5   87.15    6.68
   3   7  -5   90.77    6.19
  -3  -7  -5   82.47    5.66
   3  -7   4   64.85    7.05
   3   7  -4   65.56    4.47
  -3   7   4   67.39    6.94
  -3   7   4   59.08    6.64
  -3   7   4   70.80    4.88
  -3  -7  -4   62.19    3.63
  -3  -7  -4   64.15    5.51
   3  -7   4   61.65    4.20
  -3  -7  -4   56.95    5.48
   3   7  -4   67.63    4.51
   3   7  -3  155.29    5.16
  -3  -7  -3  131.46    7.24
   3   7  -3  154.57    5.23
  -3   7   3  142.89    5.23
   3  -7   3  132.21    4.79
  -3   7   3  142.84    5.17
  -3   7   3  152.49    4.92
  -3  -7  -3  134.46    5.07
   3  -7   3  135.11    7.20
  -3  -7  -3  132.48    7.31
  -3  -7  -2  403.60    8.76
  -3   7   2  460.32    6.99
  -3  -7  -2  434.05    6.14
  -3   7   2  427.78    7.88
  -3  -7  -2  413.12    8.74
  -3   7   2  436.42    7.87
   3  -7   2  432.97    6.50
  -3  -7  -1  166.82    4.22
   3   7  -1  181.75    4.25
  -3   7   1  160.88    6.70
   3   7  -1  176.28    5.42
  -3  -7  -1  158.89    6.06
   3  -7   1  165.65    7.22
  -3  -7  -1  152.38    5.72
  -3   7   1  170.86    4.88
  -3   7   1  165.73    6.92
  -3   7   0  199.45    7.09
  -3   7   0  212.07    5.95
  -3  -7   0  176.84    5.55
  -3  -7   0  172.56    5.60
  -3  -7   0  187.55    4.21
  -3   7   0  196.01    6.86
  -3  -6 -13   52.58   11.45
   3   6 -13   31.54    3.33
  -3   6  13   51.64    5.60
   3  -6  13   45.79    6.17
  -3   6  13   58.45   11.46
   3   6 -13   28.95    3.45
  -3   6  13   48.37    5.58
  -3  -6 -13   29.64   11.41
   3   6 -12   21.81    3.77
  -3   6  12   22.17    5.57
  -3   6  12   23.03    5.86
  -3  -6 -12    9.91    7.78
  -3   6  12   27.64    7.78
  -3  -6 -12   10.30    7.79
   3  -6  12   25.69    6.16
   3   6 -12   23.88    3.86
   3  -6  11    3.92    5.72
   3   6 -11    3.48    4.28
  -3   6  11    6.18    6.78
  -3  -6 -11    5.46    5.21
   3   6 -11    7.11    4.26
  -3   6  11    4.55    5.05
  -3   6  11    5.89    5.58
  -3  -6 -11    5.42    9.99
  -3  -6 -11    6.65    9.16
   3  -6  10  369.06    9.63
  -3  -6 -10  382.95   10.77
  -3   6  10  383.02    7.02
  -3  -6 -10  361.92   10.50
  -3   6  10  403.87    7.10
  -3  -6 -10  385.26    5.94
  -3   6  10  351.86    9.03
   3   6 -10  357.89    5.36
   3  -6  10  367.57    6.26
   3   6 -10  364.18    5.82
   3  -6   9  117.08    7.98
   3   6  -9  115.89    5.18
  -3  -6  -9  116.77    4.76
  -3   6   9  129.23    5.31
  -3  -6  -9  116.18    9.24
   3   6  -9  111.87    5.21
   3  -6   9  120.34    4.59
  -3   6   9  122.32    5.69
  -3  -6  -9  120.55    9.15
  -3   6   9  117.02    5.20
   3   6  -8  106.78    4.81
   3  -6   8   99.95    6.03
  -3  -6  -8  103.76    8.43
   3   6  -8  100.79    4.94
  -3   6   8  108.83    5.35
  -3  -6  -8  100.48    4.53
  -3   6   8  104.58    4.42
  -3   6   8  102.84    5.17
   3  -6   8  107.46    5.13
  -3  -6  -8  101.10    8.35
  -3   6   7  507.44    5.70
  -3  -6  -7  493.58    7.30
   3  -6   7  481.17    5.20
  -3   6   7  480.73    6.35
  -3  -6  -7  479.23    5.91
   3   6  -7  496.59    6.24
  -3   6   7  499.27    6.48
  -3  -6  -7  494.20    7.31
   3  -6   7  497.38    7.45
   3   6  -7  494.24    6.24
  -3   6   6  335.30    6.92
   3   6  -6  345.29    5.71
  -3  -6  -6  330.16    7.63
   3   6  -6  336.44    5.73
  -3   6   6  345.33    5.09
   3  -6   6  331.44    4.54
  -3   6   6  346.36    5.07
  -3  -6  -6  333.50    8.02
  -3  -6  -6  331.90    5.17
   3  -6   6  343.85    6.37
   3   6  -5  273.13    5.37
  -3   6   5  284.18    6.26
   3  -6   5  271.41    4.47
   3  -6   5  269.77    5.73
  -3  -6  -5  264.19    3.94
  -3  -6  -5  262.45    5.67
  -3   6   5  270.89    5.14
   3   6  -5  279.01    5.37
  -3  -6  -5  264.59    5.89
  -3   6   5  287.46    6.23
  -3  -6  -4  197.70    5.51
  -3   6   4  231.43    5.05
  -3   6   4  214.80    5.95
  -3   6   4  214.68    4.75
   3  -6   4  215.77    5.38
   3  -6   4  207.62    5.23
  -3  -6  -4  204.61    5.49
   3   6  -4  221.58    5.35
  -3  -6  -4  206.41    4.46
   3   6  -4  234.46    5.41
  -3   6   3  809.37    6.93
   3   6  -3  845.51    7.84
  -3  -6  -3  774.70    7.32
  -3   6   3  841.82    6.84
   3  -6   3  811.63    7.14
  -3  -6  -3  764.52    7.26
  -3   6   3  818.46    6.94
  -3  -6  -3  784.60    6.30
   3   6  -3  857.90    7.83
   3  -6   3  815.88    7.35
  -3   6   2  629.62    7.41
   3  -6   2  622.42    6.49
   3   6  -2  655.02    7.55
  -3  -6  -2  591.34    7.87
  -3   6   2  673.36    6.94
  -3  -6  -2  607.68    5.99
   3   6  -2  668.16    7.53
  -3   6   2  632.63    7.39
   3  -6   2  588.24    5.68
  -3  -6  -2  608.21    7.90
   3   6  -1  748.18    6.52
  -3  -6  -1  669.62    6.17
  -3   6   1  710.66    6.85
  -3  -6  -1  644.19    6.71
  -3   6   1  691.55    6.51
  -3  -6  -1  644.03    6.71
  -3   6   1  689.11    6.47
   3  -6   1  684.23    7.74
  -3   6   0   32.59    5.58
  -3   6   0   30.52    5.62
  -3   6   0   35.76    4.62
  -3  -6   0   34.35    4.20
  -3  -6   0   31.04    4.26
  -3  -6   0   37.78    3.14
  -3   5  14    2.16    3.75
  -3   5  14    1.04    3.68
   3  -5  14    0.76    6.45
  -3  -5 -14   10.12   10.60
  -3  -5 -14    3.02   10.58
  -3   5  14   -2.36   10.90
  -3  -5 -13   96.63    9.90
  -3   5  13   93.07    4.59
   3  -5  13   95.84    5.55
  -3   5  13   93.14    4.26
  -3   5  13   95.94   10.92
  -3  -5 -13   91.59    9.78
  -3   5  12  185.22    4.60
  -3  -5 -12  188.96    7.40
   3   5 -12  182.11    2.78
   3  -5  12  197.85    5.23
  -3   5  12  191.31    4.64
   3   5 -12  183.63    2.81
  -3  -5 -12  199.26    7.43
  -3   5  12  193.44    9.64
   3  -5  11  388.06    5.99
  -3   5  11  375.19    5.40
   3   5 -11  380.84    3.82
  -3   5  11  389.26    5.60
  -3  -5 -11  392.07    9.52
  -3   5  11  388.67    8.96
  -3  -5 -11  404.46    9.57
   3   5 -11  373.85    3.80
  -3   5  10   37.82    5.24
   3   5 -10   35.38    2.80
  -3   5  10   40.89    4.41
  -3  -5 -10   38.19    6.15
  -3  -5 -10   35.83    5.89
  -3  -5 -10   39.94    4.06
   3  -5  10   37.35    4.02
  -3   5  10   40.89    4.37
   3   5 -10   35.72    2.77
   3   5  -9   78.36    3.55
  -3  -5  -9   87.06    5.87
  -3  -5  -9   85.49    4.26
  -3  -5  -9   84.12    5.86
  -3   5   9   83.01    6.56
   3  -5   9   84.53    4.32
  -3   5   9   91.63    4.41
  -3   5   9   88.47    4.40
   3  -5   9   80.93    7.28
   3   5  -9   80.11    3.37
  -3  -5  -8  176.35    5.76
   3   5  -8  179.64    3.85
   3  -5   8  160.12    7.28
  -3   5   8  171.48    4.00
  -3  -5  -8  163.70    3.94
  -3   5   8  174.34    4.74
  -3  -5  -8  175.34    6.05
   3  -5   8  167.87    4.32
   3   5  -8  169.80    3.81
  -3   5   8  159.30    6.55
   3   5  -7  880.95    6.40
  -3   5   7  904.93    6.87
  -3  -5  -7  870.17    6.45
  -3  -5  -7  873.60    9.05
   3  -5   7  883.66    6.56
  -3   5   7  906.75    6.83
   3  -5   7  880.17    8.91
  -3   5   7  883.63    8.34
  -3  -5  -7  876.39    7.96
   3   5  -7  888.84    6.43
  -3  -5  -6  507.48    7.65
   3   5  -6  490.93    5.23
  -3   5   6  498.88    5.66
  -3   5   6  481.99    5.64
  -3   5   6  480.37    6.39
   3  -5   6  487.14    6.40
  -3  -5  -6  474.23    4.26
   3  -5   6  487.25    5.10
  -3  -5  -6  495.11    7.59
   3   5  -6  480.72    5.21
  -3  -5  -5  354.03    5.51
  -3   5   5  369.96    5.33
   3  -5   5  356.43    4.02
   3   5  -5  378.60    4.78
  -3  -5  -5  356.58    6.50
  -3   5   5  372.34    5.30
   3   5  -5  375.65    4.75
  -3   5   5  375.13    6.04
  -3  -5  -5  364.35    4.18
   3  -5   5  366.60    5.40
   3  -5   4  437.87    5.45
   3   5  -4  446.79    5.30
  -3  -5  -4  427.32    5.73
  -3   5   4  449.85    6.03
  -3   5   4  437.40    5.80
  -3  -5  -4  436.40    4.34
  -3   5   4  449.05    5.86
   3   5  -4  453.95    5.44
  -3  -5  -4  432.85    5.78
   3  -5   4  430.18    4.81
  -3   5   3  233.86    5.21
   3   5  -3  219.59    4.87
  -3  -5  -3  212.80    3.79
   3   5  -3  224.16    4.88
  -3   5   3  213.45    4.11
  -3  -5  -3  209.40    5.83
   3  -5   3  215.65    4.48
  -3   5   3  216.80    4.10
  -3  -5  -3  213.79    5.78
   3  -5   3  212.80    4.33
  -3  -5  -2  103.32    3.29
  -3  -5  -2  105.22    5.87
   3   5  -2  111.70    4.74
  -3  -5  -2  107.48    5.66
   3   5  -2  110.27    4.74
  -3   5   2  103.79    4.84
   3  -5   2  103.18    4.05
  -3   5   2  106.12    5.18
  -3   5   2  108.95    4.57
   3  -5   2  103.86    4.12
  -3   5   1   39.98    3.74
  -3   5   1   42.97    4.32
  -3  -5  -1   45.01    5.34
   3  -5   1   41.15    4.01
  -3  -5  -1   38.59    5.34
   3  -5   1   41.67    3.83
  -3  -5  -1   40.94    3.29
  -3   5   1   46.31    3.70
  -3  -5   0   33.19    5.16
  -3  -5   0   31.45    2.48
  -3  -5   0   28.42    5.33
  -3   5   0   32.57    2.79
  -3   5   0   35.12    4.99
  -3   5   0   33.72    4.77
  -3  -4 -15   43.62   10.63
   3  -4  15   41.80    6.02
  -3   4  15   45.20    9.64
  -3  -4 -15   39.51   10.66
  -3  -4 -14  157.87    9.37
  -3  -4 -14  172.33   10.05
  -3   4  14  182.86   11.41
   3  -4  14  187.32    5.56
  -3   4  13   15.00    2.84
  -3   4  13   12.72    9.11
  -3  -4 -13    7.38    8.34
  -3   4  13   11.80    2.93
   3  -4  13   11.34    4.14
  -3  -4 -13    7.25    8.46
  -3   4  12   31.84    2.93
  -3   4  12   37.87    7.73
  -3  -4 -12   31.76    7.93
   3  -4  12   34.03    4.42
  -3  -4 -12   34.10    8.08
  -3   4  12   35.83    2.92
  -3   4  11  159.33    3.49
  -3   4  11  164.38    7.35
   3  -4  11  158.25    4.22
  -3   4  11  161.22    3.20
  -3  -4 -11  162.18    6.21
  -3  -4 -11  162.07    6.19
   3   4 -10   75.42    2.08
   3   4 -10   80.02    2.08
  -3  -4 -10   82.14    7.31
  -3   4  10   79.94    3.19
  -3   4  10   84.16    3.52
   3  -4  10   83.13    3.46
  -3   4  10   79.59    6.75
  -3  -4 -10   80.01    7.34
  -3  -4  -9  469.48    4.46
   3   4  -9  409.76    3.52
  -3   4   9  443.96    4.67
  -3   4   9  432.15    4.67
  -3  -4  -9  419.48    7.73
   3  -4   9  427.96    4.62
   3   4  -9  409.21    3.57
  -3  -4  -9  428.30    7.96
  -3   4   9  420.90    5.88
   3  -4   8  409.27    7.25
  -3  -4  -8  416.73    4.01
  -3   4   8  425.69    4.46
  -3  -4  -8  404.95    6.16
  -3  -4  -8  404.05    6.19
  -3   4   8  419.38    4.48
   3   4  -8  397.61    3.55
  -3   4   8  409.43    6.78
   3  -4   8  411.73    4.35
   3   4  -8  401.08    3.57
   3   4  -7  702.27    4.72
   3  -4   7  695.35    7.70
   3  -4   7  701.30    5.13
  -3   4   7  712.27    5.32
  -3   4   7  682.03    7.07
  -3  -4  -7  721.60    6.79
   3   4  -7  690.88    4.69
  -3   4   7  705.42    5.27
  -3  -4  -7  703.23    6.74
  -3  -4  -7  680.27    4.79
  -3   4   6  704.33    5.32
  -3  -4  -6  698.29    7.47
  -3   4   6  706.99    5.28
   3  -4   6  669.66    6.24
   3  -4   6  695.08    4.92
   3   4  -6  694.54    4.86
   3   4  -6  691.05    4.83
  -3   4   6  685.29    6.73
  -3  -4  -6  661.51    4.63
  -3  -4  -6  696.71    7.49
   3  -4   5  647.64    5.94
   3   4  -5  666.93    4.82
  -3  -4  -5  660.56    6.08
  -3  -4  -5  623.50    4.10
  -3   4   5  643.04    5.59
   3  -4   5  650.47    4.71
   3   4  -5  651.21    4.73
  -3   4   5  638.08    5.17
  -3   4   5  637.82    5.17
  -3  -4  -5  665.23    6.10
  -3   4   4  437.16    4.74
  -3  -4  -4  435.64    3.22
   3  -4   4  451.17    5.06
  -3  -4  -4  434.06    5.90
   3   4  -4  451.01    4.44
  -3   4   4  451.40    4.82
   3   4  -4  444.48    4.41
  -3   4   4  437.79    4.62
   3  -4   4  431.47    3.61
  -3  -4  -4  435.54    6.19
   3   4  -3   55.48    3.46
  -3   4   3   49.94    3.57
  -3   4   3   54.88    4.18
   3  -4   3   56.36    3.31
  -3   4   3   52.51    3.65
  -3  -4  -3   55.71    3.54
  -3  -4  -3   50.95    1.87
   3  -4   3   51.80    3.04
   3   4  -3   57.36    3.45
  -3  -4  -3   54.33    4.55
  -3  -4  -2   65.33    3.48
  -3  -4  -2   71.36    2.62
   3  -4   2   68.63    3.35
  -3   4   2   68.66    3.93
   3   4  -2   65.02    3.69
   3   4  -2   63.96    3.66
  -3  -4  -2   65.34    3.44
  -3   4   2   66.66    4.11
   3  -4   2   65.75    2.36
  -3   4   2   68.82    4.10
  -3   4   1  179.49    3.16
  -3  -4  -1  175.44    4.02
  -3  -4  -1  164.74    3.96
   3  -4   1  163.29    3.55
   3   4  -1  180.33    4.54
   3   4  -1  181.70    4.56
   3  -4   1  170.20    3.63
  -3   4   1  170.66    3.51
  -3  -4  -1  185.94    2.91
  -3   4   1  171.84    3.52
  -3  -4   0   63.51    4.07
  -3   4   0   62.15    4.18
  -3  -4   0   65.77    2.74
  -3  -4   0   64.61    4.13
  -3   4   0   69.03    4.16
  -3   4   0   66.92    2.58
   3  -3  15    5.05    5.58
  -3   3  15    6.82    8.58
  -3  -3 -15    1.01    9.65
  -3  -3 -15    4.49   10.09
   3  -3  15    4.26    4.98
  -3  -3 -15    8.40    8.52
   3  -3  14  107.75    4.50
  -3   3  14  110.02   10.22
  -3  -3 -14  101.11    7.12
  -3  -3 -14  104.80    7.13
  -3   3  13   30.51    6.37
  -3  -3 -13   36.67    6.12
   3  -3  13   32.79    3.98
  -3  -3 -13   31.37    5.94
  -3  -3 -12   44.36    5.56
  -3   3  12   47.09    7.41
  -3  -3 -12   44.36    5.50
   3  -3  12   47.40    3.93
  -3  -3 -11  360.00    7.58
  -3   3  11  362.09    8.05
  -3   3  11  314.68    2.74
   3  -3  11  362.11    4.09
  -3  -3 -11  365.57    7.83
  -3   3  11  316.04    2.79
  -3   3  10  302.58    7.13
  -3   3  10  278.24    2.81
   3  -3  10  302.31    3.75
  -3  -3 -10  294.77    7.59
  -3  -3 -10  298.15    7.43
  -3   3  10  274.17    2.82
  -3   3   9 1476.38    9.69
  -3  -3  -9 1484.73    9.42
  -3   3   9 1462.31    6.63
  -3  -3  -9 1448.25    9.28
  -3   3   9 1490.63    6.91
   3  -3   9 1471.96    8.04
  -3  -3  -8  161.00    5.91
   3   3  -8  150.80    1.78
  -3  -3  -8  159.57    5.92
  -3   3   8  160.20    4.16
   3   3  -8  153.08    1.80
  -3   3   8  164.39    2.95
   3  -3   8  158.16    2.88
  -3   3   8  168.82    3.30
  -3  -3  -7  187.98    5.70
  -3  -3  -7  186.99    2.74
  -3   3   7  186.42    3.09
   3   3  -7  180.33    2.39
   3   3  -7  184.08    2.39
  -3  -3  -7  185.91    5.73
  -3   3   7  178.52    5.03
  -3   3   7  187.11    3.07
   3  -3   7  185.76    2.97
  -3  -3  -6  832.62    4.35
   3   3  -6  853.03    4.35
  -3  -3  -6  894.47    7.48
  -3  -3  -6  870.61    7.45
  -3   3   6  844.26    6.80
   3   3  -6  832.43    4.29
  -3   3   6  870.69    5.11
  -3   3   6  853.36    5.05
   3  -3   6  842.15    4.89
   3  -3   6  849.42    7.03
  -3  -3  -5  207.41    3.92
   3   3  -5  197.71    2.98
  -3  -3  -5  195.22    2.33
   3   3  -5  203.56    3.00
  -3   3   5  202.83    3.55
   3  -3   5  195.30    3.95
  -3  -3  -5  207.17    3.93
  -3   3   5  204.77    3.17
   3  -3   5  201.00    2.67
  -3   3   5  206.63    3.18
   3   3  -4   92.58    2.66
   3   3  -4   92.69    2.67
  -3   3   4   95.76    3.03
  -3  -3  -4   97.03    2.09
   3  -3   4   88.87    2.43
  -3   3   4   94.61    3.07
  -3  -3  -4   99.25    4.46
   3  -3   4   90.21    3.22
  -3   3   4   97.30    3.06
  -3  -3  -4   96.53    4.46
   3  -3   3  449.53    3.16
   3   3  -3  464.03    3.93
  -3  -3  -3  479.57    5.49
  -3   3   3  462.69    4.17
  -3  -3  -3  464.64    5.30
  -3  -3  -3  466.03    3.15
   3   3  -3  473.31    3.97
   3  -3   3  465.14    4.44
  -3   3   3  463.09    4.20
  -3   3   3  477.04    4.23
   3   3  -2  496.95    4.24
   3  -3   2  466.84    3.69
  -3   3   2  487.06    3.81
   3   3  -2  492.83    4.23
  -3   3   2  493.93    3.99
  -3  -3  -2  487.22    5.30
  -3  -3  -2  495.85    3.36
   3  -3   2  492.04    4.39
  -3  -3  -2  478.78    5.26
  -3   3   2  485.70    3.82
  -3   3   1   59.57    3.16
   3   3  -1   61.23    3.20
  -3  -3  -1   64.20    3.70
  -3   3   1   59.16    3.15
  -3   3   1   63.63    2.28
   3  -3   1   59.56    2.81
  -3  -3  -1   61.71    1.63
   3  -3   1   61.03    2.59
   3   3  -1   57.50    3.19
  -3  -3  -1   63.01    3.88
  -3   3   0  453.56    4.01
  -3  -3   0  463.81    4.70
  -3  -3   0  451.97    4.70
  -3  -3   0  461.26    3.26
  -3   3   0  473.58    3.87
   3  -2  16   64.62    5.13
  -3   2  16  107.13    9.35
  -3  -2 -16   85.55   10.27
  -3  -2 -16  110.71   10.10
   3  -2  16  104.00    5.44
  -3  -2 -16   97.35    9.67
  -3  -2 -15   51.37    8.68
   3  -2  15   44.98    4.66
  -3   2  15   53.07    7.91
  -3  -2 -15   47.00    6.83
   3  -2  15   49.90    4.58
  -3  -2 -15   47.64    6.80
  -3  -2 -14  143.92    8.15
  -3  -2 -14  153.88    8.68
   3  -2  14  157.11    4.94
  -3   2  14  156.23    9.52
  -3  -2 -14  151.08    8.92
   3  -2  14  161.86    4.44
  -3  -2 -13   52.29    7.19
  -3   2  13   61.08    8.24
  -3  -2 -13   56.98    6.88
   3  -2  13   57.27    3.42
   3  -2  13   54.29    3.65
  -3  -2 -13   61.51    7.28
  -3  -2 -12  267.07    7.76
  -3  -2 -12  261.21    7.33
  -3   2  12  270.59    6.19
   3  -2  12  291.86    3.75
   3  -2  12  276.04    3.62
  -3   2  11  273.68    6.77
  -3  -2 -11  269.12    7.41
   3  -2  11  269.59    3.34
  -3  -2 -11  267.67    6.95
  -3   2  10   24.08    5.85
  -3  -2 -10   20.62    5.96
   3  -2  10   20.42    2.14
  -3  -2 -10   13.12    6.09
  -3   2   9  779.82    2.82
   3  -2   9  859.97    4.97
  -3   2   9  863.80    7.58
  -3  -2  -9  874.08    8.14
  -3  -2  -9  872.16    8.10
  -3   2   9  807.09    2.95
  -3  -2  -8 1243.12    7.95
   3  -2   8 1255.23    6.22
  -3   2   8 1238.73    8.18
  -3   2   8 1238.46    4.79
  -3   2   8 1208.25    4.76
  -3  -2  -8 1242.88    8.11
  -3   2   7  383.27    5.63
  -3  -2  -7  392.28    6.04
  -3  -2  -7  392.39    6.02
  -3   2   7  386.57    2.87
  -3   2   7  385.40    2.83
   3  -2   7  381.32    2.76
   3   2  -6  535.75    2.53
  -3  -2  -6  590.73    5.32
  -3   2   6  559.50    3.52
  -3   2   6  574.91    4.89
   3   2  -6  555.37    2.58
  -3   2   6  554.59    3.49
  -3  -2  -6  567.16    5.24
   3  -2   6  572.82    3.17
   3   2  -5 1189.56    4.58
  -3   2   5 1203.21    5.22
   3  -2   5 1188.01    4.81
  -3  -2  -5 1285.61    6.83
  -3   2   5 1220.87    6.44
  -3  -2  -5 1241.61    6.72
  -3   2   5 1209.22    5.25
  -3  -2  -5 1248.43    4.52
   3   2  -5 1192.45    4.58
  -3  -2  -4 2419.47    9.46
   3   2  -4 2324.51    7.75
  -3  -2  -4 2336.83    9.28
   3  -2   4 2272.89    7.78
   3   2  -4 2321.27    7.74
  -3   2   4 2336.73    7.86
  -3  -2  -4 2297.50    7.84
  -3   2   4 2320.76    7.83
  -3   2   4 2376.72    9.15
  -3   2   3 1192.63    5.24
  -3   2   3 1163.23    5.17
  -3   2   3 1193.93    6.08
   3   2  -3 1194.16    5.13
  -3  -2  -3 1200.40    6.17
   3   2  -3 1185.04    5.13
  -3  -2  -3 1192.85    4.35
   3  -2   3 1175.33    6.20
   3  -2   3 1136.13    4.83
  -3  -2  -3 1194.58    6.16
   3   2  -2  104.65    2.59
  -3  -2  -2  108.39    1.87
  -3   2   2  110.56    2.82
  -3  -2  -2  108.44    3.46
   3  -2   2  104.52    1.96
  -3  -2  -2  104.18    3.63
  -3   2   2  107.65    3.11
   3   2  -2  106.10    2.58
   3  -2   2  106.76    2.84
  -3  -2  -1  324.31    3.36
   3   2  -1  332.94    2.99
  -3  -2  -1  326.52    3.34
  -3   2   1  337.34    3.31
   3   2  -1  328.20    2.99
  -3   2   1  314.26    3.52
   3  -2   1  335.40    2.86
   3  -2   1  339.46    4.13
  -3  -2  -1  331.76    2.30
  -3   2   0 1397.25    5.95
  -3   2   0 1357.76    6.35
  -3  -2   0 1375.49    5.94
  -3  -2   0 1354.46    5.90
  -3  -2   0 1407.28    6.39
   3  -1  16   33.93    5.62
  -3   1  16   55.50    8.53
  -3  -1 -16   54.55    9.39
  -3  -1 -16   52.43    7.08
  -3  -1 -16   48.34    9.39
   3  -1  16   52.08    4.95
  -3  -1 -15  131.03    7.10
  -3   1  15  117.39    7.77
   3  -1  15  133.71    4.75
   3  -1  15  110.07    5.02
  -3  -1 -15  122.02    8.53
  -3  -1 -15  116.09    8.21
  -3  -1 -14   53.01    7.26
  -3  -1 -14   55.05    8.61
  -3   1  14   55.23    6.76
  -3  -1 -14    0.28    8.40
   3  -1  14   51.18    3.89
   3  -1  14   51.37    3.34
  -3  -1 -13  151.03    6.87
   3  -1  13  158.88    3.74
  -3  -1 -13  151.60    6.63
  -3  -1 -13  151.00    6.62
  -3   1  13  158.32    7.52
   3  -1  13  161.55    3.15
  -3   1  12  267.85    7.65
  -3  -1 -12  261.55    7.56
   3  -1  12  258.91    3.62
   3  -1  12  262.43    3.42
  -3  -1 -12  254.89    7.24
  -3   1  11  716.21    7.05
  -3  -1 -11  701.94    6.98
   3  -1  11  737.50    4.35
   3  -1  11  725.76    4.67
  -3  -1 -11  746.90    7.35
   3  -1  10  381.63    3.00
  -3   1  10  382.56    5.43
  -3  -1 -10  368.48    5.36
  -3  -1 -10  359.31    5.38
   3  -1  10  366.89    3.07
  -3  -1 -10  345.92    5.36
   3  -1   9  171.47    2.20
  -3   1   9  166.24    5.01
  -3  -1  -9  164.02    4.47
  -3  -1  -9  159.30    5.44
   3  -1   9  160.50    2.07
  -3  -1  -8  877.54    6.63
   3  -1   8  957.05    3.97
  -3   1   8  905.90    7.06
  -3  -1  -8  886.07    6.71
   3  -1   8  864.55    4.14
  -3   1   7 1308.01    7.14
  -3  -1  -7 1301.53    7.36
  -3  -1  -7 1274.73    7.29
   3  -1   7 1283.38    5.27
  -3   1   6  350.49    1.84
  -3   1   6  348.56    1.84
  -3  -1  -6  392.71    5.15
  -3   1   6  401.86    4.77
  -3   1   6  378.73    2.09
   3  -1   6  378.21    1.79
  -3   1   6  382.26    2.08
  -3  -1  -6  394.49    5.32
  -3   1   5  176.40    1.94
  -3   1   5  173.55    1.93
  -3   1   5  189.45    3.93
  -3  -1  -5  191.77    3.42
  -3   1   5  177.89    1.95
   3  -1   5  171.17    1.04
  -3  -1  -5  189.86    4.17
  -3   1   4  537.83    3.06
   3  -1   4  523.86    2.17
  -3   1   4  576.47    4.57
  -3  -1  -4  574.75    5.06
  -3  -1  -4  556.11    5.00
  -3   1   4  541.53    3.06
   3   1  -3  124.07    1.97
   3  -1   3  134.27    1.23
  -3   1   3  141.31    3.15
  -3  -1  -3  124.93    0.86
  -3   1   3  120.87    2.15
  -3  -1  -3  133.29    3.69
  -3  -1  -3  129.43    3.67
  -3  -1  -2  865.10    5.25
   3   1  -2  883.58    4.42
   3  -1   2  956.92    4.09
   3   1  -2  895.06    4.43
  -3   1   2  901.97    4.74
  -3   1   2  812.50    4.19
  -3  -1  -2  897.97    3.69
  -3  -1  -2  886.40    5.29
   3   1  -1  345.58    3.16
  -3   1   1  329.39    3.23
  -3  -1  -1  350.81    3.80
   3   1  -1  341.80    3.26
  -3   1   1  348.99    3.00
  -3  -1  -1  333.50    3.76
  -3  -1  -1  354.99    2.38
  -3  -1   0  322.44    3.44
  -3   1   0  326.51    2.69
  -3   1   0  324.15    3.68
  -3  -1   0  320.56    3.44
  -3   0 -16   37.12    9.20
  -3   0 -16   38.65    9.33
  -3   0 -16   38.76    9.42
  -3   0 -15   98.29    8.82
  -3   0 -15   98.99    8.68
  -3   0 -15  103.33    8.52
  -3   0 -14    1.76    7.13
  -3   0 -14    0.68    5.66
  -3   0 -14   -1.20    7.11
  -3   0 -13    0.49    4.76
  -3   0 -13    0.41    4.80
  -3   0 -13    4.87    6.76
  -3   0 -12    9.04    5.14
  -3   0 -12    2.68    6.25
  -3   0 -12    9.89    6.60
  -3   0 -11   22.58    4.55
  -3   0 -11   22.78    4.25
  -3   0 -10 1068.62    8.60
  -3   0 -10 1100.36    8.60
  -3   0  -9    8.69    3.74
  -3   0  -9    2.47    3.75
  -3   0  -9   10.35    4.82
  -3   0  -8  220.50    5.56
  -3   0  -8  224.29    5.56
  -3   0  -8  209.79    5.34
  -3   0  -7  682.73    6.29
  -3   0  -7  645.60    6.19
  -3   0  -7  702.01    6.32
  -3   0  -6  341.92    4.20
  -3   0  -6  337.15    4.90
  -3   0  -6  315.62    5.02
  -3   0  -5  516.30    4.51
  -3   0  -5  512.75    4.51
  -3   0  -5  482.14    4.40
  -3   0  -4 2512.77    9.75
  -3   0  -4 2573.19    9.88
  -3   0  -4 2601.22   10.00
  -3   0  -3 2885.04   10.60
  -3   0  -3 3005.59   10.66
  -3   0  -3 3067.79   10.82
  -3   0  -2 1160.79    3.83
  -3   0  -2 1162.24    5.67
  -3   0  -2 1142.95    6.12
  -3   0  -2 1191.50    5.75
  -3   0  -1   10.42    1.41
  -3   0  -1    8.81    2.11
  -3   0  -1    8.63    2.67
  -3   0  -1    9.99    2.03
  -3   0   0    1.24    1.61
  -3   0   0    0.90    1.79
  -3   0   0    1.19    2.62
  -3   0   0    1.34    1.82
   2  10  -6  162.17   11.76
  -2  10   6  207.46   12.72
  -2 -10  -6  165.69   10.01
   2 -10   6  171.01    9.56
   2  10  -6  201.40   11.88
  -2  10   6  187.49    8.51
   2 -10   6  183.27    9.82
  -2 -10  -6  182.70   10.33
  -2 -10  -6  177.55   10.36
  -2  10   6  212.87   11.59
   2  10  -5    7.45    8.57
  -2  10   5   14.26   10.39
   2 -10   5    2.10    8.85
   2  10  -5   12.51    8.54
  -2 -10  -5   16.38    8.61
  -2 -10  -5   16.20   10.90
  -2  10   5    9.90    8.60
   2 -10   5   16.70    7.04
  -2  10   5   14.02    7.02
  -2 -10  -5    7.73   10.94
  -2 -10  -4   32.26   11.45
  -2  10   4   53.07    9.16
   2 -10   4   30.88    9.72
  -2 -10  -4   43.36    6.72
  -2 -10  -4   44.86   11.70
  -2  10   4   43.36    9.17
  -2  10   4   46.38    9.26
   2 -10   4   38.67   11.57
  -2  10   3   79.01   10.78
  -2 -10  -3   67.25   11.56
   2 -10   3   73.10    9.84
   2  10  -3   83.22    6.59
   2  10  -3   93.55   10.17
  -2 -10  -3   75.87    8.90
   2 -10   3   76.34    7.29
  -2  10   3   94.40   10.70
   2  10  -3   89.49   10.22
  -2 -10  -3   63.22   11.65
  -2  10   3   85.28    6.82
   2  10  -2  160.28    8.22
   2 -10   2  144.44    8.46
  -2 -10  -2  143.61   10.94
  -2  10   2  160.94   12.16
   2  10  -2  154.93    9.31
   2  10  -2  163.57    8.98
   2 -10   2  141.23    9.23
  -2 -10  -2  159.03   11.95
  -2  10   2  157.57   11.69
  -2 -10  -2  138.28    7.24
  -2  10   2  161.92    7.64
   2  10  -1   66.56    7.96
   2  10  -1   68.70    9.03
  -2 -10  -1   60.91    8.69
  -2 -10  -1   61.06    8.58
  -2  10   1   66.72    8.38
  -2 -10  -1   64.41    8.61
  -2  10   1   64.20    7.06
   2 -10   1   50.05    9.93
   2  10  -1   67.49    8.69
  -2  10   1   64.81    8.34
   2 -10   1   62.51    9.62
  -2  10   0   20.64   10.90
  -2  10   0   18.72   10.95
  -2 -10   0    7.91   11.92
  -2 -10   0   22.50    8.54
  -2 -10   0   11.77   11.89
  -2  10   0   22.82    6.55
  -2   9   9    1.16    9.88
  -2  -9  -9    5.93    6.89
  -2   9   9   10.08   11.24
   2   9  -9    4.05    9.33
   2  -9   9    6.47    6.87
  -2  -9  -9    9.74   12.22
  -2   9   9    0.50    9.18
   2   9  -9    4.20    9.38
  -2  -9  -9    7.10   12.26
   2  -9   9    8.91    8.26
  -2   9   8  203.54    8.40
  -2  -9  -8  186.70    7.32
   2   9  -8  196.79   10.36
  -2  -9  -8  184.16    9.33
   2   9  -8  203.38   10.42
  -2   9   8  199.81    9.35
   2  -9   8  201.70    8.82
  -2  -9  -8  190.63    9.49
  -2   9   8  217.34    8.34
   2  -9   7   66.21    9.79
  -2  -9  -7   65.82    6.60
   2   9  -7   71.66    9.58
  -2  -9  -7   65.71   10.21
  -2   9   7   68.23    8.30
   2   9  -7   69.58    9.53
  -2  -9  -7   64.62   10.20
  -2   9   7   76.72    9.85
  -2   9   7   78.22    9.91
   2   9  -6   17.45    7.45
  -2   9   6   24.12    6.43
   2  -9   6   23.55    9.30
  -2   9   6   10.37    8.58
   2   9  -6   26.14    7.46
  -2  -9  -6   16.78    8.11
   2  -9   6   21.39    7.31
  -2  -9  -6   14.73    7.27
  -2  -9  -6   16.61    8.24
  -2   9   6   14.47    6.84
   2   9  -5  220.69    9.99
  -2  -9  -5  204.57   10.27
  -2   9   5  221.13    9.83
   2  -9   5  188.44    6.24
  -2   9   5  215.40    9.91
  -2  -9  -5  199.57    7.57
  -2  -9  -5  199.09   10.29
   2  -9   5  192.81    7.94
  -2   9   5  216.90    6.72
   2   9  -5  208.44    9.87
   2  -9   4  163.49    7.54
  -2   9   4  188.81    9.37
  -2  -9  -4  179.29    9.58
   2  -9   4  170.81    8.13
  -2  -9  -4  165.64    7.23
  -2  -9  -4  163.03    9.74
  -2   9   4  205.16    9.34
  -2   9   4  204.22    8.38
   2   9  -3    0.42    6.75
  -2   9   3    3.81    6.95
  -2   9   3    0.81    7.09
   2   9  -3    0.73    6.71
   2  -9   3    2.31    6.24
  -2  -9  -3    4.05    9.31
   2   9  -3   -0.49    6.65
  -2  -9  -3    2.54    5.24
   2  -9   3   -0.19    7.69
  -2   9   3   -0.20    6.91
  -2  -9  -3    2.07    9.02
   2   9  -2   15.67    6.81
  -2   9   2   18.78    8.55
   2   9  -2   18.66    6.69
  -2  -9  -2   15.76    6.56
   2  -9   2   13.76    5.93
  -2  -9  -2   20.94    5.23
  -2   9   2   16.02    6.80
  -2  -9  -2   20.65    8.31
  -2   9   2   17.63    6.83
   2  -9   2   19.35    8.43
   2   9  -2   12.05    6.74
  -2   9   1  120.67    9.29
  -2   9   1  116.11    9.27
   2  -9   1  106.84    6.73
  -2  -9  -1  110.96    6.76
   2   9  -1  121.47    7.61
   2  -9   1  112.53    6.10
  -2  -9  -1  107.63    7.24
  -2  -9  -1  102.94    7.07
   2   9  -1  125.93    7.58
  -2   9   1  129.25    7.83
   2   9  -1  122.52    7.33
  -2   9   0    0.18    7.84
  -2  -9   0    3.30    8.65
  -2   9   0   -0.58    7.93
  -2  -9   0    3.28    6.55
  -2   9   0    1.78    7.39
  -2  -9   0    4.43    5.29
   2  -8  11   82.59   10.89
   2   8 -11   84.49    8.42
  -2  -8 -11   77.18    7.37
  -2   8  11   86.87    8.79
  -2   8  11   88.92    9.96
  -2  -8 -11   88.16   10.29
  -2  -8 -11   51.75    8.64
   2   8 -11   82.89    8.41
  -2   8  11   92.25    9.00
   2  -8  11   74.11    8.37
   2   8 -10  434.45    8.75
   2  -8  10  426.84    9.09
  -2   8  10  465.10   10.50
   2   8 -10  443.57    8.76
  -2  -8 -10  415.66    7.41
  -2  -8 -10  389.89   10.06
  -2  -8 -10  410.45   10.00
  -2   8  10  472.48   10.54
   2  -8  10  451.02    9.63
  -2   8  10  444.12    8.86
  -2  -8  -9   58.74    7.27
   2   8  -9   60.37    5.90
  -2   8   9   69.61    7.92
   2   8  -9   62.81    5.95
  -2  -8  -9   58.22    8.15
  -2   8   9   59.09    8.72
   2  -8   9   63.57    7.98
  -2  -8  -9   62.11   10.03
   2  -8   9   58.62    8.52
  -2   8   9   68.54    7.89
  -2   8   8   55.73    8.18
   2   8  -8   49.21    5.58
  -2  -8  -8   43.11    5.28
  -2   8   8   49.30    7.77
  -2  -8  -8   45.54   10.06
  -2  -8  -8   36.59    9.74
   2  -8   8   40.04    9.32
   2  -8   8   46.24    7.15
   2   8  -8   50.44    5.55
  -2   8   8   54.74    7.79
   2  -8   7  328.29    9.32
  -2   8   7  349.07    9.27
   2   8  -7  352.08    8.83
  -2  -8  -7  319.07    7.83
  -2   8   7  351.05    8.64
  -2   8   7  342.93    8.05
  -2  -8  -7  309.92    7.86
   2  -8   7  312.51    6.13
  -2  -8  -7  323.37    7.88
   2   8  -7  348.21    8.87
  -2  -8  -6  172.10    8.98
  -2  -8  -6  190.15    6.89
  -2   8   6  198.03    6.05
   2   8  -6  208.80    7.76
  -2   8   6  212.18    8.31
   2  -8   6  194.45    7.20
  -2   8   6  221.38    8.31
  -2  -8  -6  183.17    9.04
   2   8  -6  208.05    8.50
  -2   8   5   29.36    6.67
   2   8  -5   37.27    7.44
  -2   8   5   36.50    5.72
  -2  -8  -5   30.87    7.45
  -2   8   5   36.02    5.69
  -2  -8  -5   29.83    7.79
   2   8  -5   35.48    7.49
   2  -8   5   31.69    5.77
  -2  -8  -5   29.31    4.72
   2   8  -4  160.70    6.39
  -2  -8  -4  135.11    7.75
  -2  -8  -4  146.17    6.39
   2   8  -4  157.30    5.98
  -2   8   4  157.98    6.39
  -2  -8  -4  130.28    5.96
   2  -8   4  136.68    5.03
  -2   8   4  163.16    7.88
  -2   8   4  154.83    7.96
   2  -8   4  132.63    5.95
  -2  -8  -3   13.67    7.37
   2   8  -3   13.10    5.53
  -2   8   3   12.23    4.49
   2  -8   3   15.82    5.47
   2  -8   3   15.08    5.37
  -2  -8  -3   17.14    7.65
  -2   8   3   24.12    5.60
  -2   8   3   19.40    5.63
  -2  -8  -3   11.23    5.99
   2   8  -2  925.33    8.88
   2   8  -2  889.67    7.54
   2  -8   2  833.76    7.77
  -2  -8  -2  838.75   10.12
  -2   8   2  898.05    8.83
  -2  -8  -2  836.87    8.44
  -2   8   2  893.63    8.82
   2  -8   2  845.17    8.36
  -2  -8  -2  816.19    9.69
   2   8  -2  952.85    8.94
  -2   8   2  961.55    9.18
   2   8  -1  166.17    7.83
   2   8  -1  157.82    7.80
  -2  -8  -1  128.57    6.05
  -2   8   1  151.19    5.86
  -2  -8  -1  138.13    7.42
  -2   8   1  150.24    5.83
  -2   8   1  159.34    6.52
   2  -8   1  132.70    5.17
   2  -8   1  128.83    7.57
  -2  -8  -1  130.70    6.01
   2   8  -1  149.29    5.67
  -2  -8   0   52.15    5.88
  -2  -8   0   54.38    5.89
  -2  -8   0   45.76    5.87
  -2   8   0   54.93    5.27
  -2   8   0   58.36    4.87
  -2   8   0   62.22    5.34
   2   7 -13  398.46    7.64
  -2   7  13  404.51    8.50
   2   7 -13  386.98    7.55
  -2   7  13  430.99   12.30
  -2  -7 -13  403.07   11.09
  -2  -7 -13  401.74   11.24
   2  -7  13  375.43    9.71
  -2   7  13  422.37    8.53
  -2  -7 -12  161.84    7.02
   2  -7  12  151.89    6.65
  -2   7  12  153.17    6.30
   2   7 -12  150.24    6.98
  -2  -7 -12  145.61    8.26
   2  -7  12  144.00   10.07
   2   7 -12  139.90    6.94
  -2   7  12  158.47    8.17
  -2   7  12  153.99    7.65
  -2  -7 -12  145.96    8.22
  -2  -7 -11    1.18    9.14
  -2  -7 -11    3.36    6.41
   2   7 -11    2.22    6.27
  -2   7  11    2.32    7.15
   2  -7  11    0.40    6.82
  -2   7  11    2.90    7.32
  -2   7  11    6.38    9.23
  -2  -7 -11    2.14    9.18
   2   7 -11    2.30    6.26
   2  -7  11    4.32    6.40
   2  -7  10    6.09    6.59
   2  -7  10    2.37    8.26
  -2  -7 -10    7.32    5.27
   2   7 -10    9.96    5.61
  -2  -7 -10   11.15    9.01
  -2  -7 -10    7.74    9.06
  -2   7  10    2.01    6.16
  -2   7  10    6.11    6.71
  -2   7  10    4.37    6.72
   2   7 -10    8.28    5.59
  -2   7   9  500.10    7.92
   2   7  -9  476.70    7.41
  -2  -7  -9  475.72    7.59
  -2  -7  -9  444.02   10.45
   2   7  -9  483.01    7.62
  -2   7   9  515.56    8.11
  -2  -7  -9  435.18   10.35
   2  -7   9  472.48    7.86
  -2   7   9  490.13    8.46
   2  -7   9  454.11    7.86
   2   7  -8  110.96    6.04
   2   7  -8  109.56    5.62
  -2  -7  -8  102.14    5.66
   2  -7   8  108.55    7.99
  -2  -7  -8  105.73    8.01
  -2  -7  -8   99.42    6.29
  -2   7   8  113.62    6.53
  -2   7   8  108.71    6.96
   2  -7   8  111.63    4.60
  -2   7   8  111.01    6.39
  -2   7   7  291.06    7.47
  -2  -7  -7  262.09    6.73
   2   7  -7  281.14    5.42
   2   7  -7  278.57    5.36
  -2   7   7  272.63    5.83
  -2  -7  -7  254.86    4.96
  -2   7   7  296.51    7.37
  -2  -7  -7  258.23    8.29
   2  -7   7  277.48    6.31
   2  -7   7  271.74    6.47
  -2   7   6   10.77    6.40
  -2   7   6    9.46    6.29
   2   7  -6   11.20    5.68
  -2  -7  -6    8.17    4.63
   2  -7   6    6.83    5.34
   2  -7   6   12.82    3.72
  -2  -7  -6    8.26    5.31
   2   7  -6    8.28    5.69
  -2  -7  -6   11.41    5.40
  -2   7   6   11.71    4.30
  -2   7   5  513.09    6.20
   2   7  -5  526.08    7.60
  -2   7   5  503.93    7.93
   2  -7   5  487.09    8.17
  -2   7   5  507.64    8.28
  -2  -7  -5  462.34    6.52
   2   7  -5  517.51    7.63
  -2  -7  -5  464.72    8.40
  -2  -7  -5  453.25    8.20
   2   7  -4   24.32    5.65
  -2   7   4   18.21    5.21
  -2  -7  -4   22.39    6.42
   2   7  -4   27.04    5.61
  -2   7   4   24.16    6.31
  -2  -7  -4   20.39    4.84
  -2  -7  -4   18.94    6.40
   2  -7   4   15.41    6.62
  -2   7   4   21.55    6.32
   2   7  -3  208.49    5.49
  -2   7   3  213.71    4.87
   2  -7   3  204.45    5.37
  -2   7   3  206.62    5.17
  -2   7   3  203.09    5.19
  -2  -7  -3  190.75    5.46
   2  -7   3  193.49    6.49
  -2  -7  -3  177.81    5.66
  -2  -7  -3  190.11    4.21
   2   7  -2  463.28    5.21
  -2  -7  -2  429.91    6.07
  -2   7   2  489.64    5.71
   2   7  -2  468.78    7.58
   2  -7   2  426.05    6.23
  -2   7   2  456.81    7.90
  -2   7   2  468.39    7.73
  -2  -7  -2  413.48    7.59
  -2  -7  -2  418.52    7.20
   2  -7   2  429.77    7.05
   2   7  -1   94.93    4.72
  -2  -7  -1   78.37    4.90
   2   7  -1   87.46    4.72
  -2   7   1   87.97    4.85
   2  -7   1   84.21    6.18
   2  -7   1   76.61    3.95
  -2  -7  -1   79.80    5.00
  -2  -7  -1   82.62    3.43
  -2   7   1   89.42    4.85
  -2   7   1   96.75    4.21
   2   7  -1   87.60    4.83
  -2  -7   0 1253.56    8.88
  -2   7   0 1328.82    8.87
  -2   7   0 1330.56    8.85
  -2  -7   0 1241.38    8.81
  -2  -7   0 1256.88    7.87
  -2   7   0 1468.94    9.43
   2   6 -14  104.57    4.89
  -2   6  14  144.78   10.94
  -2   6  14  131.39    6.76
  -2   6  14  132.66    6.65
  -2  -6 -14  135.15    9.93
   2  -6  14  132.85    6.37
  -2  -6 -14  132.76   10.03
   2   6 -14   76.93    4.15
   2   6 -14  102.99    4.85
  -2   6  13   60.76    6.12
  -2   6  13   55.28    6.22
   2  -6  13   60.32    7.20
   2   6 -13   56.10    5.14
  -2  -6 -13   42.83   10.04
  -2   6  13   60.45    9.63
  -2  -6 -13   55.78   10.02
   2   6 -13   55.32    5.06
  -2  -6 -12   22.43    6.56
  -2   6  12   26.81    5.46
   2  -6  12   25.72    5.60
  -2  -6 -12   24.18    6.40
  -2   6  12   29.35    5.47
   2   6 -12   24.64    5.39
  -2   6  12   24.18    6.93
   2   6 -12   22.59    5.41
  -2  -6 -11  154.28    4.62
  -2   6  11  157.58    6.24
   2  -6  11  156.08    6.09
  -2  -6 -11  148.37    8.00
   2  -6  11  155.00    6.39
  -2   6  11  162.76    5.80
   2   6 -11  150.93    5.51
  -2  -6 -11  144.14    7.92
  -2   6  11  153.15    8.12
   2   6 -11  141.81    5.50
   2  -6  10   23.03    7.04
  -2  -6 -10   23.35    4.46
  -2  -6 -10   22.38    7.65
  -2  -6 -10   22.39    7.58
  -2   6  10   17.79    6.56
  -2   6  10   21.15    5.36
   2  -6  10   22.81    5.51
   2   6 -10   18.44    5.36
  -2   6  10   23.55    5.33
   2   6 -10   23.84    5.33
  -2  -6  -9  178.82    5.47
   2  -6   9  186.98    7.19
   2   6  -9  192.31    5.47
  -2  -6  -9  174.30    7.62
  -2   6   9  188.66    6.91
  -2   6   9  190.63    6.16
   2   6  -9  192.78    5.48
   2  -6   9  190.18    5.51
  -2  -6  -9  179.87    7.62
  -2   6   9  197.27    6.16
  -2   6   8   21.14    4.84
  -2  -6  -8   17.42    6.79
   2   6  -8   21.95    4.90
   2   6  -8   18.42    4.90
  -2  -6  -8   19.14    4.15
   2  -6   8   20.08    4.74
   2  -6   8   20.90    3.28
  -2  -6  -8   19.92    5.18
  -2   6   8   20.66    4.80
  -2   6   8   15.92    5.87
  -2   6   7    6.10    3.84
   2   6  -7    3.29    4.39
   2   6  -7    2.38    4.44
  -2  -6  -7    4.94    3.19
  -2   6   7    8.98    3.87
   2  -6   7    3.86    4.37
  -2  -6  -7    2.89    4.77
   2  -6   7    3.15    6.33
  -2   6   7    3.82    5.71
  -2  -6  -7    3.89    4.72
   2  -6   6   65.68    4.48
   2   6  -6   73.36    4.59
  -2  -6  -6   55.61    5.95
  -2   6   6   68.73    5.36
  -2   6   6   68.05    5.35
  -2  -6  -6   65.81    4.68
   2   6  -6   66.45    4.54
  -2  -6  -6   64.76    4.35
   2  -6   6   68.11    4.64
  -2   6   6   69.68    3.98
   2  -6   5 2474.19   12.21
   2   6  -5 2596.81   12.31
  -2   6   5 2600.47   11.74
  -2  -6  -5 2311.71   12.28
   2   6  -5 2584.05   12.24
  -2   6   5 2601.77   11.73
  -2  -6  -5 2391.24   11.19
  -2  -6  -5 2423.97   12.46
  -2   6   5 2558.65   11.93
   2  -6   5 2434.92   10.97
   2   6  -4   58.50    5.31
   2   6  -4   59.97    5.32
  -2  -6  -4   55.73    5.58
  -2   6   4   56.10    5.55
  -2   6   4   59.78    5.58
  -2  -6  -4   51.35    3.26
  -2  -6  -4   58.53    5.53
   2  -6   4   58.78    5.46
  -2   6   4   57.45    4.62
   2   6  -3  483.59    5.56
  -2   6   3  513.28    5.32
   2   6  -3  477.80    5.45
  -2   6   3  478.03    6.88
  -2   6   3  466.48    6.89
  -2  -6  -3  426.66    5.63
  -2  -6  -3  431.20    5.64
   2   6  -3  484.50    5.55
   2  -6   3  460.85    5.59
  -2  -6  -3  444.84    4.62
   2   6  -2  394.10    5.20
  -2   6   2  399.11    5.70
  -2  -6  -2  339.10    6.47
   2  -6   2  356.64    5.06
  -2  -6  -2  365.93    4.98
  -2   6   2  377.30    6.08
  -2  -6  -2  358.50    6.51
  -2   6   2  381.53    6.29
  -2  -6  -1  174.08    5.98
  -2  -6  -1  171.63    3.57
   2   6  -1  190.18    4.81
   2  -6   1  174.15    4.95
  -2  -6  -1  175.75    5.99
   2  -6   1  185.11    5.45
  -2   6   1  183.39    4.54
  -2   6   1  201.27    5.16
   2   6  -1  189.59    4.36
   2   6  -1  198.78    4.79
  -2   6   1  179.53    4.65
  -2   6   0   -0.64    4.72
  -2  -6   0    1.08    5.29
  -2   6   0    3.52    4.94
  -2  -6   0   -4.68    5.08
  -2  -6   0   -0.44    2.86
  -2   6   0    4.27    3.12
  -2   5  15    4.79    4.88
  -2   5  15    4.69    4.92
  -2  -5 -15    6.13    9.23
   2   5 -15    2.49    2.74
   2  -5  15    5.08    7.76
  -2  -5 -15    5.56   10.21
   2   5 -15    2.36    2.17
  -2   5  15    4.24    8.71
   2   5 -15    0.81    2.64
   2   5 -15   -0.53    2.51
   2   5 -14   45.43    3.49
  -2   5  14   56.06   11.06
  -2   5  14   55.32    5.50
   2  -5  14   61.10    6.81
   2   5 -14   48.98    3.46
  -2   5  14   56.23    4.98
  -2  -5 -14   56.18    9.58
   2   5 -14   30.29    2.96
   2   5 -14   34.43    2.89
  -2  -5 -14   58.08    9.41
   2   5 -13  127.44    3.38
   2   5 -13  147.56    4.00
  -2  -5 -13  151.49    9.62
  -2  -5 -13  154.58    9.54
  -2   5  13  153.61    4.82
  -2   5  13  150.69    5.43
  -2   5  13  157.32   10.19
   2   5 -13  145.32    4.05
   2  -5  13  168.30    6.71
   2   5 -12   50.02    3.45
   2   5 -12   44.89    3.45
  -2   5  12   44.57    4.46
  -2  -5 -12   48.69    5.92
  -2  -5 -12   48.13    5.51
   2  -5  12   43.35    4.97
  -2   5  12   42.76    8.87
  -2   5  12   47.08    4.80
   2   5 -11  115.02    3.93
  -2  -5 -11  102.29    7.51
   2   5 -11  108.14    3.91
  -2   5  11  112.25    4.79
  -2   5  11  119.30    4.86
  -2  -5 -11  104.41    7.49
   2  -5  11  115.61    4.04
  -2   5  11  114.81    7.20
  -2  -5 -10   69.34    4.42
  -2   5  10   70.91    4.76
  -2  -5 -10   59.65    6.76
   2   5 -10   64.25    3.87
  -2  -5 -10   66.93    7.11
  -2   5  10   68.65    4.77
  -2   5  10   61.00    4.96
   2  -5  10   60.87    5.16
   2  -5  10   62.99    3.35
   2   5 -10   62.76    3.85
   2  -5   9  695.94    7.85
   2   5  -9  710.21    6.04
  -2  -5  -9  691.12    6.12
  -2  -5  -9  685.10    7.30
   2   5  -9  713.61    6.27
  -2  -5  -9  674.32    8.23
   2  -5   9  709.32    6.25
  -2   5   9  699.01    7.01
  -2   5   9  751.49    6.73
  -2   5   9  757.23    6.14
   2  -5   8  445.64    5.10
  -2  -5  -8  434.54    7.02
   2   5  -8  455.50    5.08
  -2  -5  -8  437.02    4.94
  -2   5   8  460.91    5.58
   2   5  -8  451.55    5.05
  -2   5   8  425.74    6.64
  -2  -5  -8  418.61    7.36
   2  -5   8  442.94    7.04
  -2   5   8  468.73    5.60
  -2   5   7  197.85    4.35
  -2   5   7  210.35    4.57
  -2  -5  -7  200.95    6.35
   2   5  -7  210.18    4.12
  -2  -5  -7  196.56    3.41
  -2   5   7  211.71    3.92
   2   5  -7  211.73    4.19
   2  -5   7  204.06    4.77
   2  -5   7  205.36    4.29
  -2  -5  -7  194.27    6.34
   2   5  -6  140.55    3.96
   2  -5   6  128.89    3.09
   2  -5   6  126.36    5.60
   2   5  -6  133.41    3.97
  -2  -5  -6  122.09    4.64
  -2   5   6  132.63    4.28
  -2  -5  -6  122.55    3.83
  -2  -5  -6  122.96    4.60
  -2   5   6  137.32    4.33
  -2   5   6  127.58    3.78
  -2  -5  -5  332.47    5.21
   2  -5   5  344.25    4.48
   2   5  -5  352.92    4.92
  -2   5   5  356.82    4.54
   2   5  -5  364.33    4.96
  -2  -5  -5  338.50    5.22
  -2  -5  -5  329.63    3.74
   2  -5   5  338.42    5.89
  -2   5   5  356.23    5.17
  -2   5   5  345.96    5.21
   2   5  -4   57.46    4.09
  -2  -5  -4   50.12    3.80
  -2   5   4   54.06    3.22
  -2   5   4   53.05    4.16
   2  -5   4   52.84    3.64
  -2   5   4   53.33    3.41
  -2  -5  -4   47.79    2.46
   2   5  -4   58.05    4.06
   2  -5   4   51.65    3.71
  -2  -5  -4   50.79    3.80
   2   5  -3  250.57    4.75
  -2   5   3  260.03    4.81
  -2   5   3  239.81    4.03
   2  -5   3  234.60    4.26
  -2  -5  -3  233.89    5.35
   2   5  -3  253.50    4.74
  -2  -5  -3  225.65    5.35
  -2  -5  -3  226.60    3.22
  -2   5   3  240.37    3.99
   2  -5   3  245.19    5.11
  -2   5   2  692.07    5.75
   2   5  -2  666.74    5.23
  -2   5   2  652.29    6.18
  -2   5   2  660.33    6.19
  -2  -5  -2  614.20    5.54
  -2  -5  -2  622.78    4.47
   2  -5   2  632.06    5.29
  -2  -5  -2  610.85    5.52
  -2   5   1    9.26    2.72
  -2  -5  -1   10.54    3.13
  -2   5   1    7.26    4.37
  -2  -5  -1   11.47    3.14
   2   5  -1   10.93    3.31
  -2  -5  -1   12.64    2.93
   2  -5   1   12.41    3.12
  -2   5   1   12.01    4.36
  -2  -5   0    2.25    4.48
  -2  -5   0    0.53    4.48
  -2  -5   0    0.48    2.21
  -2   5   0    1.37    2.92
  -2   5   0    4.57    3.51
  -2   5   0    0.01    2.93
  -2  -4 -15   33.84    9.21
  -2  -4 -15   44.70    8.99
   2  -4  15   43.87    7.10
  -2   4  15   52.46    9.93
  -2  -4 -14   53.19    7.68
  -2  -4 -14   54.66    8.59
  -2   4  14   50.69    3.54
  -2   4  14   65.12    9.89
   2  -4  14   59.16    6.11
  -2   4  14   49.40    3.50
   2   4 -13   29.94    2.61
  -2  -4 -13   29.10    7.79
  -2   4  13   26.64    3.69
  -2   4  13   28.56    6.69
   2   4 -13   25.47    2.10
   2   4 -13   28.15    2.58
  -2  -4 -13   25.01    7.78
  -2   4  13   26.40    3.52
   2   4 -13   25.01    2.25
   2  -4  13   30.73    4.98
   2   4 -12  191.64    2.88
   2   4 -12  210.76    3.24
  -2   4  12  199.18    4.00
  -2   4  12  204.46    4.06
   2   4 -12  207.40    3.27
  -2  -4 -12  215.84    7.43
   2   4 -12  191.24    2.50
   2  -4  12  215.50    4.77
  -2  -4 -12  207.50    7.41
  -2   4  12  213.96    6.39
   2   4 -11   22.55    2.90
  -2   4  11   15.68    3.25
  -2   4  11   19.17    5.20
  -2  -4 -11   20.10    4.97
  -2  -4 -11   11.29    4.49
   2   4 -11   19.38    2.87
   2  -4  11   18.34    3.84
  -2   4  11   14.26    3.24
  -2  -4 -10  571.41    7.80
  -2  -4 -10  552.84    7.77
   2   4 -10  559.79    4.76
  -2   4  10  583.76    5.38
  -2   4  10  584.92    5.37
   2   4 -10  548.18    4.80
  -2   4  10  584.45    7.59
   2  -4  10  583.04    5.59
  -2  -4  -9  695.42    7.41
  -2  -4  -9  776.71    5.76
   2  -4   9  686.10    7.41
   2   4  -9  723.73    5.31
  -2   4   9  699.62    7.34
  -2  -4  -9  724.77    7.75
  -2   4   9  773.61    5.86
  -2   4   9  736.68    5.62
   2   4  -9  710.93    5.03
   2  -4   9  748.61    5.89
  -2  -4  -8   16.80    5.10
  -2  -4  -8   19.02    5.09
  -2  -4  -8   12.53    2.90
   2   4  -8   15.44    2.81
  -2   4   8   15.71    3.25
   2  -4   8   14.45    3.85
  -2   4   8   11.73    4.77
   2   4  -8   14.62    2.84
   2  -4   8   17.11    2.34
  -2   4   8   18.98    3.22
  -2  -4  -7 1358.30    8.91
  -2   4   7 1387.53    7.16
   2   4  -7 1346.92    6.79
   2  -4   7 1288.79    8.48
  -2  -4  -7 1321.75    8.86
   2   4  -7 1350.12    6.82
  -2   4   7 1289.49    8.14
  -2   4   7 1360.35    6.76
   2  -4   7 1348.41    7.13
  -2  -4  -7 1275.56    6.71
  -2  -4  -6 4222.56   14.47
   2   4  -6 4467.39   14.82
  -2   4   6 4123.81   13.64
  -2   4   6 4421.46   14.29
  -2  -4  -6 4075.38   14.85
  -2   4   6 4401.62   14.31
  -2  -4  -6 4253.99   14.57
   2  -4   6 4199.56   14.54
   2   4  -6 4375.80   14.60
   2  -4   6 4362.32   14.92
  -2  -4  -5   89.93    4.84
  -2   4   5   85.23    3.49
  -2  -4  -5   75.13    2.24
   2  -4   5   81.50    3.31
  -2   4   5   80.64    3.99
  -2   4   5   83.86    3.49
   2   4  -5   79.79    2.98
  -2  -4  -5   86.14    4.83
   2  -4   5   80.94    2.22
   2   4  -5   80.42    2.95
   2   4  -4  162.99    3.53
  -2   4   4  154.82    2.89
   2  -4   4  146.15    3.05
  -2   4   4  146.26    2.86
   2   4  -4  157.76    3.52
  -2  -4  -4  147.65    4.60
  -2  -4  -4  151.19    3.02
  -2   4   4  153.42    4.21
   2  -4   4  212.64    3.70
  -2  -4  -4  146.54    4.58
   2   4  -3   39.44    3.22
  -2   4   3   37.08    3.63
  -2   4   3   34.59    3.39
   2   4  -3   38.49    3.20
  -2  -4  -3   34.15    2.98
  -2   4   3   35.98    3.40
  -2  -4  -3   33.58    2.51
   2  -4   3   36.01    2.68
   2  -4   3   34.89    3.89
  -2  -4  -3   32.99    3.02
  -2   4   2 1399.05    6.93
  -2  -4  -2 1380.53    7.41
   2   4  -2 1464.28    7.14
  -2  -4  -2 1383.61    7.43
   2   4  -2 1423.16    6.20
  -2   4   2 1471.30    7.24
  -2   4   2 1418.14    6.98
  -2  -4  -2 1394.63    6.10
   2  -4   2 1431.89    7.35
   2  -4   2 1346.63    6.31
   2   4  -2 1473.68    7.17
   2   4  -1  503.35    3.93
  -2   4   1  469.40    4.74
  -2  -4  -1  464.80    4.35
  -2   4   1  473.02    4.76
  -2  -4  -1  466.01    4.35
  -2  -4  -1  488.46    3.84
  -2   4   1  508.73    4.44
   2  -4   1  472.78    4.27
  -2   4   0   86.93    3.57
  -2  -4   0   81.72    3.72
  -2   4   0   88.53    2.34
  -2  -4   0   82.12    2.09
  -2   4   0   87.24    3.60
  -2  -4   0   88.76    3.72
   2  -3  16  223.39    7.64
  -2   3  16  227.55   10.75
  -2  -3 -16  202.49    9.02
  -2  -3 -16  187.76    8.40
   2  -3  16  204.79    7.50
  -2  -3 -16  196.40    9.05
  -2   3  15   34.16   10.27
  -2  -3 -15   30.64    7.30
  -2  -3 -15   27.74    6.16
   2  -3  15   37.09    5.89
  -2   3  14   61.54    7.19
  -2  -3 -14   53.50    5.75
   2  -3  14   60.28    4.89
  -2  -3 -14   55.58    6.69
  -2   3  13    4.00    2.77
  -2  -3 -13    4.44    6.48
   2  -3  13    3.97    3.93
  -2   3  13    3.11    8.09
  -2  -3 -13    7.88    7.01
   2   3 -12  913.28    3.33
  -2   3  12  983.89    8.85
  -2  -3 -12  954.06    9.02
   2   3 -12  887.99    4.05
   2   3 -12  883.57    3.39
  -2   3  12  867.69    5.13
  -2  -3 -12  946.50    8.84
  -2   3  12  863.35    5.08
   2  -3  12 1024.51    7.45
   2   3 -12  874.83    4.02
   2   3 -11   91.74    1.87
  -2   3  11   92.96    2.64
  -2   3  11  102.35    5.04
   2   3 -11   94.22    1.84
   2   3 -11   90.85    1.59
  -2  -3 -11  102.07    4.71
   2   3 -11   88.99    1.55
  -2   3  11   89.04    2.50
  -2  -3 -11  100.14    4.74
   2  -3  11  107.24    3.01
  -2   3  10  542.86    4.31
   2   3 -10  575.07    3.65
  -2  -3 -10  578.28    7.24
  -2   3  10  591.92    6.34
  -2  -3 -10  594.53    7.23
  -2   3  10  555.25    4.31
   2   3 -10  575.38    3.63
   2   3 -10  556.44    3.11
   2  -3  10  602.23    5.09
  -2   3   9  139.52    2.98
   2   3  -9  143.34    2.16
  -2   3   9  140.39    2.97
  -2   3   9  146.64    4.21
  -2  -3  -9  142.60    4.40
   2   3  -9  145.55    2.17
  -2  -3  -9  150.49    4.41
   2  -3   9  148.17    3.14
  -2  -3  -8 1925.45    8.48
   2   3  -8 1767.09    7.24
  -2   3   8 1876.44    7.88
  -2   3   8 1790.19    9.45
   2   3  -8 1789.27    7.30
  -2   3   8 1835.22    7.77
  -2  -3  -8 1791.31    9.76
   2  -3   8 1899.87    8.76
  -2  -3  -8 1763.10    9.70
   2   3  -7  213.92    2.47
  -2  -3  -7  218.17    2.89
  -2  -3  -7  213.90    5.36
   2   3  -7  213.91    2.45
   2  -3   7  208.97    5.14
  -2   3   7  227.48    3.23
   2  -3   7  220.33    2.53
  -2   3   7  212.79    4.60
  -2  -3  -7  218.06    5.35
  -2   3   7  225.98    3.22
  -2   3   6   76.18    2.70
   2   3  -6   70.99    2.21
  -2   3   6   76.96    2.55
  -2  -3  -6   72.09    4.31
  -2   3   6   72.17    3.81
   2   3  -6   70.47    2.22
   2  -3   6   71.23    3.07
  -2  -3  -6   75.78    4.27
  -2  -3  -6   70.70    2.29
   2  -3   6   75.27    2.44
   2   3  -5  142.77    2.58
   2  -3   5  138.53    2.44
  -2  -3  -5  139.64    3.35
  -2  -3  -5  133.46    2.44
  -2   3   5  138.43    2.75
   2   3  -5  140.79    2.59
  -2   3   5  135.17    2.89
  -2   3   5  127.80    2.93
   2  -3   5  133.92    3.15
  -2  -3  -5  136.50    3.28
  -2  -3  -4 2976.06   10.06
  -2  -3  -4 2884.16   10.12
   2   3  -4 3075.60   10.17
  -2   3   4 2855.36    9.51
   2  -3   4 2958.28   10.29
  -2   3   4 2946.27    9.57
   2  -3   4 2993.88   10.03
  -2   3   4 2899.56    9.49
  -2  -3  -4 2947.10   10.00
   2   3  -4 3087.91   10.22
  -2   3   3  531.32    3.91
   2  -3   3  512.79    3.52
   2   3  -3  556.28    3.99
  -2  -3  -3  527.73    4.90
  -2   3   3  536.92    3.64
  -2  -3  -3  542.90    3.39
  -2   3   3  533.02    3.61
   2   3  -3  550.50    3.99
  -2  -3  -3  523.39    4.29
   2  -3   3  538.95    4.76
  -2   3   2 1310.78    5.89
  -2  -3  -2 1289.80    6.06
  -2   3   2 1359.11    6.32
  -2   3   2 1347.55    6.02
  -2  -3  -2 1281.94    6.06
   2  -3   2 1289.05    6.43
  -2  -3  -2 1314.76    5.44
   2  -3   2 1246.70    5.20
   2   3  -2 1371.80    6.04
   2   3  -2 1336.15    5.98
   2   3  -1  213.74    2.27
  -2  -3  -1  210.30    3.85
   2   3  -1  211.64    2.90
   2   3  -1  217.91    2.93
   2  -3   1  195.62    2.94
  -2   3   1  218.73    3.31
   2  -3   1  205.92    2.98
  -2  -3  -1  208.22    2.42
  -2   3   1  209.03    2.82
  -2  -3  -1  211.38    3.85
  -2   3   1  213.17    2.82
  -2  -3   0 2651.75    9.00
  -2  -3   0 2626.66    9.63
  -2  -3   0 2640.44    8.95
  -2   3   0 2651.34    8.98
  -2   3   0 2789.70    9.87
  -2   3   0 2634.99    9.03
   2  -2  16    5.42    6.45
  -2  -2 -16    3.09    7.18
  -2   2  16    2.83    9.23
  -2  -2 -16    4.83    6.88
  -2  -2 -16    5.55    6.93
   2  -2  16    5.70    6.20
   2  -2  15   10.89    5.47
  -2   2  15   13.11    8.64
  -2  -2 -15   16.45    6.59
  -2  -2 -15   11.96    6.80
  -2  -2 -15   14.18    6.64
   2  -2  15   14.86    5.36
   2  -2  14   44.52    5.18
  -2   2  14   42.53    8.21
  -2  -2 -14   38.21    6.23
  -2  -2 -14   37.24    6.34
  -2  -2 -14   38.35    7.06
   2  -2  14   41.62    4.62
  -2   2  13   84.04    5.51
  -2  -2 -13   79.88    5.96
  -2  -2 -13   76.73    5.93
   2  -2  13   81.75    3.97
  -2  -2 -12   37.30    5.37
  -2  -2 -12   37.11    5.36
  -2   2  12   39.90    5.10
   2  -2  12   39.83    3.49
  -2   2  11   69.80    5.65
  -2   2  11   57.17    1.76
  -2  -2 -11   65.17    5.48
  -2  -2 -11   67.13    5.46
   2  -2  11   72.59    3.31
  -2   2  10  624.64    3.26
  -2   2  10  636.17    3.33
  -2   2  10  733.20    7.31
  -2  -2 -10  696.09    7.18
   2  -2  10  725.98    5.00
  -2  -2 -10  713.70    7.23
  -2   2   9  429.68    5.77
  -2   2   9  390.79    2.79
  -2  -2  -9  434.92    5.92
  -2   2   9  383.09    2.54
   2   2  -9  424.27    1.63
   2   2  -9  404.41    1.68
   2  -2   9  443.81    3.81
  -2  -2  -9  422.97    6.13
   2   2  -8  194.30    1.23
  -2  -2  -8  198.29    4.01
   2   2  -8  196.37    1.44
  -2   2   8  191.96    2.12
  -2  -2  -8  204.21    4.04
   2  -2   8  203.88    2.76
   2   2  -8  192.50    1.38
  -2   2   8  203.80    4.76
  -2   2   8  194.07    2.07
  -2  -2  -7  607.11    5.64
  -2  -2  -7  602.84    5.75
  -2   2   7  599.14    3.46
  -2   2   7  588.79    5.35
  -2   2   7  595.90    3.27
   2   2  -7  601.27    2.64
   2  -2   7  595.47    3.83
   2   2  -7  591.36    2.59
  -2   2   6 1810.27    6.28
  -2  -2  -6 1867.62    6.93
  -2  -2  -6 1836.67    8.26
  -2   2   6 1839.70    6.36
  -2  -2  -6 1789.96    8.16
   2   2  -6 1826.15    5.80
   2  -2   6 1786.84    6.75
   2   2  -6 1799.36    5.71
  -2   2   6 1762.40    7.83
  -2   2   5  143.45    3.44
  -2   2   5  154.04    2.17
  -2  -2  -5  147.34    2.03
   2   2  -5  154.48    1.93
  -2  -2  -5  159.57    3.88
  -2   2   5  156.08    2.19
  -2  -2  -5  148.64    3.84
   2   2  -5  150.55    1.92
   2  -2   5  148.01    1.94
   2  -2   5  142.18    3.66
  -2  -2  -4 1522.01    6.50
  -2  -2  -4 1537.40    6.54
  -2   2   4 1446.20    6.05
   2   2  -4 1550.24    5.28
   2   2  -4 1528.37    5.24
  -2   2   4 1495.44    5.51
  -2  -2  -4 1494.47    5.30
   2  -2   4 1511.73    6.93
  -2   2   4 1481.64    5.48
   2  -2   4 1511.65    5.59
   2  -2   3 3284.78   10.18
  -2   2   3 3400.21    9.29
  -2  -2  -3 3315.88    9.78
   2   2  -3 3361.24    9.56
  -2   2   3 3205.22    9.72
  -2   2   3 3372.13    9.20
   2  -2   3 3179.59    9.93
   2   2  -3 3322.96    9.46
  -2  -2  -3 3249.17    9.66
  -2  -2  -3 3302.59   10.62
   2   2  -2  493.26    2.88
  -2   2   2  507.11    3.38
   2   2  -2  509.65    2.92
  -2  -2  -2  508.44    2.58
  -2  -2  -2  521.87    4.16
   2  -2   2  489.47    2.77
  -2  -2  -2  499.74    3.63
  -2   2   2  504.62    3.33
   2  -2   2  510.47    3.61
  -2   2   2  506.70    3.33
   2   2  -1 1093.55    4.60
  -2  -2  -1 1124.44    5.18
   2   2  -1 1067.24    4.49
  -2   2   1 1108.59    4.92
  -2  -2  -1 1095.39    5.18
  -2   2   1 1046.73    4.73
   2  -2   1 1018.22    4.07
   2  -2   1 1102.73    4.97
  -2  -2  -1 1074.21    4.30
  -2  -2   0   58.80    2.62
  -2   2   0   57.07    1.46
  -2  -2   0   54.80    2.46
  -2  -2   0   55.60    1.13
  -2   2   0   53.15    1.99
  -2  -1 -17   17.69    8.47
  -2  -1 -16   39.59    7.46
  -2   1  16   44.93    7.38
   2  -1  16   40.66    5.63
  -2  -1 -16   38.55    6.47
  -2  -1 -16   28.58    6.54
   2  -1  16   44.27    5.98
   2  -1  15  156.80    5.20
  -2   1  15  152.93    7.27
  -2  -1 -15  141.37    5.26
  -2  -1 -15  138.61    6.91
  -2  -1 -15  140.75    5.26
   2  -1  15  164.95    5.41
   2  -1  14  161.16    5.07
  -2  -1 -14  144.12    6.41
   2  -1  14  155.39    5.06
  -2   1  14  156.11    6.47
  -2  -1 -14  142.09    6.61
  -2  -1 -14  142.85    6.08
   2  -1  13  592.58    5.53
  -2  -1 -13  534.37    7.03
   2  -1  13  573.39    5.55
  -2   1  13  569.91    7.28
  -2  -1 -13  525.29    7.18
  -2  -1 -13  524.25    7.20
   2  -1  12   24.71    3.51
  -2  -1 -12   23.11    3.70
   2  -1  12   23.03    3.93
  -2   1  12   22.75    4.78
  -2  -1 -12   24.55    3.67
  -2  -1 -12   20.74    4.80
   2  -1  11  108.96    3.39
  -2   1  11  103.89    5.98
  -2  -1 -11   95.60    5.00
  -2  -1 -11   97.27    5.02
  -2  -1 -11   88.80    5.23
   2  -1  11  109.27    3.16
   2  -1  10   20.45    2.43
  -2   1  10   19.50    4.87
  -2  -1 -10   21.88    4.78
  -2  -1 -10   17.33    4.75
   2  -1   9 1854.53    8.22
  -2  -1  -9 1757.18    8.54
  -2   1   9 1854.20    8.99
  -2  -1  -9 1762.80    8.60
  -2  -1  -8  944.24    6.05
  -2   1   8 1025.12    6.84
  -2  -1  -8  971.20    6.11
   2  -1   8  973.30    5.03
  -2  -1  -7  223.10    3.51
  -2   1   7  194.26    1.11
  -2   1   7  240.51    4.16
  -2   1   7  195.24    1.13
  -2  -1  -7  232.95    3.53
   2  -1   7  225.61    2.14
  -2   1   6  143.33    3.52
  -2  -1  -6  141.82    3.68
  -2   1   6  130.55    1.26
  -2   1   6  135.87    1.29
  -2  -1  -6  133.13    3.65
   2  -1   6  136.58    1.60
  -2   1   5  518.61    3.81
  -2  -1  -5  526.34    4.00
  -2   1   5  526.36    2.30
   2  -1   5  523.32    2.39
  -2   1   5  519.30    2.35
  -2  -1  -5  518.81    3.96
  -2   1   4   29.83    2.78
  -2  -1  -4   29.82    3.03
   2   1  -4   26.87    0.97
  -2   1   4   25.91    1.21
   2   1  -4   28.05    0.97
   2  -1   4   27.75    1.13
  -2  -1  -4   26.53    3.03
  -2   1   4   29.04    1.20
   2  -1   3 1908.08    5.57
   2   1  -3 2008.13    5.89
   2   1  -3 1997.00    5.87
  -2   1   3 2022.93    7.34
  -2  -1  -3 1969.41    5.65
  -2   1   3 2043.50    5.77
  -2  -1  -3 2105.24    7.41
  -2   1   3 2037.76    5.75
  -2  -1  -3 2086.01    7.39
   2   1  -2 2095.28    6.27
   2   1  -2 2073.62    6.23
  -2   1   2 2064.62    7.12
  -2  -1  -2 2129.23    7.04
   2  -1   2 2050.45    5.92
  -2   1   2 2005.43    6.19
   2  -1   2 2135.16    8.00
  -2  -1  -2 2044.85    6.32
  -2  -1  -2 2079.07    6.91
   2   1  -1  324.42    2.35
   2   1  -1  320.53    2.32
  -2  -1  -1  332.93    2.69
   2  -1   1  326.56    1.90
  -2   1   1  320.08    2.40
  -2  -1  -1  331.06    2.58
  -2   1   1  322.39    2.43
   2  -1   1  337.56    3.21
  -2  -1  -1  313.17    1.72
  -2  -1   0 2552.89    7.61
  -2  -1   0 2610.06    7.72
  -2   1   0 2546.83    7.48
  -2   1   0 2601.94    7.88
  -2   0 -17   -0.39    7.85
  -2   0 -17    0.52    8.00
  -2   0 -17   -3.13    8.45
  -2   0 -16    0.90    6.89
  -2   0 -16    2.56    6.23
  -2   0 -16    1.63    7.10
  -2   0 -15   99.57    5.92
  -2   0 -15   87.24    5.92
  -2   0 -15   89.85    6.50
  -2   0 -14    1.69    5.34
  -2   0 -14    3.42    5.31
  -2   0 -14    4.31    5.88
  -2   0 -13   29.80    5.42
  -2   0 -13   34.33    5.36
  -2   0 -13   34.34    4.92
  -2   0 -12   73.60    3.88
  -2   0 -12   77.77    5.27
  -2   0 -12   78.35    5.00
  -2   0 -11 1781.21    9.82
  -2   0 -11 1951.09   10.30
  -2   0 -11 1980.40   10.41
  -2   0 -10   25.41    3.27
  -2   0 -10   27.23    3.47
  -2   0 -10   26.86    3.25
  -2   0  -9   15.12    4.20
  -2   0  -9   15.64    3.91
  -2   0  -9   13.72    4.21
  -2   0  -8   -2.70    3.90
  -2   0  -8    2.17    3.86
  -2   0  -7  221.84    3.43
  -2   0  -7  222.23    3.37
  -2   0  -6  173.14    3.52
  -2   0  -6  161.35    2.89
  -2   0  -6  169.34    3.68
  -2   0  -512906.14   34.25
  -2   0  -512669.49   33.67
  -2   0  -4 1160.62    5.57
  -2   0  -4 1149.53    5.56
  -2   0  -3 3369.97   11.09
  -2   0  -3 3313.97   10.94
  -2   0  -2  315.32    2.68
  -2   0  -2  314.08    2.69
  -2   0  -2  324.41    1.14
  -2   0  -1 7298.00   21.12
  -2   0  -1 7117.23   20.65
  -2   0   0  886.29    3.85
  -2   0   0  889.65    3.86
   1  11  -2   60.98    7.63
   1  11  -2   60.45   12.38
   1  11  -2   55.83   12.38
  -1  11   2   70.73   10.30
   1 -11   2   63.89    9.81
  -1 -11  -2   53.61   11.15
  -1 -11  -2   50.48   13.48
  -1  11   2   67.52   10.58
  -1 -11  -2   40.22   13.06
   1 -11   2   53.10    8.31
  -1  11   2   72.79   12.46
   1  11  -1   60.82   14.19
  -1  11   1   83.67   13.25
   1  11  -1   87.78   14.02
   1 -11   1   66.45   10.85
  -1 -11  -1   76.34   11.04
  -1  11   1   79.71   13.22
   1 -11   1   70.41   11.89
  -1 -11  -1   57.40   12.01
  -1  11   1   76.35    9.89
  -1 -11  -1   69.93   12.20
   1  11  -1   79.72    7.91
  -1  11   0   21.92    9.29
  -1 -11   0   19.11   10.64
  -1 -11   0   18.87    9.94
  -1  11   0    4.15    9.27
  -1  11   0   21.44    7.91
  -1 -11   0   21.78   10.07
  -1 -10  -7   55.53    9.86
   1  10  -7   49.72   11.63
   1 -10   7    8.17   10.34
  -1 -10  -7   56.03   10.09
  -1  10   7   65.75   12.02
   1  10  -7   49.46   11.63
  -1 -10  -7   57.34    9.83
   1 -10   7   51.48    9.05
  -1  10   7   43.30   11.99
  -1  10   7   61.78   10.72
  -1  10   6  142.57    8.12
  -1 -10  -6  128.33    8.93
  -1 -10  -6  109.50   12.87
   1 -10   6  110.24   10.79
  -1  10   6  151.80   12.28
   1 -10   6  123.98    7.60
  -1 -10  -6  121.13   12.83
  -1  10   6  152.23   12.25
   1  10  -5   88.73    6.58
  -1  10   5   98.46    7.60
  -1 -10  -5   79.20    9.16
   1  10  -5   89.17   10.65
   1  10  -5   97.65   10.61
  -1  10   5   93.89   12.38
  -1  10   5  100.19   11.17
   1 -10   5   81.23    8.52
   1 -10   5   81.19   10.15
  -1 -10  -5   87.02    9.09
  -1 -10  -5   84.36    8.88
   1 -10   4  247.48    8.91
   1  10  -4  278.52    7.17
  -1  10   4  292.46   12.36
  -1 -10  -4  258.63    9.35
   1  10  -4  286.30   10.63
  -1  10   4  289.97   12.63
  -1 -10  -4  258.45    9.89
   1  10  -4  272.80   10.62
   1 -10   4  258.91   11.84
  -1  10   4  296.69   10.04
  -1 -10  -4  247.20    9.02
   1  10  -3   21.88    5.79
  -1  10   3   24.79   10.95
   1  10  -3   21.27    8.15
   1  10  -3   19.98    8.18
  -1  10   3   16.32   11.07
   1 -10   3   10.74   10.45
   1 -10   3   16.19    8.82
  -1 -10  -3   16.27    8.11
  -1  10   3   16.85    8.35
  -1 -10  -3   17.36    8.06
  -1 -10  -3   21.73    6.64
  -1 -10  -2   29.46    8.24
   1  10  -2   37.52    8.16
  -1  10   2   36.74    8.10
   1 -10   2   35.89    6.43
  -1  10   2   32.45    8.11
  -1 -10  -2   35.05    8.04
   1 -10   2   37.56    7.92
  -1  10   2   34.41    6.38
  -1 -10  -2   27.68    7.83
   1  10  -2   33.94    8.32
   1  10  -2   36.38    7.51
   1  10  -1  273.98    8.63
  -1 -10  -1  240.18   11.40
  -1  10   1  252.06   10.73
   1  10  -1  273.67    8.90
  -1 -10  -1  233.97    8.96
   1 -10   1  244.95   10.95
   1 -10   1  239.06    7.25
  -1  10   1  254.64   10.77
  -1  10   1  280.15    7.71
  -1 -10  -1  240.53   11.52
   1  10  -1  276.85    8.21
  -1 -10   0   92.19    8.25
  -1  10   0  104.10    7.83
  -1  10   0  104.71    9.29
  -1  10   0  106.26    6.92
  -1 -10   0   98.63    8.19
  -1 -10   0   94.51    8.18
  -1  -9 -10  172.03    9.10
   1   9 -10  166.33    7.98
  -1  -9 -10  166.54    9.47
   1  -9  10  156.23    7.99
  -1   9  10  186.42    8.88
  -1   9  10  186.96   10.69
   1  -9  10  173.78   11.22
  -1  -9 -10  178.35    9.43
   1   9 -10  158.66    8.16
  -1   9  10  169.71   11.30
   1  -9   9  297.33    7.79
   1   9  -9  345.39    8.78
  -1   9   9  376.44   11.59
  -1  -9  -9  329.04   11.29
  -1  -9  -9  337.82   11.31
  -1  -9  -9  333.91    7.94
  -1   9   9  366.92   11.10
   1  -9   9  312.59    9.06
  -1   9   9  371.61   11.55
   1   9  -9  323.95    8.58
   1  -9   8   60.90    9.38
  -1  -9  -8   59.52    6.33
   1   9  -8   65.38    7.40
   1   9  -8   66.76    7.50
  -1   9   8   67.68    7.50
  -1  -9  -8   61.36   11.30
  -1   9   8   65.07    8.69
   1  -9   8   62.43    6.26
  -1   9   8   62.06    7.56
  -1  -9  -8   59.09   11.66
   1   9  -7   17.63    9.67
   1   9  -7   23.03    9.58
  -1  -9  -7   22.87    5.85
  -1  -9  -7   16.20    7.98
   1  -9   7   15.32    6.50
  -1  -9  -7   14.59    8.07
  -1   9   7   25.44    8.67
   1  -9   7   21.02    6.05
  -1   9   7   17.92    9.30
  -1   9   7   15.65    9.18
  -1  -9  -6  156.17    6.15
  -1   9   6  194.81    7.86
  -1   9   6  182.98    7.63
   1   9  -6  179.25    7.53
  -1  -9  -6  157.14   10.61
   1  -9   6  160.94    8.34
   1  -9   6  155.71    7.82
  -1  -9  -6  162.77   10.59
  -1   9   6  187.44    9.39
  -1   9   5  197.76    7.86
   1  -9   5  165.71    6.21
   1   9  -5  193.86    7.39
  -1   9   5  185.47    7.78
  -1  -9  -5  167.85    8.10
  -1  -9  -5  177.29    9.54
   1  -9   5  180.86    8.82
  -1   9   5  205.08    6.58
  -1  -9  -5  160.70    9.20
   1   9  -4   65.95    6.09
  -1   9   4   72.57    6.98
  -1  -9  -4   54.75    6.78
   1   9  -4   67.75    9.18
  -1   9   4   71.12    5.67
  -1  -9  -4   60.16    8.48
  -1   9   4   66.54    7.27
  -1  -9  -4   58.61    7.67
   1  -9   4   58.11    8.93
   1  -9   4   63.09    7.29
   1   9  -4   64.32    9.26
   1  -9   3   41.08    7.81
   1   9  -3   45.63    4.72
   1   9  -3   39.90    8.50
  -1   9   3   45.20    6.89
   1   9  -3   39.02    8.19
  -1   9   3   43.33    6.53
  -1  -9  -3   30.84    8.01
  -1  -9  -3   34.53    8.06
   1  -9   3   41.34    6.65
  -1   9   3   41.21    7.35
  -1  -9  -3   34.17    5.34
   1   9  -2  117.62    9.37
   1  -9   2  109.59    6.20
  -1   9   2  126.53    6.99
   1   9  -2  117.76    6.50
   1   9  -2  133.84    9.19
  -1  -9  -2  103.53    5.62
  -1  -9  -2  116.79    9.15
  -1   9   2  122.02    6.95
   1  -9   2  109.34    5.34
  -1  -9  -2  113.28    8.97
  -1   9   2  123.49    7.32
   1  -9   1  175.90    5.85
   1   9  -1  209.96    9.66
  -1   9   1  197.59    6.81
   1   9  -1  196.97    9.46
  -1   9   1  193.07    6.64
  -1  -9  -1  182.46    7.45
  -1   9   1  217.09    7.45
  -1  -9  -1  175.26    6.94
   1   9  -1  198.35    7.03
  -1  -9  -1  185.20    7.17
   1  -9   1  175.79    6.65
  -1  -9   0    3.97    8.55
  -1  -9   0    2.32    4.64
  -1   9   0    5.51    4.93
  -1  -9   0    3.65    8.33
  -1   9   0    3.99    7.96
  -1   9   0   -0.38    7.98
   1   8 -12   85.63    8.55
  -1  -8 -12   82.49    8.40
  -1   8  12   85.75    9.00
  -1  -8 -12   87.04   10.14
   1   8 -12   73.98    8.55
   1  -8  12   78.41   10.73
  -1  -8 -12   86.75   10.24
  -1   8  12    7.83    9.84
  -1   8  12   91.86   10.04
   1  -8  12   81.82    9.76
  -1   8  11  196.84    9.32
  -1  -8 -11  187.07    9.11
   1  -8  11  184.49    9.43
  -1   8  11  199.72    9.10
  -1  -8 -11  170.46    8.58
   1   8 -11  176.10    7.84
  -1   8  11  175.10    9.85
  -1  -8 -11  183.24    8.59
   1   8 -11  184.45    8.02
  -1  -8 -10    5.64    8.06
   1   8 -10    6.48    8.19
   1  -8  10    6.11    6.67
  -1  -8 -10    3.67    6.95
   1   8 -10    6.11    8.02
  -1  -8 -10    6.01    6.93
  -1   8  10    5.52    6.77
  -1   8  10    7.06    9.41
  -1   8  10    4.17    8.47
   1  -8   9   86.77    9.00
  -1   8   9   91.94    9.61
  -1  -8  -9   82.35    6.99
  -1  -8  -9   84.42    7.06
  -1   8   9   98.04    7.97
  -1   8   9   96.79    9.58
  -1  -8  -9   84.80    7.35
   1   8  -9   87.65    7.78
   1   8  -9   88.61    7.60
  -1   8   8  275.43    8.42
   1  -8   8  249.84    6.12
   1   8  -8  279.61    8.18
   1   8  -8  268.38    8.21
  -1  -8  -8  254.99    9.90
  -1   8   8  297.05    8.07
  -1  -8  -8  251.77    9.91
  -1  -8  -8  259.75    5.89
   1  -8   8  258.81    8.12
  -1   8   8  296.97    8.65
   1   8  -7   41.03    7.05
  -1  -8  -7   43.36    4.82
  -1   8   7   47.01    5.74
   1   8  -7   42.15    7.12
  -1  -8  -7   40.30    6.76
   1  -8   7   45.03    6.97
  -1   8   7   45.28    5.54
  -1  -8  -7   42.67    6.84
  -1   8   7   43.11    5.88
   1  -8   7   41.54    4.87
  -1   8   6   23.25    7.66
   1   8  -6   10.82    5.48
   1   8  -6   13.63    6.74
  -1  -8  -6   11.54    4.71
  -1   8   6   24.11    6.95
   1  -8   6   13.38    6.02
  -1  -8  -6   10.31    7.87
   1  -8   6   14.62    5.34
  -1   8   6   22.35    7.09
  -1  -8  -6   20.99    8.24
   1   8  -5  297.87    6.35
  -1   8   5  330.22    6.66
  -1  -8  -5  291.88    6.72
  -1   8   5  332.36    6.09
  -1   8   5  324.80    7.86
   1  -8   5  287.64    6.48
  -1  -8  -5  284.11    8.22
   1  -8   5  299.71    8.26
  -1  -8  -5  277.40    8.27
  -1  -8  -4   95.28    7.23
  -1   8   4  126.07    6.10
  -1   8   4  126.81    8.16
  -1   8   4  118.76    8.15
   1   8  -4  104.20    7.71
   1   8  -4  109.23    4.27
  -1  -8  -4  103.98    7.71
   1  -8   4  111.87    4.76
  -1  -8  -4  107.96    6.33
   1  -8   4  104.86    5.79
   1   8  -4  114.77    7.38
  -1   8   3  324.37    6.58
   1   8  -3  294.15    8.31
  -1   8   3  318.66    6.82
  -1   8   3  316.78    6.79
  -1  -8  -3  262.06    6.93
  -1  -8  -3  265.79    8.14
   1  -8   3  280.79    6.14
  -1  -8  -3  276.83    8.09
   1   8  -3  308.45    8.37
   1  -8   3  281.11    5.42
   1   8  -3  294.40    6.13
   1   8  -2  185.50    6.17
  -1  -8  -2  168.61    6.34
  -1   8   2  190.52    5.87
   1   8  -2  182.44    5.89
  -1   8   2  177.92    5.94
  -1  -8  -2  160.09    5.93
   1  -8   2  167.18    5.64
  -1  -8  -2  161.78    5.92
   1   8  -2  179.58    4.46
  -1   8   2  185.66    4.96
   1  -8   2  159.77    5.59
   1   8  -1  399.98    6.90
   1  -8   1  339.78    6.78
  -1   8   1  384.35    6.43
   1   8  -1  404.44    7.14
  -1  -8  -1  356.01    8.12
   1  -8   1  337.80    6.37
  -1  -8  -1  353.17    6.51
  -1   8   1  380.12    6.44
  -1  -8  -1  342.00    8.12
  -1   8   1  400.30    5.81
   1   8  -1  373.42    6.53
  -1  -8   0  946.75    7.38
  -1   8   0 1029.58    8.75
  -1  -8   0  962.94    8.60
  -1   8   0 1020.47    8.59
  -1  -8   0  952.33    8.58
  -1   8   0 1113.15    9.17
  -1   7  13  189.64    8.20
  -1  -7 -13   25.29   10.45
  -1   7  13  204.66   10.66
   1   7 -13  182.52    8.21
   1   7 -13  169.34    8.35
  -1  -7 -13  136.60    9.94
   1  -7  13  186.06    8.60
   1  -7  13  171.25    9.24
  -1   7  13  173.48    8.14
  -1  -7 -12   84.44    5.94
   1  -7  12   78.12    7.91
  -1   7  12   83.69    7.83
  -1   7  12   80.14    7.35
  -1  -7 -12   70.85    7.64
   1   7 -12   72.55    7.29
  -1  -7 -12   22.46    9.39
   1  -7  12   78.97    6.49
   1   7 -12   73.01    7.31
  -1   7  12   87.61    8.09
   1   7 -11   69.32    7.13
  -1  -7 -11   69.53    6.73
   1  -7  11  -12.70    7.95
  -1   7  11   74.80    5.70
  -1   7  11   78.29    6.82
   1  -7  11   71.47    6.73
   1   7 -11   66.81    7.31
  -1  -7 -11   62.73    9.15
  -1   7  11   74.36    8.78
  -1  -7 -11   63.40    9.13
  -1  -7 -10  170.38    7.20
  -1  -7 -10  158.11    8.43
   1   7 -10  159.84    6.58
  -1  -7 -10  156.33    8.63
   1   7 -10  162.38    6.36
  -1   7  10  170.31    6.63
   1  -7  10  170.59    6.80
   1  -7  10  161.74    8.28
  -1   7  10  171.33    6.20
  -1   7  10  179.94    7.48
   1  -7   9   32.74    7.14
  -1   7   9   39.31    7.45
  -1  -7  -9   36.97    7.77
  -1  -7  -9   27.10    5.42
  -1  -7  -9   28.11    7.14
  -1   7   9   36.88    7.47
   1   7  -9   31.15    5.89
  -1   7   9   37.89    5.23
   1   7  -9   34.91    5.81
   1  -7   8  124.00    7.02
  -1  -7  -8  118.28    5.76
  -1   7   8  138.32    5.39
  -1  -7  -8  126.50    4.69
  -1   7   8  144.08    7.15
   1   7  -8  131.91    6.38
  -1   7   8  136.97    7.10
   1   7  -8  132.04    6.46
  -1  -7  -8  126.43    5.76
   1   7  -7    7.31    4.09
  -1  -7  -7   11.52    5.72
   1   7  -7    4.64    4.10
  -1  -7  -7   10.20    7.84
  -1  -7  -7    9.32    7.64
   1  -7   7    8.40    3.98
  -1   7   7    9.49    4.58
  -1   7   7    9.20    6.75
   1  -7   7   12.25    4.97
  -1   7   7   10.84    6.83
  -1   7   6   44.88    6.64
  -1  -7  -6   40.17    5.43
  -1  -7  -6   42.45    4.27
   1   7  -6   48.55    5.62
   1   7  -6   51.24    6.02
  -1  -7  -6   38.56    5.10
   1  -7   6   45.85    5.94
  -1   7   6   43.50    6.38
   1  -7   6   40.06    4.80
  -1   7   6   48.28    5.93
   1   7  -5   94.61    3.76
   1  -7   5   87.86    5.07
  -1   7   5  104.34    5.71
   1  -7   5   99.63    6.46
  -1   7   5  108.62    4.88
   1   7  -5   94.08    6.29
  -1  -7  -5   86.19    5.40
   1   7  -5   94.78    6.07
  -1   7   5   97.40    4.84
  -1  -7  -5   91.90    5.39
  -1  -7  -5   81.27    5.09
   1   7  -4  181.60    3.94
  -1   7   4  189.35    5.04
  -1   7   4  188.99    5.00
  -1  -7  -4  173.28    5.35
   1  -7   4  169.25    5.06
  -1  -7  -4  172.38    5.16
  -1   7   4  200.79    6.10
  -1  -7  -4  171.10    4.13
   1  -7   4  167.47    5.19
  -1  -7  -3  436.06    7.65
  -1   7   3  492.87    7.36
   1   7  -3  478.79    6.02
   1   7  -3  461.86    4.91
   1   7  -3  495.61    6.08
   1  -7   3  453.69    5.17
  -1   7   3  491.01    7.41
   1  -7   3  462.74    7.08
  -1  -7  -3  443.28    6.11
  -1   7   3  523.73    6.76
  -1  -7  -3  448.51    7.40
   1   7  -2  533.88    7.48
   1   7  -2  517.51    7.51
  -1   7   2  516.21    6.27
  -1   7   2  510.35    6.36
  -1  -7  -2  474.54    6.11
   1  -7   2  479.62    6.15
   1  -7   2  471.30    6.92
  -1  -7  -2  458.79    5.10
  -1  -7  -2  457.58    6.04
  -1   7   2  534.37    5.53
   1   7  -2  504.39    5.63
  -1  -7  -1  204.35    6.09
   1   7  -1  235.49    5.41
   1   7  -1  234.98    5.35
  -1   7   1  226.27    4.99
  -1  -7  -1  212.77    6.10
   1  -7   1  202.44    4.14
  -1  -7  -1  203.66    4.19
   1   7  -1  223.08    4.89
   1  -7   1  218.31    5.94
  -1   7   1  237.93    5.46
  -1   7   1  221.84    4.98
  -1   7   0   64.59    4.14
  -1   7   0   70.39    5.20
  -1  -7   0   61.58    3.47
  -1  -7   0   69.13    5.60
  -1   7   0   70.37    4.61
  -1  -7   0   67.33    5.56
   1   6 -14   44.34    5.35
  -1   6  14   58.27    7.42
   1   6 -14   53.37    5.62
  -1  -6 -14   48.15    9.57
  -1  -6 -14   47.29    9.58
  -1   6  14   53.63    6.76
  -1   6  14   52.24   10.60
   1  -6  14   50.83    6.63
   1   6 -14   50.10    6.23
  -1   6  13  170.43    6.83
  -1  -6 -13  160.55    8.38
  -1   6  13  163.64    5.60
   1   6 -13  160.72    6.42
  -1  -6 -13  162.03    8.42
  -1   6  13  175.46    9.22
   1   6 -13  167.16    6.50
   1  -6  13  176.54    6.66
   1  -6  12   26.02    6.89
  -1  -6 -12   36.08    7.55
   1   6 -12   37.04    5.34
  -1  -6 -12   33.69    8.52
  -1   6  12   40.78    6.68
   1   6 -12   38.33    5.34
  -1   6  12   36.57    6.60
   1  -6  12   39.42    6.96
  -1   6  12   38.29    7.47
  -1   6  11    8.49    6.11
  -1   6  11    5.84    5.53
  -1  -6 -11    6.31    5.63
  -1   6  11    7.93    5.95
  -1  -6 -11    5.06    5.16
   1   6 -11    2.13    5.32
  -1  -6 -11    4.87    5.13
   1   6 -11    3.81    5.50
   1  -6  11    5.08    4.61
   1  -6  11    6.08    7.04
  -1  -6 -10  268.56    6.41
   1  -6  10  254.47    6.89
  -1  -6 -10  256.35    6.32
  -1   6  10  286.62    6.46
   1   6 -10  269.27    6.29
   1   6 -10  271.97    6.21
  -1   6  10  266.16    5.91
  -1   6  10  284.66    5.54
  -1  -6 -10  264.60    6.36
   1  -6  10  280.72    5.26
  -1  -6  -9    7.95    3.63
   1  -6   9    6.80    3.64
  -1  -6  -9    5.37    5.10
   1  -6   9    9.33    5.44
  -1  -6  -9    5.73    5.26
   1   6  -9    6.77    5.08
   1   6  -9    7.62    5.09
  -1   6   9    5.45    6.40
  -1   6   9    5.24    5.50
  -1   6   9    5.07    5.54
  -1   6   8   37.87    6.00
  -1  -6  -8   33.78    5.94
  -1  -6  -8   37.03    5.04
   1  -6   8   35.73    4.20
  -1  -6  -8   37.57    5.98
   1   6  -8   39.08    3.71
   1   6  -8   39.38    3.75
  -1   6   8   42.06    4.15
  -1   6   8   40.06    4.15
   1   6  -7  448.19    6.19
  -1   6   7  481.21    5.83
  -1  -6  -7  452.99    6.18
  -1   6   7  498.45    6.82
   1   6  -7  470.90    6.21
  -1  -6  -7  423.87    6.89
  -1  -6  -7  426.72    6.89
   1  -6   7  449.84    6.67
  -1   6   7  480.26    6.49
  -1   6   6  482.56    6.76
  -1  -6  -6  430.63    6.02
   1   6  -6  473.16    6.53
  -1  -6  -6  423.31    7.06
  -1  -6  -6  414.74    7.08
  -1   6   6  468.14    6.37
   1   6  -6  472.63    6.55
  -1   6   6  477.26    6.80
   1  -6   6  443.24    6.40
   1   6  -5  607.50    6.85
  -1  -6  -5  578.42    6.10
  -1   6   5  660.62    6.28
  -1   6   5  656.48    6.69
  -1   6   5  635.31    6.20
   1   6  -5  648.19    6.99
  -1  -6  -5  583.93    7.44
  -1  -6  -5  590.50    7.42
   1  -6   5  592.39    6.10
   1  -6   5  586.95    6.89
   1   6  -4   71.74    3.81
  -1   6   4   75.64    4.77
  -1   6   4   75.39    4.26
  -1   6   4   76.63    4.29
  -1  -6  -4   69.21    4.34
  -1  -6  -4   71.13    5.56
  -1  -6  -4   66.58    5.57
   1  -6   4   67.21    3.27
   1  -6   4   69.52    5.25
  -1  -6  -3  829.66    6.73
   1  -6   3  859.18    6.64
  -1  -6  -3  830.34    5.91
  -1   6   3  891.91    6.83
  -1   6   3  919.40    6.38
   1  -6   3  854.27    6.49
  -1  -6  -3  822.06    6.74
  -1   6   3  894.36    6.81
   1   6  -3  892.89    6.32
   1   6  -2 2072.63    9.88
   1   6  -2 2081.44    9.91
  -1   6   2 2075.56   10.10
  -1  -6  -2 1868.11    8.87
   1  -6   2 1922.57    9.29
  -1  -6  -2 1900.76    9.65
   1  -6   2 2013.83   10.39
  -1   6   2 2199.66    9.86
  -1  -6  -2 1883.69    9.59
   1   6  -2 2012.46    9.23
  -1   6   2 2051.62    9.94
   1  -6   1  881.86    6.58
   1  -6   1  878.26    6.40
   1   6  -1  950.35    6.82
   1   6  -1  934.70    6.77
  -1   6   1  932.23    7.63
  -1  -6  -1  861.52    6.76
   1  -6   1  884.67    6.47
  -1  -6  -1  859.66    6.73
  -1   6   1  973.90    6.41
  -1   6   1  912.96    7.58
  -1  -6  -1  872.02    5.73
   1   6  -1  932.14    5.95
  -1   6   0   45.64    3.68
  -1  -6   0   40.04    3.76
  -1  -6   0   42.37    3.62
  -1  -6   0   42.85    3.58
  -1   6   0   44.77    3.12
  -1   6   0   41.78    3.64
   1   5 -15   65.79    4.82
  -1   5  15  110.26    6.15
   1   5 -15  111.30    5.88
   1   5 -15   56.51    5.02
  -1  -5 -15  114.12    8.60
  -1   5  15  120.43    6.13
  -1   5  15  143.12   10.76
  -1  -5 -15  111.53    8.76
   1  -5  15  131.45    6.83
   1   5 -15  114.38    5.86
  -1  -5 -14   53.22    7.60
   1   5 -14   48.82    5.70
  -1  -5 -14   49.61    6.92
   1   5 -14   50.86    5.74
   1   5 -14   45.86    4.59
  -1   5  14   64.29    9.27
   1   5 -14   44.82    4.57
  -1   5  14   48.42    5.83
  -1   5  14   50.60    5.65
   1  -5  14   58.72    5.58
   1   5 -13  183.85    4.89
  -1  -5 -13  187.55    5.88
  -1   5  13  193.19    6.01
  -1  -5 -13  188.86    5.94
   1   5 -13  181.22    5.52
  -1   5  13  201.50    6.10
   1   5 -13  186.54    5.62
  -1   5  13  206.43    8.12
   1  -5  13  212.92    5.62
  -1   5  12  407.98    6.28
  -1  -5 -12  380.59    8.42
  -1   5  12  395.59    6.28
   1   5 -12  394.16    5.76
   1   5 -12  391.31    6.00
  -1   5  12  438.55    8.57
  -1  -5 -12  392.84    8.57
   1  -5  12  425.06    7.45
  -1   5  11  106.38    5.51
  -1   5  11   99.69    6.75
   1   5 -11  103.34    4.78
  -1  -5 -11   95.98    5.10
  -1  -5 -11   98.89    4.99
   1   5 -11   98.96    4.81
   1  -5  11  105.71    4.26
   1  -5  11  106.62    5.49
  -1   5  11  104.15    5.51
   1  -5  10   78.72    4.10
  -1   5  10   80.76    4.86
  -1  -5 -10   79.82    4.27
  -1   5  10   87.44    4.99
  -1   5  10   88.01    5.01
  -1  -5 -10   79.68    4.68
   1   5 -10   86.46    4.42
  -1  -5 -10   78.72    5.68
   1   5 -10   79.08    4.39
   1  -5  10   85.21    4.54
  -1  -5  -9  166.36    5.83
  -1  -5  -9  163.79    4.79
  -1   5   9  183.01    5.00
  -1  -5  -9  160.11    4.77
  -1   5   9  172.81    5.00
   1   5  -9  187.56    4.55
   1   5  -9  185.98    4.57
  -1   5   9  171.39    4.54
   1  -5   9  163.03    5.48
   1  -5   9  174.60    3.87
  -1  -5  -8  332.55    5.29
  -1   5   8  375.53    5.47
  -1  -5  -8  335.47    5.16
  -1  -5  -8  327.03    5.25
   1   5  -8  342.89    4.88
  -1   5   8  336.80    5.05
   1  -5   8  353.63    6.14
   1   5  -8  359.26    4.92
   1  -5   8  346.66    5.09
  -1   5   8  399.71    5.66
  -1  -5  -7  727.22    6.22
  -1  -5  -7  717.84    7.64
  -1  -5  -7  695.32    7.59
   1   5  -7  735.11    5.96
  -1   5   7  761.68    6.33
   1  -5   7  731.27    7.17
   1  -5   7  730.46    5.51
  -1   5   7  774.72    6.76
   1   5  -7  746.66    6.07
  -1   5   7  767.60    6.76
  -1   5   6   55.49    4.50
  -1   5   6   56.25    3.51
  -1  -5  -6   47.83    3.93
  -1  -5  -6   48.18    4.01
  -1   5   6   59.79    4.47
  -1  -5  -6   58.93    5.08
   1   5  -6   53.45    4.10
   1  -5   6   48.62    3.62
   1   5  -6   53.57    4.11
  -1   5   5  461.14    4.77
  -1   5   5  462.51    4.75
  -1  -5  -5  419.51    5.05
  -1  -5  -5  423.91    4.84
  -1  -5  -5  418.82    5.92
   1   5  -5  444.81    5.36
   1   5  -5  451.30    5.36
   1  -5   5  449.41    5.04
  -1   5   5  481.68    4.75
  -1   5   4  745.89    5.62
  -1   5   4  722.94    5.54
   1   5  -4  731.65    5.93
  -1  -5  -4  667.20    6.56
   1   5  -4  725.61    5.34
  -1  -5  -4  672.59    6.54
   1   5  -4  713.39    4.74
   1  -5   4  693.71    5.51
  -1   5   4  750.27    5.39
  -1  -5  -4  668.45    4.88
   1   5  -3  120.24    3.35
  -1   5   3  123.73    3.07
  -1   5   3  122.75    4.51
  -1   5   3  112.92    4.52
  -1  -5  -3  108.81    3.50
  -1  -5  -3  107.53    3.57
   1  -5   3  112.44    3.29
   1  -5   3  105.33    2.69
  -1  -5  -3  107.65    3.47
  -1   5   2  982.87    5.80
   1  -5   2  859.91    5.57
  -1   5   2  949.11    6.56
  -1   5   2  942.91    6.03
  -1  -5  -2  888.30    6.06
  -1  -5  -2  884.79    5.56
   1  -5   2  899.06    5.95
   1   5  -2  958.28    5.80
  -1  -5  -2  888.52    6.06
   1  -5   1  595.29    4.98
   1  -5   1  591.72    4.96
  -1  -5  -1  592.75    4.27
   1   5  -1  651.40    5.93
   1   5  -1  651.68    5.75
  -1   5   1  621.26    5.09
  -1  -5  -1  599.95    5.94
  -1   5   1  611.01    5.03
  -1  -5  -1  593.91    5.91
   1  -5   1  576.08    4.31
  -1   5   1  660.58    5.39
   1   5  -1  613.97    4.36
  -1   5   0  210.57    3.61
  -1   5   0  204.60    3.59
  -1   5   0  220.44    3.92
  -1  -5   0  203.78    3.64
  -1  -5   0  193.07    2.83
  -1  -5   0  202.10    3.65
   1   4 -16   35.51    3.51
   1   4 -16   39.62    3.52
  -1  -4 -16   63.91    6.41
  -1   4  16   83.64    9.95
   1   4 -16   43.29    3.87
  -1  -4 -16   64.59    7.65
   1   4 -16   45.61    4.29
   1  -4  16   75.34    8.38
   1   4 -15   10.09    3.49
   1   4 -15   17.05    4.17
  -1  -4 -15   14.72    6.38
  -1   4  15   16.10    4.90
  -1   4  15   20.07    8.81
   1   4 -15   10.92    3.51
   1   4 -15   10.10    4.25
  -1  -4 -15   14.44    7.22
   1  -4  15   18.70    5.27
  -1   4  14  196.46    5.21
   1   4 -14  193.77    3.71
  -1   4  14  218.24    7.07
  -1  -4 -14  194.81    7.13
   1   4 -14  202.99    4.95
  -1  -4 -14  194.40    7.20
  -1   4  14  190.92    4.80
   1   4 -14  197.31    4.66
   1   4 -14  189.24    3.78
   1  -4  14  220.74    6.42
  -1   4  13   60.40    7.53
  -1  -4 -13   62.17    6.55
  -1  -4 -13   60.54    6.08
  -1   4  13   59.04    5.04
   1   4 -13   60.69    3.19
   1   4 -13   59.75    3.20
   1   4 -13   59.25    3.75
   1   4 -13   63.67    3.78
   1  -4  13   65.75    5.62
  -1   4  13   57.74    4.31
  -1  -4 -12   45.11    4.32
   1   4 -12   41.59    3.30
  -1  -4 -12   41.78    4.28
  -1   4  12   40.03    4.34
  -1   4  12   49.98    6.85
   1   4 -12   39.21    3.55
  -1   4  12   43.78    4.39
   1   4 -12   41.96    3.54
   1  -4  12   46.74    3.78
  -1   4  11  387.12    5.20
  -1  -4 -11  384.58    6.59
   1   4 -11  385.26    4.73
  -1   4  11  390.94    5.22
   1   4 -11  384.46    4.72
  -1   4  11  403.97    7.20
  -1  -4 -11  383.93    6.63
   1  -4  11  427.63    5.64
  -1   4  10  193.80    3.59
  -1  -4 -10  192.42    4.51
  -1   4  10  194.41    4.31
   1  -4  10  188.23    4.94
  -1  -4 -10  195.38    5.53
  -1   4  10  189.27    4.53
   1   4 -10  199.80    3.90
   1  -4  10  207.12    3.99
   1   4 -10  194.90    3.88
  -1  -4  -9  990.73    7.24
   1  -4   9 1040.71    6.71
  -1   4   9 1057.73    6.67
  -1   4   9 1050.33    6.68
  -1  -4  -9 1021.58    7.06
  -1   4   9  998.72    7.96
   1   4  -9 1013.61    6.42
  -1  -4  -9  995.31    7.22
   1   4  -9 1024.24    6.46
   1  -4   9  984.08    7.52
  -1  -4  -8   94.16    3.82
  -1  -4  -8   93.30    3.64
  -1  -4  -8   96.48    4.06
   1   4  -8   98.45    3.28
   1  -4   8   91.21    3.33
  -1   4   8   93.64    4.92
   1   4  -8   91.12    3.36
  -1   4   8  105.41    2.92
   1  -4   8  100.17    3.73
  -1   4   8  104.19    2.92
  -1  -4  -7   26.65    4.93
  -1  -4  -7   23.40    2.34
  -1   4   7   25.16    3.49
  -1  -4  -7   22.74    4.94
  -1   4   7   28.32    4.02
   1   4  -7   25.59    3.11
   1  -4   7   24.61    4.24
  -1   4   7   30.25    3.47
   1   4  -7   24.98    3.11
   1  -4   7   25.19    3.29
   1   4  -6 1010.20    5.92
   1  -4   6  998.91    6.51
  -1  -4  -6  964.05    6.44
  -1  -4  -6  968.20    5.48
  -1   4   6 1032.76    6.10
  -1  -4  -6  961.13    7.03
   1   4  -6  995.32    5.87
  -1   4   6 1001.05    6.66
   1  -4   6  977.93    5.97
  -1   4   6 1033.98    5.74
  -1   4   5  276.18    4.08
  -1  -4  -5  250.99    3.02
  -1  -4  -5  248.75    3.82
  -1   4   5  272.03    4.13
  -1  -4  -5  248.50    4.58
   1   4  -5  283.86    3.81
  -1   4   5  272.04    4.45
   1   4  -5  280.24    3.80
   1  -4   5  257.43    4.35
   1  -4   5  277.28    3.64
  -1  -4  -4 1163.66    7.01
  -1   4   4 1247.25    6.36
   1  -4   4 1205.03    6.55
  -1  -4  -4 1186.01    7.03
  -1  -4  -4 1175.71    6.03
   1   4  -4 1271.64    6.30
  -1   4   4 1253.39    6.24
   1   4  -4 1285.08    6.32
  -1   4   4 1264.25    6.44
   1   4  -3   99.27    2.71
   1   4  -3  101.80    3.32
  -1  -4  -3   88.39    3.95
  -1   4   3   99.32    3.48
   1   4  -3  103.09    3.35
  -1  -4  -3   93.42    3.96
  -1   4   3  104.03    3.50
  -1  -4  -3   92.40    2.22
  -1   4   3  107.06    2.67
   1  -4   3   95.72    3.48
   1  -4   2  479.94    4.58
  -1   4   2  510.35    4.09
  -1   4   2  498.24    4.06
  -1  -4  -2  467.25    3.42
  -1  -4  -2  472.20    4.91
  -1  -4  -2  465.91    4.91
  -1   4   2  527.99    4.51
   1   4  -2  486.09    3.46
  -1   4   1  121.95    2.48
  -1  -4  -1  122.22    3.81
  -1  -4  -1  119.74    3.68
  -1   4   1  115.36    2.79
   1  -4   1  120.01    2.30
  -1   4   1  117.38    2.79
   1  -4   1  120.53    2.88
  -1  -4  -1  115.28    2.78
   1   4  -1  114.41    2.83
  -1  -4   0   39.55    3.54
  -1  -4   0   45.12    1.88
  -1   4   0   51.70    2.84
  -1  -4   0   45.11    3.51
  -1   4   0   49.79    3.47
  -1   4   0   49.98    3.51
   1   3 -16    8.38    3.06
  -1  -3 -16   27.41    5.57
  -1   3  16   23.36   10.23
  -1  -3 -16   25.01    6.85
   1   3 -16   13.78    3.33
   1   3 -16   13.26    3.61
  -1  -3 -16   25.10    7.51
   1   3 -16   14.58    3.04
   1  -3  16   23.70    6.69
   1   3 -15   11.73    3.04
  -1  -3 -15   10.24    6.85
   1   3 -15   10.89    3.06
  -1   3  15   14.16    7.89
  -1  -3 -15   10.20    6.85
   1   3 -15   15.86    3.54
   1   3 -15   13.62    3.55
   1  -3  15   13.02    6.19
  -1   3  14  469.05    5.15
  -1  -3 -14  491.40    7.08
  -1   3  14  549.97    8.82
  -1  -3 -14  480.29    7.47
   1   3 -14  501.10    4.94
   1  -3  14  553.92    7.09
   1   3 -14  477.74    4.05
   1   3 -14  481.93    4.16
   1   3 -14  497.27    4.94
  -1   3  13   97.45    3.85
   1   3 -13   96.45    2.93
  -1   3  13  111.49    6.89
  -1  -3 -13   98.29    5.50
  -1  -3 -13   98.06    4.52
   1   3 -13   95.86    2.63
   1   3 -13  101.14    3.18
   1   3 -13  102.44    3.19
  -1   3  13   92.90    3.77
   1  -3  13  109.68    4.05
  -1  -3 -12  112.17    4.09
  -1   3  12  112.01    3.75
   1   3 -12  102.99    2.91
  -1   3  12  120.74    6.64
  -1  -3 -12  107.69    5.00
   1   3 -12  105.77    2.59
   1   3 -12  114.33    3.09
   1   3 -12  115.13    3.08
  -1   3  12   98.88    3.23
   1  -3  12  126.43    3.62
  -1   3  11  442.21    4.54
  -1  -3 -11  458.52    6.28
   1   3 -11  456.01    3.97
  -1   3  11  484.93    7.14
   1   3 -11  454.98    4.54
   1   3 -11  456.91    4.55
  -1  -3 -11  471.29    6.30
   1   3 -11  449.68    3.86
   1  -3  11  499.67    5.35
  -1   3  11  447.22    4.49
   1  -3  10  112.36    3.94
  -1   3  10   98.72    3.34
  -1   3  10   99.13    5.29
  -1  -3 -10  101.13    3.93
   1   3 -10   98.20    3.23
  -1   3  10  100.99    3.31
   1   3 -10   96.98    3.23
  -1  -3 -10   98.71    4.66
  -1   3   9  508.11    4.26
  -1   3   9  523.90    4.40
  -1   3   9  512.53    5.31
  -1  -3  -9  504.78    5.83
   1   3  -9  506.77    4.12
   1   3  -9  514.52    4.16
   1  -3   9  533.85    4.86
  -1  -3  -9  518.72    5.88
  -1  -3  -8   28.13    2.89
   1   3  -8   23.74    2.56
   1  -3   8   25.89    2.79
  -1   3   8   24.62    2.82
  -1   3   8   25.97    2.84
  -1   3   8   28.20    4.29
  -1  -3  -8   26.04    4.27
   1   3  -8   27.04    2.59
   1  -3   8   26.28    2.03
  -1  -3  -8   26.59    4.27
  -1  -3  -7   30.20    1.92
  -1  -3  -7   28.54    3.85
  -1   3   7   28.51    3.69
   1   3  -7   28.40    2.67
   1   3  -7   31.88    2.55
   1  -3   7   28.27    3.62
  -1   3   7   32.07    2.80
   1  -3   7   30.78    2.56
  -1   3   7   29.47    2.81
  -1  -3  -7   22.93    3.82
  -1  -3  -6 1184.98    6.29
   1  -3   6 1167.42    5.89
  -1  -3  -6 1145.59    5.36
  -1   3   6 1258.44    5.93
  -1  -3  -6 1174.15    6.27
  -1   3   6 1132.41    6.31
   1   3  -6 1201.97    5.56
   1  -3   6 1175.23    5.75
   1   3  -6 1180.16    5.52
  -1   3   6 1267.81    5.94
  -1  -3  -5  585.67    4.37
  -1   3   5  625.54    3.86
   1  -3   5  602.87    4.69
  -1  -3  -5  585.33    3.90
  -1  -3  -5  586.56    4.37
  -1   3   5  613.72    3.85
  -1   3   5  595.36    4.69
   1   3  -5  626.19    3.91
   1   3  -5  618.65    3.90
   1  -3   5  594.52    3.86
  -1  -3  -4 1888.54    7.77
   1   3  -4 1964.58    6.95
  -1   3   4 2011.81    7.20
  -1  -3  -4 1896.20    7.87
  -1  -3  -4 1905.72    7.12
  -1   3   4 1910.20    7.26
   1   3  -4 1977.63    6.99
   1  -3   4 1890.84    7.46
   1  -3   4 1901.50    6.94
  -1   3   4 1972.23    6.92
  -1  -3  -3 1205.59    5.70
  -1  -3  -3 1195.90    5.67
  -1   3   3 1305.40    5.78
   1   3  -3 1273.73    5.18
  -1  -3  -3 1166.40    5.18
  -1   3   3 1201.38    5.79
   1   3  -3 1272.48    5.18
   1  -3   3 1217.62    5.88
   1  -3   3 1210.34    5.03
  -1   3   3 1274.35    5.72
   1   3  -2   54.45    1.66
  -1   3   2   58.37    2.82
  -1   3   2   54.14    1.98
  -1  -3  -2   52.26    3.11
   1   3  -2   55.98    2.67
  -1  -3  -2   51.06    3.13
   1   3  -2   53.03    2.67
  -1  -3  -2   47.89    1.63
   1  -3   2   53.04    2.97
  -1   3   2   53.34    2.21
  -1  -3  -1  178.55    2.41
  -1  -3  -1  182.05    2.53
  -1  -3  -1  178.14    2.67
  -1   3   1  199.00    2.38
  -1   3   1  187.50    3.12
   1  -3   1  205.24    2.66
  -1   3   1  182.53    2.95
   1   3  -1  190.05    2.35
  -1   3   0   25.34    2.05
  -1  -3   0   28.54    2.75
  -1  -3   0   23.01    2.72
  -1  -3   0   27.00    1.53
  -1   3   0   26.27    1.84
  -1   3   0   28.77    1.71
  -1  -2 -17   39.20    7.49
   1  -2  17   53.50    7.33
  -1   2  17   58.78    9.70
  -1  -2 -17   46.73    7.35
  -1  -2 -17   48.36    7.52
   1  -2  17   59.48    8.01
  -1  -2 -16   86.73    6.72
  -1   2  16  103.80    8.76
   1  -2  16   95.12    7.08
  -1  -2 -16   87.70    6.79
   1   2 -16   44.10    2.72
   1   2 -16   46.91    2.57
  -1  -2 -16   81.39    6.97
   1  -2  16   99.82    6.15
   1   2 -16   47.73    2.81
   1   2 -16   53.71    2.56
   1  -2  15  168.50    4.99
   1  -2  15  176.96    6.58
  -1  -2 -15  150.91    5.92
  -1   2  15  166.62    7.98
   1   2 -15  122.47    2.91
  -1  -2 -15  146.16    5.90
   1   2 -15  151.75    3.09
   1   2 -15  147.69    3.10
   1   2 -15  122.55    2.92
  -1  -2 -15  145.47    5.94
  -1   2  14  349.51    8.24
  -1  -2 -14  301.86    5.70
  -1  -2 -14  303.22    6.11
   1   2 -14  301.15    3.39
  -1  -2 -14  306.70    6.11
   1   2 -14  304.86    3.36
   1   2 -14  301.54    3.78
   1   2 -14  307.56    3.77
   1  -2  14  340.23    5.94
  -1   2  13   44.76    6.39
   1   2 -13   42.68    2.56
   1   2 -13   38.85    2.57
   1  -2  13   48.72    4.71
  -1  -2 -13   41.10    3.84
   1   2 -13   43.46    2.75
   1   2 -13   42.90    2.76
  -1  -2 -13   41.90    4.78
   1  -2  12  229.48    4.68
  -1   2  12  188.71    3.17
   1   2 -12  193.54    2.72
   1   2 -12  200.98    3.14
  -1   2  12  221.30    5.07
  -1  -2 -12  208.45    5.18
   1   2 -12  203.16    3.31
  -1  -2 -12  204.32    5.16
   1   2 -12  194.99    2.86
   1  -2  11  596.25    5.36
  -1  -2 -11  519.53    5.83
  -1   2  11  496.54    3.90
   1   2 -11  547.52    4.22
  -1   2  11  501.51    3.91
  -1   2  11  569.61    6.81
   1   2 -11  510.66    3.48
   1   2 -11  510.75    3.44
  -1  -2 -11  531.28    5.83
   1   2 -11  532.02    4.14
   1  -2  10  311.47    4.10
  -1   2  10  265.14    3.19
   1   2 -10  275.32    2.72
  -1   2  10  264.19    3.18
  -1   2  10  292.28    5.83
  -1  -2 -10  287.27    4.85
   1   2 -10  271.84    2.72
   1   2 -10  282.88    3.15
  -1  -2 -10  294.71    4.82
   1   2 -10  284.54    3.19
   1   2  -9 1385.25    5.81
  -1   2   9 1382.06    5.96
  -1   2   9 1508.09    8.50
   1   2  -9 1458.14    6.32
  -1   2   9 1369.82    5.96
   1  -2   9 1539.74    7.37
  -1  -2  -9 1445.48    7.37
   1   2  -9 1405.17    5.69
  -1  -2  -9 1437.29    7.42
   1   2  -9 1453.85    6.34
  -1   2   8  806.83    6.07
  -1  -2  -8  820.05    5.84
   1   2  -8  806.22    4.11
  -1  -2  -8  829.47    5.87
  -1   2   8  763.17    4.50
   1   2  -8  812.89    4.15
  -1   2   8  779.06    4.36
   1  -2   8  836.64    5.05
  -1   2   7  755.36    4.90
  -1   2   7  788.66    4.13
  -1   2   7  795.98    4.14
  -1  -2  -7  790.79    5.41
   1   2  -7  775.71    3.88
  -1  -2  -7  772.42    5.27
   1   2  -7  785.90    3.91
   1  -2   7  811.19    4.77
  -1  -2  -6  847.40    4.19
  -1   2   6  791.13    4.62
  -1   2   6  836.13    4.11
  -1  -2  -6  850.05    5.36
  -1   2   6  814.56    4.05
   1   2  -6  830.58    3.99
  -1  -2  -6  817.90    5.30
   1   2  -6  828.77    4.00
   1  -2   6  812.57    4.64
   1  -2   6  823.56    4.56
  -1  -2  -5 1204.43    4.86
  -1   2   5 1144.72    5.57
  -1  -2  -5 1204.91    5.58
  -1   2   5 1239.12    4.91
  -1  -2  -5 1195.23    5.54
   1   2  -5 1239.46    4.67
  -1   2   5 1238.00    4.90
   1  -2   5 1185.33    5.32
   1  -2   5 1203.92    5.72
   1   2  -5 1221.28    4.63
  -1   2   4 2795.57    7.99
   1  -2   4 2833.29    8.95
  -1  -2  -4 2788.56    8.59
  -1   2   4 2700.54    8.57
  -1  -2  -4 2811.36    8.86
  -1  -2  -4 2833.19    8.92
  -1   2   4 2854.04    8.09
   1   2  -4 2875.12    8.06
   1   2  -4 2863.60    8.04
   1  -2   4 2714.08    9.48
  -1   2   3 5002.89   13.05
  -1  -2  -3 4865.38   12.74
  -1   2   3 5069.09   13.22
  -1  -2  -3 4968.58   14.04
   1   2  -3 5254.46   12.88
   1   2  -3 5188.94   12.76
  -1   2   3 5055.71   13.14
   1  -2   3 5103.39   13.39
   1  -2   3 4928.52   13.88
  -1  -2  -3 4803.20   12.59
  -1   2   2 3152.86    9.41
   1  -2   2 2935.90    9.53
  -1   2   2 3170.04    9.45
   1   2  -2 3205.20    8.99
   1   2  -2 3237.65    9.06
  -1   2   2 3211.79    9.29
  -1  -2  -2 3102.03    9.79
   1  -2   2 3135.24    9.17
  -1  -2  -2 3127.45    8.79
  -1  -2  -2 3109.38    8.75
  -1  -2  -1 3876.68   10.25
  -1   2   1 4337.90   12.69
  -1  -2  -1 4049.26   10.61
  -1   2   1 4196.35   11.54
   1  -2   1 3884.42   10.74
  -1  -2  -1 4076.97   12.91
  -1   2   1 4031.25   11.17
   1   2  -1 4130.33   13.54
  -1   2   0 6050.85   18.73
  -1  -2   0 5863.06   14.65
  -1  -2   0 5865.12   14.64
  -1   2   0 6121.65   15.69
  -1  -2   0 5780.07   18.72
  -1   2   0 5991.32   15.41
  -1  -1 -17   82.56    7.35
   1  -1  17  105.11    8.03
   1  -1  17  112.93    7.92
  -1   1  17  116.82    7.98
  -1  -1 -17   96.46    6.53
  -1  -1 -17   92.75    6.54
  -1  -1 -16  199.02    6.29
   1  -1  16  216.37    7.43
  -1   1  16  207.67    7.33
   1   1 -16  100.55    2.37
  -1  -1 -16  193.57    6.21
   1   1 -16  102.28    2.41
   1  -1  16  222.77    6.76
   1   1 -16  112.31    2.50
   1   1 -16  124.27    2.52
  -1  -1 -16  200.09    6.20
  -1  -1 -15  146.17    5.40
   1  -1  15  166.86    4.90
   1   1 -15  133.47    3.00
  -1   1  15  166.57    8.26
  -1  -1 -15  145.66    5.40
   1   1 -15  127.40    2.83
   1   1 -15  144.78    2.91
   1  -1  15  160.15    6.23
   1   1 -15  141.33    2.96
  -1  -1 -15  140.03    6.06
   1  -1  14   15.68    5.04
   1   1 -14   17.05    2.46
  -1   1  14   16.96    6.72
   1   1 -14   17.50    2.44
  -1  -1 -14   15.20    3.50
  -1  -1 -14   16.86    4.36
   1   1 -14   16.90    2.39
   1   1 -14   18.42    2.33
  -1  -1 -14    8.16    3.65
  -1  -1 -13  516.55    5.88
   1   1 -13  543.62    3.81
   1  -1  13  581.82    6.27
  -1   1  13  585.37    8.17
  -1  -1 -13  517.77    6.20
   1   1 -13  518.16    3.99
   1   1 -13  543.07    3.74
  -1  -1 -13  506.76    6.19
   1   1 -13  518.31    3.88
   1   1 -12  715.39    4.35
  -1  -1 -12  743.53    6.30
  -1  -1 -12  740.06    6.32
  -1  -1 -12  703.77    6.24
  -1   1  12  826.57    7.87
   1   1 -12  759.80    4.14
   1   1 -12  743.11    4.11
   1   1 -12  738.92    4.47
  -1  -1 -11  364.66    4.03
  -1   1  11  417.97    5.15
  -1  -1 -11  379.99    4.25
   1   1 -11  381.84    2.96
  -1  -1 -11  380.91    4.25
   1   1 -11  372.41    3.14
   1   1 -11  381.68    2.95
   1   1 -10  385.11    2.76
  -1   1  10  424.68    4.93
   1   1 -10  398.04    2.82
  -1  -1 -10  394.23    4.79
  -1  -1 -10  391.11    4.78
   1   1 -10  389.48    2.98
   1   1  -9   19.93    1.59
  -1   1   9   19.03    1.76
  -1   1   9   21.25    4.16
  -1  -1  -9   18.06    3.23
  -1  -1  -9   19.19    3.23
   1   1  -9   18.10    1.67
   1   1  -9   20.57    1.54
  -1   1   8  102.73    1.71
  -1   1   8  117.75    3.00
   1   1  -8  114.23    1.62
  -1  -1  -8  117.54    3.29
  -1  -1  -8  111.58    3.30
   1   1  -8  112.75    1.64
  -1   1   8  102.46    1.69
   1   1  -8  108.97    1.71
  -1   1   7  707.57    4.95
  -1   1   7  634.59    2.99
  -1  -1  -7  675.63    4.66
  -1  -1  -7  686.80    4.70
   1   1  -7  660.69    2.87
   1   1  -7  662.14    2.89
  -1   1   7  630.24    2.99
   1   1  -7  663.83    3.08
   1   1  -7  651.88    3.04
   1   1  -6  234.25    1.65
  -1   1   6  231.30    3.27
  -1  -1  -6  224.29    3.35
  -1   1   6  220.14    1.84
   1   1  -6  227.72    1.69
  -1  -1  -6  227.99    3.25
  -1   1   6  215.03    1.82
   1   1  -6  234.68    1.66
   1   1  -6  222.54    1.68
  -1  -1  -5  446.77    3.70
  -1   1   5  456.32    3.33
  -1  -1  -5  464.64    3.73
  -1   1   5  447.55    2.36
  -1   1   5  440.75    2.21
   1   1  -5  454.52    1.98
   1  -1   5  446.48    2.87
   1   1  -5  450.00    2.04
  -1  -1  -4  358.48    2.13
   1  -1   4  342.32    2.77
  -1  -1  -4  337.50    3.14
  -1   1   4  328.89    2.52
  -1  -1  -4  346.68    3.18
  -1   1   4  361.08    2.05
   1   1  -4  337.23    1.61
   1   1  -4  335.29    1.61
  -1   1   4  354.71    1.90
   1  -1   4  343.05    2.14
  -1  -1  -3 1100.16    4.36
  -1   1   3 1022.87    4.27
  -1  -1  -3 1082.23    4.30
  -1  -1  -3 1030.13    3.47
   1   1  -3 1069.54    3.35
  -1   1   3 1029.71    3.32
  -1   1   3 1058.49    3.39
   1   1  -3 1045.68    3.28
   1  -1   3 1077.87    4.70
   1  -1   3 1027.47    3.97
  -1   1   2  997.05    3.93
  -1  -1  -2 1027.81    4.11
  -1  -1  -2 1034.37    4.15
   1   1  -2 1016.43    3.26
   1  -1   2  980.38    3.34
  -1   1   2 1006.26    3.43
   1  -1   2 1029.79    4.06
  -1   1   2 1020.78    3.46
  -1  -1  -2 1016.38    3.43
   1   1  -2 1011.23    3.25
   1  -1   1 2186.82    6.83
  -1   1   1 2335.30    6.41
  -1  -1  -1 2286.34    7.36
  -1  -1  -1 2399.44    6.58
   1   1  -1 2336.44    6.21
  -1   1   1 2332.29    6.73
  -1  -1  -1 2345.09    6.38
  -1   1   1 2336.13    6.42
   1   1  -1 2322.25    6.17
   1  -1   1 2379.07    7.01
  -1  -1   0 2861.27    7.09
  -1  -1   0 2832.18    7.03
  -1   1   0 2849.20    7.83
  -1   1   0 2855.58    8.39
  -1  -1   0 2695.74    9.45
  -1   0 -17    0.26    6.47
  -1   0 -17   -0.31    6.05
  -1   0 -17    0.79    6.33
  -1   0 -16    3.22    5.86
  -1   0 -16    0.95    5.05
   1   0 -16   -0.14    2.27
   1   0 -16    0.09    2.17
  -1   0 -16    1.89    5.03
   1   0 -16    0.28    2.32
   1   0 -16    1.27    2.33
  -1   0 -15  393.16    6.32
   1   0 -15  375.97    3.58
   1   0 -15  370.32    3.58
  -1   0 -15  377.48    6.30
   1   0 -15  373.22    3.66
  -1   0 -15  375.95    6.46
  -1   0 -14   36.13    4.75
   1   0 -14   45.89    2.55
  -1   0 -14   46.63    4.58
   1   0 -14   40.52    2.54
  -1   0 -14   41.13    4.62
   1   0 -14   41.24    2.55
   1   0 -13  161.51    2.86
   1   0 -13  152.37    2.72
  -1   0 -13  163.20    4.54
   1   0 -13  160.84    2.83
  -1   0 -13  152.93    4.88
  -1   0 -13  159.30    3.92
   1   0 -12  328.10    3.08
  -1   0 -12  320.56    4.04
  -1   0 -12  323.47    4.05
   1   0 -12  307.02    2.93
   1   0 -12  324.38    3.06
  -1   0 -12  306.43    4.77
  -1   0 -11    2.01    2.48
  -1   0 -11    1.54    2.53
  -1   0 -11   -0.53    3.46
   1   0 -11   -0.17    2.05
   1   0 -11    1.10    1.94
   1   0 -11    2.71    2.06
  -1   0 -10  239.16    3.31
   1   0 -10  245.15    2.49
   1   0 -10  237.10    2.38
  -1   0 -10  227.24    4.02
   1   0 -10  242.29    2.46
  -1   0 -10  233.16    3.30
  -1   0  -9  393.23    4.07
   1   0  -9  388.92    2.64
  -1   0  -9  359.00    3.93
  -1   0  -9  382.69    3.59
   1   0  -9  376.56    2.56
   1   0  -9  373.59    2.54
   1   0  -8  438.25    2.57
  -1   0  -8  431.14    4.08
  -1   0  -8  435.44    3.97
   1   0  -8  414.65    2.48
   1   0  -8  422.92    2.53
  -1   0  -8  396.73    3.85
  -1   0  -7  577.48    4.27
   1   0  -7  556.15    2.58
  -1   0  -7  563.09    4.25
   1   0  -7  530.91    2.46
   1   0  -7  550.31    2.56
  -1   0  -7  525.52    4.11
  -1   0  -6  662.17    4.37
  -1   0  -6  668.31    4.39
   1   0  -6  638.02    2.48
   1   0  -6  620.77    2.56
   1   0  -6  634.73    2.45
   1   0  -5   30.41    0.86
  -1   0  -5   29.51    1.84
   1   0  -5   27.93    0.76
   1   0  -5   30.40    0.83
  -1   0  -5   28.48    1.86
  -1   0  -4 4039.01   12.91
  -1   0  -4 3978.47   12.75
  -1   0  -3 2724.35    9.34
  -1   0  -3 2694.71    9.25
  -1   0  -2 3147.06   10.43
  -1   0  -2 3127.82   10.36
  -1   0  -1 1966.71    6.88
  -1   0  -1 1999.33    6.97
  -1   0  -1 1959.90    4.96
  -1   0   0    0.84    0.88
  -1   0   0    0.65    0.88
   0  11  -3  122.41   13.95
   0  11  -3   99.46   13.92
   0 -11  -3  102.75   11.40
   0 -11  -3  110.90   10.46
   0 -11  -3  109.57   10.19
   0  11  -3  120.63    9.16
   0  11  -2   60.54   13.28
   0 -11  -2   25.61   11.00
   0  11  -2   45.34   13.32
   0 -11  -2   51.27    9.90
   0  11  -2   51.75    9.28
   0 -11  -2   57.57    9.90
   0 -11  -1   66.65   11.80
   0  11  -1   74.40   13.36
   0  11  -1   77.37   13.37
   0 -11  -1   72.05   11.62
   0 -11  -1   69.21   10.63
   0  11  -1   71.37    9.16
   0 -11   0   -3.68   12.98
   0 -11   0   -2.02   10.14
   0 -11   0    3.95   12.95
   0 -10  -7    6.80    9.54
   0 -10  -7   -0.27    7.82
   0  10  -7   -0.94   11.43
   0  10  -7    3.61   11.64
   0 -10  -7   -1.87    9.63
   0  10  -6    2.49    6.54
   0 -10  -6   -5.82   12.18
   0 -10  -6    2.05    9.87
   0  10  -6   -0.62    7.70
   0  10  -6   -0.51    8.10
   0 -10  -6   -1.97   12.22
   0  10  -5   17.38    8.63
   0 -10  -5   11.64    9.00
   0  10  -5   12.66   11.17
   0 -10  -5   17.69    7.03
   0  10  -5   16.66   11.31
   0 -10  -5   14.94    8.57
   0 -10  -4  388.52    9.59
   0  10  -4  398.74   12.33
   0  10  -4  420.07   12.41
   0 -10  -4  375.84    9.60
   0 -10  -4  392.99    9.91
   0  10  -4  424.77    7.88
   0  10  -3  223.15   11.30
   0 -10  -3  215.77    9.50
   0 -10  -3  217.88    9.14
   0  10  -3  229.14   10.56
   0 -10  -3  221.28    8.97
   0  10  -3  227.70    6.80
   0 -10  -2   76.08    8.08
   0 -10  -2   76.47    6.51
   0  10  -2   85.05   10.47
   0  10  -2   85.75   10.30
   0  10  -2   93.20    7.24
   0 -10  -2   72.43    8.05
   0  10  -1  343.44   11.13
   0  10  -1  328.12   11.39
   0 -10  -1  297.09   10.03
   0 -10  -1  303.70    7.51
   0  10  -1  345.06    8.60
   0 -10  -1  311.01   10.06
   0 -10   0    6.52    5.92
   0 -10   0    4.77   10.08
   0 -10   0    8.76   10.11
   0  -9 -10  120.10   12.04
   0  -9 -10  124.56    7.69
   0  -9 -10  109.72   11.71
   0   9 -10  123.88   10.36
   0   9 -10  120.91   10.48
   0  -9  -9   36.68    6.81
   0  -9  -9   35.93   10.71
   0   9  -9   39.22    9.20
   0   9  -9   42.67    9.19
   0  -9  -9   37.88   10.72
   0  -9  -8   46.03    9.15
   0  -9  -8   46.65    7.48
   0   9  -8   45.67    9.93
   0   9  -8   36.25    9.95
   0  -9  -8   39.98    7.52
   0  -9  -7  359.83   10.74
   0  -9  -7  366.74    8.97
   0  -9  -7  377.04   11.44
   0   9  -6  180.78    9.27
   0   9  -6  197.22    7.83
   0  -9  -6  170.82    7.80
   0  -9  -6  174.27    6.78
   0  -9  -6  165.89    8.08
   0   9  -6  175.67    9.15
   0   9  -5  102.54    5.28
   0  -9  -5   98.25    8.14
   0   9  -5  105.88    6.82
   0   9  -5  107.60    6.85
   0  -9  -5   96.44    9.17
   0  -9  -5   99.79   10.01
   0   9  -4    0.09    6.25
   0  -9  -4    4.98    5.47
   0   9  -4    0.82    6.67
   0  -9  -4   -1.86    8.79
   0  -9  -4    4.63    9.04
   0   9  -4    1.57    5.74
   0   9  -3   42.02    6.84
   0   9  -3   41.40    6.76
   0  -9  -3   37.24    6.78
   0  -9  -3   37.29    8.60
   0  -9  -3   30.88    8.87
   0   9  -3   39.85    4.49
   0   9  -2   92.77    7.99
   0   9  -2  101.98    6.45
   0  -9  -2   93.51    6.46
   0  -9  -2  103.44    6.89
   0  -9  -2   96.94    6.91
   0   9  -2  110.51    6.69
   0   9  -1  244.33    9.14
   0   9  -1  235.04    9.07
   0  -9  -1  216.48    6.94
   0  -9  -1  232.95    8.59
   0   9  -1  246.76    5.48
   0  -9  -1  229.80    8.40
   0  -9   0   -2.55    4.79
   0  -9   0    3.90    6.06
   0  -9   0    0.23    5.76
   0  -8 -12  162.47    7.82
   0  -8 -12  144.70    8.77
   0   8 -12  149.19    9.51
   0  -8 -12  150.42    8.68
   0   8 -12   71.97   10.14
   0  -8 -11   40.91    9.14
   0  -8 -11   45.14    9.98
   0  -8 -11   37.59    7.88
   0   8 -11   31.51    9.03
   0   8 -11   40.08    8.31
   0  -8 -10   15.10    7.63
   0  -8 -10   11.74    9.40
   0   8 -10    8.20    7.82
   0   8 -10    9.69    7.76
   0  -8 -10   15.11    8.58
   0  -8  -9   39.26    7.55
   0   8  -9   44.89    8.64
   0  -8  -9   44.83    6.62
   0  -8  -9   38.68    8.04
   0   8  -9   42.09    8.51
   0  -8  -8    1.58    6.60
   0   8  -8   -2.22    8.10
   0   8  -8   -2.43    7.79
   0  -8  -8    0.49    6.24
   0  -8  -8   -0.76    6.29
   0  -8  -7  118.22    8.51
   0  -8  -7  107.60    8.54
   0  -8  -7  114.75    5.78
   0   8  -6   11.68    4.15
   0  -8  -6    6.74    7.94
   0  -8  -6    9.39    4.74
   0  -8  -6    7.85    7.24
   0   8  -5  203.44    6.16
   0   8  -5  201.13    7.62
   0  -8  -5  183.86    5.43
   0   8  -5  193.86    7.57
   0  -8  -5  185.60    6.56
   0  -8  -5  183.32    6.53
   0  -8  -4  311.74    5.88
   0  -8  -4  304.88    6.72
   0  -8  -4  316.39    6.69
   0   8  -4  336.73    8.17
   0   8  -4  342.35    6.36
   0   8  -4  339.51    8.24
   0   8  -3  494.21    8.44
   0   8  -3  481.22    8.19
   0  -8  -3  445.68    7.27
   0  -8  -3  463.86    9.01
   0  -8  -3  477.29    9.08
   0   8  -3  487.51    5.75
   0  -8  -2  320.78    6.48
   0   8  -2  336.77    6.33
   0   8  -2  340.77    6.53
   0  -8  -2  307.86    6.68
   0  -8  -2  331.68    7.80
   0   8  -2  343.79    5.05
   0  -8  -1  587.48    8.52
   0   8  -1  652.78    9.15
   0  -8  -1  558.41    6.17
   0   8  -1  631.34    8.90
   0  -8  -1  588.54    8.34
   0   8  -1  630.69    7.02
   0  -8   0  101.35    5.32
   0  -8   0  101.06    4.12
   0  -8   0   96.37    5.56
   0  -7 -13  107.78    9.37
   0   7 -13  108.22    7.74
   0  -7 -13  105.30    9.36
   0   7 -13  111.64    7.63
   0  -7 -12    6.01    6.31
   0  -7 -12    4.86    7.92
   0   7 -12    7.64    7.38
   0  -7 -12    0.18    6.31
   0   7 -12   10.27    7.60
   0  -7 -11  206.19    7.55
   0  -7 -11  179.24    8.08
   0   7 -11  192.68    5.89
   0  -7 -11  192.59    8.16
   0   7 -11  193.15    5.93
   0  -7 -10  411.71    7.65
   0  -7 -10  390.40    8.60
   0   7 -10  403.89    6.90
   0  -7 -10  391.93    8.66
   0   7 -10  400.08    6.88
   0  -7  -9   20.96    5.40
   0  -7  -9   17.51    6.18
   0  -7  -9   19.26    5.38
   0   7  -9   20.65    6.56
   0   7  -9   18.75    5.25
   0   7  -8  243.91    7.30
   0  -7  -8  237.85    6.68
   0   7  -8  240.30    7.30
   0  -7  -8  236.70    7.68
   0  -7  -8  226.78    7.35
   0   7  -7   43.76    4.51
   0   7  -7   41.92    4.99
   0  -7  -7   38.90    5.30
   0  -7  -7   41.29    5.95
   0  -7  -7   39.04    6.59
   0   7  -6  107.16    5.48
   0  -7  -6   87.13    7.07
   0  -7  -6   96.92    5.87
   0  -7  -6   94.64    7.05
   0   7  -5  562.78    6.35
   0   7  -5  529.21    6.29
   0  -7  -5  500.99    5.83
   0  -7  -5  495.77    8.26
   0  -7  -5  508.65    8.33
   0   7  -4  269.10    5.23
   0  -7  -4  246.34    4.68
   0   7  -4  277.57    5.28
   0  -7  -4  259.37    7.16
   0  -7  -4  268.24    7.17
   0   7  -4  283.59    5.02
   0  -7  -3  161.61    4.97
   0   7  -3  171.22    6.23
   0   7  -3  161.90    6.01
   0  -7  -3  156.35    5.25
   0  -7  -3  163.72    5.02
   0   7  -3  168.40    3.71
   0  -7  -2 1189.66    9.39
   0   7  -2 1300.44    8.74
   0   7  -2 1293.32    8.63
   0  -7  -2 1201.73    8.22
   0  -7  -2 1257.66    9.54
   0   7  -2 1286.95    7.75
   0  -7  -1  130.43    5.91
   0   7  -1  127.68    5.86
   0   7  -1  126.03    5.89
   0  -7  -1  123.77    4.74
   0  -7  -1  124.50    5.91
   0   7  -1  134.38    3.55
   0  -7   0    0.62    4.11
   0  -7   0    0.22    5.49
   0  -7   0   -0.07    5.23
   0   6 -14    0.14    6.83
   0   6 -14    3.09    6.25
   0  -6 -14   -0.23    5.62
   0   6 -14   -0.27    6.90
   0  -6 -14    4.17    5.68
   0  -6 -13   15.23    7.32
   0   6 -13   11.63    6.87
   0   6 -13   12.73    6.91
   0  -6 -13    8.93    7.41
   0  -6 -12   59.30    5.44
   0  -6 -12   61.06    6.45
   0   6 -12   64.26    6.17
   0   6 -12   60.40    6.18
   0  -6 -11   28.54    6.00
   0  -6 -11   19.45    7.01
   0  -6 -11   28.61    7.00
   0   6 -11   28.90    5.91
   0   6 -11   25.26    5.80
   0   6 -10  455.54    7.12
   0  -6 -10  455.73    7.21
   0  -6 -10  424.09    7.86
   0  -6 -10  424.15    7.83
   0   6 -10  450.72    7.11
   0  -6  -9  554.54    7.48
   0  -6  -9  542.99    7.36
   0   6  -9  539.65    6.87
   0  -6  -9  558.51    7.75
   0   6  -9  546.31    6.93
   0  -6  -8  257.67    5.49
   0  -6  -8  261.34    4.74
   0   6  -8  267.56    4.99
   0  -6  -8  256.91    5.22
   0   6  -8  272.10    5.03
   0   6  -7    0.82    4.70
   0   6  -7    1.96    5.02
   0  -6  -7    2.32    5.63
   0  -6  -7    2.44    5.65
   0  -6  -7    5.18    4.33
   0  -6  -6    1.62    4.40
   0  -6  -6    3.52    5.65
   0   6  -6    3.79    5.30
   0  -6  -6    6.73    5.73
   0   6  -6    6.36    5.30
   0   6  -5   10.48    2.97
   0  -6  -5   19.42    5.45
   0  -6  -5    4.98    4.25
   0  -6  -5   23.02    5.48
   0  -6  -4  441.93    4.97
   0   6  -4  471.21    5.53
   0  -6  -4  457.75    5.82
   0   6  -4  454.13    5.39
   0  -6  -4  448.08    5.79
   0   6  -4  484.30    5.16
   0  -6  -3  612.31    5.99
   0   6  -3  665.46    6.86
   0   6  -3  647.95    6.85
   0  -6  -3  630.59    7.12
   0  -6  -3  622.69    7.11
   0   6  -3  642.51    5.06
   0   6  -2  195.99    5.36
   0   6  -2  196.56    5.34
   0  -6  -2  179.47    3.48
   0  -6  -2  185.21    5.55
   0  -6  -2  180.94    4.47
   0   6  -2  196.37    4.25
   0  -6  -1   47.94    4.67
   0   6  -1   53.44    4.95
   0  -6  -1   48.74    4.67
   0  -6  -1   49.96    2.90
   0   6  -1   47.91    4.96
   0   6  -1   50.25    2.70
   0  -6   0 6620.37   21.10
   0  -6   0 6281.00   20.36
   0  -6   0 6280.78   20.94
   0   5 -15   92.99    6.16
   0  -5 -15   87.99    7.66
   0  -5 -15   83.62    7.61
   0   5 -15   89.84    6.83
   0   5 -15   87.48    6.79
   0   5 -15   89.86    6.11
   0   5 -14  456.64    6.50
   0   5 -14  463.83    6.94
   0   5 -14  431.58    7.39
   0  -5 -14  408.39    8.43
   0  -5 -14  401.17    8.55
   0   5 -14  426.30    6.89
   0   5 -13   36.07    4.91
   0   5 -13   35.47    5.88
   0  -5 -13   34.94    4.77
   0  -5 -13   32.15    4.66
   0   5 -13   36.92    5.84
   0  -5 -12   17.81    5.90
   0  -5 -12   18.95    5.81
   0   5 -12   17.70    4.89
   0   5 -12   21.19    5.20
   0  -5 -11   17.23    4.02
   0  -5 -11   17.20    4.00
   0   5 -11   22.31    5.13
   0   5 -11   22.75    5.05
   0  -5 -10   72.79    3.92
   0   5 -10   71.80    5.00
   0  -5 -10   66.98    4.10
   0  -5 -10   62.69    4.05
   0   5 -10   69.87    4.81
   0  -5  -9    4.39    4.34
   0  -5  -9    3.10    4.03
   0   5  -9    4.63    4.32
   0  -5  -9    0.79    4.00
   0   5  -9   -0.21    4.33
   0  -5  -8    0.41    4.96
   0  -5  -8    3.76    4.90
   0   5  -8    0.33    3.38
   0  -5  -8    2.55    4.48
   0   5  -8    2.26    3.04
   0  -5  -7  554.28    5.94
   0  -5  -7  537.11    5.56
   0  -5  -7  550.70    5.67
   0   5  -7  557.44    5.20
   0   5  -7  562.30    5.25
   0  -5  -6  363.30    4.91
   0  -5  -6  366.22    4.47
   0   5  -6  371.45    4.48
   0  -5  -6  354.15    4.90
   0   5  -6  377.21    4.51
   0   5  -5  124.86    2.78
   0  -5  -5  114.60    5.18
   0  -5  -5  114.48    4.99
   0  -5  -5  111.49    3.41
   0  -5  -4  873.37    6.85
   0  -5  -4  866.81    5.61
   0  -5  -4  879.95    6.26
   0   5  -4  922.33    5.29
   0  -5  -3 1631.63    7.77
   0   5  -3 1780.85    8.78
   0   5  -3 1734.58    8.61
   0  -5  -3 1724.89    8.84
   0  -5  -3 1682.40    8.75
   0   5  -3 1733.35    7.65
   0  -5  -2  339.58    5.18
   0  -5  -2  333.92    4.98
   0   5  -2  350.74    4.08
   0  -5  -2  322.11    4.21
   0   5  -2  345.40    4.07
   0   5  -2  346.88    3.44
   0   5  -1  453.51    5.10
   0   5  -1  447.03    5.24
   0  -5  -1  437.18    4.46
   0  -5  -1  420.16    4.41
   0  -5  -1  432.87    3.83
   0   5  -1  448.19    3.78
   0  -5   0    0.19    2.13
   0  -5   0    0.90    2.75
   0  -5   0    0.64    2.79
   0   4 -16   46.05    5.79
   0  -4 -16   47.72    7.19
   0   4 -16   34.07    5.04
   0   4 -16   50.89    5.78
   0  -4 -16   35.15    7.13
   0   4 -16   34.71    5.07
   0   4 -15    0.93    4.84
   0   4 -15    3.27    5.88
   0   4 -15    0.16    4.93
   0  -4 -15    3.44    6.49
   0  -4 -15   -0.54    6.39
   0   4 -15    0.58    5.88
   0   4 -14   27.64    4.78
   0   4 -14   27.08    4.79
   0  -4 -14   29.75    5.34
   0  -4 -14   27.12    5.34
   0   4 -14   26.01    5.45
   0   4 -14   28.90    5.42
   0   4 -13  109.33    4.77
   0  -4 -13   97.86    5.05
   0  -4 -13  103.62    5.53
   0   4 -13  109.70    4.73
   0   4 -13  105.29    5.06
   0   4 -13  103.60    5.37
   0  -4 -12  226.75    5.80
   0   4 -12  228.03    5.04
   0   4 -12  241.86    4.94
   0  -4 -12  230.30    5.82
   0   4 -12  237.68    5.10
   0  -4 -11  478.31    5.31
   0  -4 -11  480.24    5.37
   0   4 -11  484.20    5.87
   0   4 -11  517.86    5.95
   0  -4 -10    8.35    4.09
   0  -4 -10    4.25    3.17
   0   4 -10    4.26    3.96
   0   4 -10    6.46    3.95
   0  -4  -9  181.64    3.94
   0  -4  -9  156.76    3.73
   0  -4  -9  164.82    3.73
   0   4  -9  179.18    4.10
   0   4  -9  167.33    3.91
   0  -4  -8   82.42    4.45
   0  -4  -8   84.36    4.47
   0   4  -8   88.95    3.90
   0  -4  -8   86.87    4.12
   0   4  -8   84.81    3.89
   0   4  -7  245.20    3.98
   0  -4  -7  244.69    3.58
   0  -4  -7  234.33    3.84
   0  -4  -7  229.95    3.87
   0   4  -7  244.81    3.98
   0  -4  -6   23.76    2.40
   0  -4  -6   23.32    2.79
   0  -4  -6   20.46    2.78
   0   4  -6   20.10    3.36
   0   4  -6   22.02    3.36
   0  -4  -5 3325.16   11.48
   0  -4  -5 3243.71   12.01
   0  -4  -5 3242.31   12.05
   0   4  -5 3385.30   12.32
   0   4  -5 3322.04   12.17
   0   4  -4 2213.25    8.32
   0  -4  -4 2146.39    8.29
   0  -4  -4 2148.17    8.82
   0  -4  -4 2126.29    8.78
   0  -4  -3  682.38    4.28
   0  -4  -3  693.13    5.25
   0  -4  -3  687.79    4.80
   0   4  -3  713.38    4.40
   0  -4  -2 2458.54    9.43
   0   4  -2 2625.51    9.63
   0  -4  -2 2479.29    9.03
   0  -4  -2 2466.39    9.45
   0   4  -2 2614.01    9.57
   0   4  -2 2573.08    9.63
   0  -4  -1 6891.40   20.32
   0   4  -1 7198.38   20.97
   0   4  -1 7267.21   21.10
   0  -4  -1 6704.16   20.74
   0  -4  -1 6811.32   20.13
   0   4  -1 6981.97   22.14
   0  -4   0  538.71    4.19
   0  -4   0  549.50    4.24
   0  -4   0  529.34    4.12
   0  -3 -16    6.09    5.90
   0  -3 -16    5.00    5.98
   0   3 -16    5.03    4.47
   0   3 -16    3.91    5.91
   0  -3 -16    7.01    5.59
   0   3 -16    8.68    5.42
   0   3 -16    5.78    5.08
   0   3 -15  714.25    6.36
   0   3 -15  742.83    7.47
   0   3 -15  731.71    6.37
   0  -3 -15  750.11    7.67
   0  -3 -15  750.58    7.66
   0   3 -15  745.30    7.48
   0   3 -14    8.50    3.92
   0  -3 -14    9.74    4.93
   0  -3 -14    5.63    4.99
   0   3 -14    7.16    3.98
   0   3 -14    6.27    4.62
   0   3 -14    8.52    4.49
   0  -3 -13  328.26    5.40
   0  -3 -13  338.43    5.51
   0   3 -13  329.77    4.70
   0   3 -13  339.70    4.70
   0   3 -13  339.17    5.26
   0   3 -13  335.92    5.25
   0  -3 -12   18.24    3.45
   0   3 -12   16.82    3.94
   0  -3 -12   22.30    4.30
   0   3 -12   20.77    3.67
   0   3 -12   19.29    3.57
   0   3 -12   19.13    4.11
   0   3 -11  195.32    3.87
   0   3 -11  194.91    4.02
   0  -3 -11  188.10    4.58
   0  -3 -11  179.73    4.58
   0   3 -11  191.38    4.01
   0  -3 -10   40.71    2.92
   0  -3 -10   40.26    2.90
   0   3 -10   38.92    3.32
   0   3 -10   40.83    3.34
   0  -3  -9  997.26    6.43
   0  -3  -9  996.65    6.06
   0   3  -9 1017.43    6.17
   0   3  -9 1017.74    6.07
   0  -3  -8   33.50    3.59
   0  -3  -8   31.62    2.46
   0   3  -8   29.22    3.01
   0  -3  -8   34.07    3.21
   0   3  -8   29.94    3.02
   0  -3  -7 3686.70   12.80
   0  -3  -7 3495.35   12.25
   0  -3  -7 3481.60   12.24
   0   3  -7 3494.72   12.72
   0   3  -7 3470.15   12.81
   0  -3  -6  386.95    4.13
   0   3  -6  381.11    3.80
   0  -3  -6  389.72    4.04
   0  -3  -6  397.45    3.94
   0   3  -6  391.82    3.85
   0  -3  -5 3062.78   10.75
   0  -3  -5 3137.06   10.09
   0  -3  -5 3049.67   10.71
   0   3  -5 3107.45   11.03
   0   3  -5 3110.57   11.11
   0   3  -4   29.19    2.29
   0  -3  -4   26.68    2.77
   0  -3  -4   24.54    2.97
   0  -3  -4   26.31    3.11
   0   3  -4   27.39    2.70
   0   3  -4   25.81    2.71
   0  -3  -3 2961.08    9.62
   0  -3  -3 2932.38    9.97
   0  -3  -3 2950.33   10.01
   0   3  -3 3018.77   10.26
   0  -3  -2  186.84    2.61
   0  -3  -2  185.85    2.48
   0  -3  -2  192.91    2.67
   0   3  -2  196.59    1.99
   0  -3  -1 1265.12    5.60
   0   3  -1 1305.98    5.61
   0  -3  -1 1199.99    5.36
   0  -3  -1 1260.94    5.54
   0   3  -1 1308.23    5.64
   0   3  -1 1244.58    5.25
   0  -3   0    0.10    1.78
   0  -3   0    2.39    2.33
   0  -3   0    3.13    2.45
   0   2 -17   54.86    4.70
   0  -2 -17   55.08    5.81
   0   2 -17   56.13    5.24
   0  -2 -17   96.71    5.70
   0   2 -17   87.25    5.18
   0  -2 -17   57.81    5.79
   0   2 -17   87.58    5.80
   0   2 -16   21.69    4.22
   0   2 -16   22.37    4.17
   0  -2 -16   23.59    5.33
   0   2 -16   25.72    4.71
   0  -2 -16   28.06    5.28
   0  -2 -16   27.23    5.27
   0   2 -16   25.37    4.70
   0   2 -15  242.88    5.12
   0   2 -15  230.21    4.59
   0  -2 -15  242.08    5.26
   0   2 -15  239.02    4.60
   0  -2 -15  226.22    5.80
   0   2 -15  237.39    5.13
   0  -2 -15  229.51    5.35
   0  -2 -14  313.77    5.53
   0   2 -14  303.99    4.56
   0  -2 -14  304.43    5.02
   0  -2 -14  312.46    5.49
   0   2 -14  294.48    4.81
   0   2 -14  310.26    5.03
   0  -2 -13   16.10    4.24
   0   2 -13   14.54    3.24
   0  -2 -13   16.47    4.22
   0   2 -13   16.19    3.86
   0   2 -13   14.17    3.14
   0  -2 -12  664.02    5.90
   0   2 -12  609.53    4.80
   0   2 -12  611.42    5.17
   0  -2 -12  642.07    5.78
   0   2 -12  619.19    5.46
   0  -2 -11  595.75    5.27
   0   2 -11  605.89    4.97
   0   2 -11  597.82    4.63
   0  -2 -11  599.84    5.27
   0   2 -11  588.55    4.65
   0  -2 -10    4.79    2.75
   0   2 -10    1.84    2.81
   0  -2 -10    4.86    2.90
   0   2 -10    1.29    2.41
   0   2 -10    4.40    2.42
   0  -2  -9  381.03    4.11
   0   2  -9  387.16    3.63
   0   2  -9  359.39    3.21
   0  -2  -9  374.00    4.10
   0  -2  -8  882.69    5.34
   0  -2  -8  872.74    5.30
   0   2  -8  851.86    4.95
   0  -2  -7  472.78    3.96
   0  -2  -7  480.04    3.97
   0   2  -7  453.20    3.65
   0  -2  -6  308.10    3.30
   0  -2  -6  350.88    3.51
   0   2  -6  313.18    2.99
   0  -2  -6  326.32    3.35
   0  -2  -5  558.50    3.55
   0  -2  -5  576.68    3.46
   0   2  -5  571.00    3.61
   0  -2  -5  571.35    3.56
   0   2  -4   54.03    1.91
   0  -2  -4   53.60    2.23
   0  -2  -4   58.48    2.18
   0  -2  -4   56.62    2.24
   0   2  -4   57.14    1.93
   0   2  -3   42.29    1.57
   0  -2  -3   41.75    2.27
   0  -2  -3   40.85    1.48
   0  -2  -3   37.25    2.14
   0   2  -3   44.65    1.90
   0   2  -3   41.14    1.90
   0  -2  -2 2108.29    7.12
   0  -2  -2 2113.36    7.27
   0  -2  -2 2068.44    7.00
   0   2  -2 2064.96    7.53
   0  -2  -1 3104.77   10.34
   0  -2  -1 3075.85    9.67
   0  -2  -1 3062.49    9.64
   0   2  -1 3187.03   10.73
   0  -2   0   28.31    1.05
   0  -2   0   36.08    1.37
   0  -2   0   37.68    1.39
   0  -1 -17    1.84    5.01
   0   1 -17    2.92    4.99
   0  -1 -17    3.71    4.98
   0   1 -17    3.56    4.60
   0  -1 -17    7.77    5.22
   0   1 -17    5.12    4.94
   0   1 -16    4.77    4.09
   0  -1 -16    4.40    4.98
   0   1 -16    3.36    4.08
   0   1 -16    8.99    4.70
   0  -1 -16    4.62    4.73
   0  -1 -16    4.39    5.33
   0  -1 -15   83.51    4.53
   0  -1 -15   83.90    4.72
   0   1 -15   77.68    4.01
   0  -1 -15   79.31    4.59
   0   1 -15   78.49    4.06
   0   1 -15   79.17    4.21
   0   1 -14 1013.35    6.86
   0  -1 -14 1041.33    7.24
   0   1 -14  998.95    6.31
   0   1 -14 1032.55    6.44
   0  -1 -14 1042.53    6.66
   0  -1 -14 1066.43    7.23
   0  -1 -13   36.58    3.66
   0   1 -13   39.69    3.19
   0  -1 -13   43.47    3.74
   0   1 -13   35.85    3.13
   0  -1 -13   37.33    3.76
   0   1 -13   40.67    3.35
   0   1 -12    7.22    2.85
   0   1 -12    9.98    3.04
   0   1 -12    8.97    2.84
   0  -1 -12    6.38    3.13
   0  -1 -12   11.14    3.27
   0  -1 -12    9.41    3.05
   0   1 -11   67.55    3.01
   0  -1 -11   67.97    3.07
   0  -1 -11   70.37    3.25
   0   1 -11   69.38    2.83
   0  -1 -11   73.55    3.22
   0   1 -11   70.01    2.85
   0  -1 -10  638.97    4.63
   0   1 -10  612.25    4.22
   0  -1 -10  646.20    4.67
   0   1 -10  608.24    4.10
   0   1 -10  612.25    4.60
   0   1  -9  216.40    2.90
   0   1  -9  209.34    2.50
   0  -1  -9  222.17    3.14
   0  -1  -9  217.69    3.12
   0   1  -9  212.85    2.76
   0   1  -8  445.59    3.33
   0   1  -8  432.68    3.29
   0  -1  -8  442.83    3.59
   0   1  -8  423.25    3.41
   0  -1  -8  436.73    3.59
   0   1  -7  841.10    4.35
   0  -1  -7  805.75    4.11
   0   1  -7  841.65    4.34
   0  -1  -7  816.41    4.36
   0   1  -7  797.42    3.98
   0   1  -6  657.15    3.67
   0  -1  -6  633.19    3.67
   0  -1  -6  623.90    3.39
   0   1  -6  621.64    3.55
   0   1  -5  977.91    4.15
   0  -1  -5  965.50    4.19
   0  -1  -5  969.52    4.21
   0  -1  -4 1466.92    5.62
   0  -1  -4 1398.74    4.97
   0   1  -4 1374.23    4.92
   0  -1  -4 1375.75    4.92
   0  -1  -3 5666.22   15.22
   0  -1  -3 5359.26   13.38
   0   1  -3 5702.23   15.93
   0  -1  -3 5568.96   13.82
   0  -1  -2 4471.59   11.24
   0  -1  -2 4529.00   11.79
   0  -1  -2 4425.92   11.16
   0   1  -2 4609.47   12.26
   0  -1  -1   17.12    1.03
   0  -1  -1   19.42    1.03
   0   1  -1   17.85    0.56
   0  -1   0    0.03    0.56
   0  -1   0    0.37    0.56
   0   0 -17   -0.86    4.62
   0   0 -17    0.05    5.19
   0   0 -17    0.01    4.82
   0   0 -16  320.25    5.25
   0   0 -16  320.68    5.68
   0   0 -16  335.31    5.20
   0   0 -15   -0.58    4.42
   0   0 -15    2.46    4.44
   0   0 -15   -0.70    3.85
   0   0 -14   88.89    3.93
   0   0 -14   89.66    4.01
   0   0 -14   85.30    3.89
   0   0 -13   -1.57    2.99
   0   0 -13   -1.79    3.23
   0   0 -13    0.79    2.93
   0   0 -12  632.12    4.85
   0   0 -12  607.91    4.77
   0   0 -12  621.90    4.88
   0   0 -11    1.26    2.70
   0   0 -11    2.40    2.71
   0   0 -11    0.16    2.72
   0   0 -10  154.50    2.93
   0   0 -10  153.89    2.79
   0   0 -10  146.06    2.92
   0   0  -9    0.65    2.11
   0   0  -9    0.67    2.24
   0   0  -9   -0.12    2.31
   0   0  -8  828.70    4.34
   0   0  -8  844.39    4.44
   0   0  -8  794.20    4.30
   0   0  -7    3.01    1.82
   0   0  -7    0.81    1.84
   0   0  -7   -0.95    1.75
   0   0  -6 1324.91    5.16
   0   0  -6 1293.99    5.08
   0   0  -6 1238.02    5.09
   0   0  -5    1.11    1.42
   0   0  -5   -0.33    1.33
   0   0  -4 7704.61   21.16
   0   0  -4 7584.34   20.82
   0   0  -3    0.67    0.95
   0   0  -3    1.06    0.95
   0   0  -2 1155.01    3.76
   0   0  -2 1140.22    3.72
   0   0   2 1085.92    3.69
   0   0   2 1088.99    3.70
   0   0   3    0.00    0.89
   0   0   4 6730.43   20.38
   0   0   9   -2.11    2.41
   0   0  10  183.06    4.38
   0   0  11   -1.79    4.27
   0   0  12  696.99    6.03
   0   0  13    1.34    5.02
   0   0  14  100.25    4.70
   0   0  15   -2.73    6.88
   0   0  16  392.61    8.26
   0   0  17   -4.42    8.90
   0   1   0    0.28    0.43
   0   1   1   19.49    0.92
   0  -1   1   18.44    0.91
   0  -1   1   18.40    0.93
   0   1   2 4592.07   10.61
   0   1   2 4570.95   12.29
   0  -1   2 4695.21   11.98
   0   1   2 4658.89   10.73
   0   1   3 5719.15   12.86
   0   1   3 5528.69   15.65
   0   1   3 5616.92   12.65
   0  -1   3 5764.38   14.48
   0   1   4 1349.25    5.37
   0   1   4 1391.42    4.59
   0  -1   4 1409.16    4.98
   0   1   4 1372.05    4.53
   0   1   5  890.79    3.81
   0   1   5  967.73    4.54
   0   1   5  902.65    3.86
   0   1   6  603.82    3.26
   0   1   6  628.85    3.81
   0   1   6  610.09    3.53
   0   1   7  765.31    4.13
   0   1   7  762.69    3.89
   0   1   7  854.85    5.09
   0   1   8  413.80    3.43
   0   1   8  420.01    3.42
   0   1   8  456.45    4.26
   0   1   9  204.82    2.95
   0   1   9  235.73    3.37
   0   1  10  681.64    5.87
   0   1  11   77.94    4.69
   0   1  12    5.11    4.66
   0  -1  13   47.40    3.88
   0   1  13   44.62    3.90
   0  -1  14 1162.21    9.63
   0   1  14 1123.87    9.58
   0  -1  15   90.34    7.11
   0   1  15   91.59    7.58
   0  -1  16    3.01    7.51
   0   1  16    8.41    7.84
   0  -1  17    6.11    7.99
   0   1  17    6.87    8.39
   0   2   0   38.70    1.38
   0   2   0   37.47    1.37
   0   2   0   26.01    1.44
   0   2   1 3229.72    9.98
   0   2   1 3185.19    9.88
   0  -2   1 3255.87    9.96
   0   2   1 3293.73   10.85
   0  -2   1 3084.65   10.32
   0  -2   1 3218.54    9.87
   0  -2   2 2103.75    6.50
   0   2   2 2145.17    6.88
   0   2   2 2136.52    6.87
   0   2   2 2206.96    7.23
   0  -2   2 2154.26    6.63
   0   2   3   43.69    2.23
   0   2   3   40.73    2.04
   0  -2   3   42.32    1.86
   0   2   3   44.90    2.21
   0   2   4   56.35    1.85
   0   2   4   57.38    2.19
   0   2   4   61.69    2.19
   0  -2   4   54.48    1.85
   0   2   5  595.18    3.85
   0   2   5  574.96    3.80
   0   2   5  568.52    4.00
   0  -2   5  552.92    3.42
   0   2   6  338.35    3.32
   0   2   6  332.73    3.29
   0   2   6  330.91    3.57
   0  -2   6  325.94    3.07
   0   2   7  465.67    3.44
   0   2   7  466.41    3.73
   0   2   7  460.85    3.77
   0  -2   7  463.73    3.59
   0   2   8  846.02    5.10
   0   2   8  857.71    5.08
   0   2   8  868.43    5.71
   0   2   9  362.22    3.37
   0   2   9  380.89    4.13
   0   2   9  358.57    3.82
   0   2  10    6.56    2.90
   0   2  10    3.89    4.06
   0   2  10    3.04    2.77
   0   2  11  564.09    4.85
   0   2  11  629.39    5.81
   0   2  11  571.31    4.89
   0   2  12  606.85    5.46
   0   2  12  700.30    7.06
   0   2  13   16.91    5.24
   0  -2  14  358.94    7.21
   0   2  14  346.02    8.10
   0  -2  15  264.20    7.21
   0   2  15  260.53    7.98
   0  -2  16   29.48    6.09
   0   2  16   31.05    7.76
   0  -2  16   31.74    7.31
   0  -2  17  104.18    7.09
   0  -2  17   97.84    8.56
   0   2  17  111.45    9.01
   0   3   0    4.68    2.42
   0   3   0    6.68    2.31
   0   3   0    2.45    1.76
   0   3   1 1331.11    5.95
   0   3   1 1350.94    6.03
   0  -3   1 1296.88    5.81
   0   3   1 1308.17    5.52
   0  -3   1 1251.74    5.27
   0  -3   1 1313.29    5.93
   0   3   2  205.66    2.66
   0   3   2  204.16    2.66
   0  -3   2  191.69    2.46
   0  -3   2  200.83    3.08
   0   3   2  205.73    2.38
   0  -3   2  204.42    3.09
   0   3   3 3159.42    9.79
   0   3   3 3151.36    9.79
   0   3   3 3251.10   10.18
   0  -3   3 3058.90    9.13
   0  -3   3 2954.63   10.37
   0   3   4   29.12    2.82
   0   3   4   30.26    2.85
   0  -3   4   25.89    2.63
   0  -3   4   27.20    2.37
   0   3   4   26.91    2.16
   0   3   5 3300.75   10.97
   0   3   5 3335.94   10.41
   0  -3   5 3181.83    9.94
   0   3   5 3363.13   10.47
   0   3   6  406.08    4.01
   0   3   6  386.80    3.55
   0   3   6  397.12    3.57
   0  -3   6  380.73    3.18
   0   3   7 3627.26   11.63
   0   3   7 3583.11   11.52
   0   3   7 3474.89   12.66
   0  -3   7 3439.87   11.56
   0   3   8   31.90    2.42
   0   3   8   31.53    2.45
   0   3   8   32.49    3.91
   0  -3   8   30.72    2.95
   0   3   9 1001.62    5.90
   0   3   9 1009.26    7.04
   0   3   9  994.39    5.87
   0  -3   9  990.52    5.96
   0   3  10   41.83    3.70
   0   3  10   43.96    3.62
   0   3  10   41.30    4.57
   0  -3  10   47.91    4.12
   0   3  11  182.57    4.45
   0   3  11  201.80    4.62
   0   3  11  188.19    4.46
   0  -3  11  209.91    5.13
   0   3  12   20.80    4.47
   0   3  12   24.96    4.08
   0   3  12   21.66    4.11
   0  -3  12   21.68    4.91
   0   3  13  321.45    5.25
   0   3  13  373.18    7.12
   0   3  13  337.40    5.51
   0  -3  13  388.46    6.49
   0   3  14    7.51    5.33
   0   3  14    8.82    7.42
   0  -3  14    4.69    6.02
   0   3  15  838.29    9.28
   0  -3  15  869.62    9.80
   0   3  16    6.13    8.44
   0  -3  16    4.95    8.33
   0   4   0  569.02    4.81
   0   4   0  556.56    3.76
   0   4   0  574.41    4.30
   0   4   1 7302.05   21.29
   0   4   1 7223.57   21.08
   0  -4   1 7127.65   20.63
   0  -4   1 7061.75   22.32
   0   4   1 7226.33   22.27
   0  -4   1 7081.33   20.60
   0   4   2 2560.57    9.77
   0   4   2 2623.32    9.93
   0  -4   2 2575.91    9.19
   0  -4   2 2440.10    9.07
   0   4   2 2712.30    9.79
   0  -4   2 2553.18    9.14
   0  -4   3  691.96    4.44
   0   4   3  748.63    5.40
   0   4   3  738.78    4.87
   0   4   3  755.13    5.43
   0  -4   3  715.02    4.50
   0  -4   3  686.80    4.14
   0   4   4 2330.04    8.72
   0   4   4 2409.53    8.90
   0  -4   4 2121.41    8.16
   0  -4   4 2155.90    8.69
   0   4   4 2325.22    8.99
   0  -4   5 3312.60   10.86
   0   4   5 3554.51   11.50
   0   4   5 3593.56   12.12
   0  -4   5 3222.23   12.08
   0   4   5 3540.88   11.47
   0   4   6   25.96    3.51
   0   4   6   23.71    2.72
   0   4   6   23.09    2.73
   0  -4   6   22.67    3.27
   0  -4   6   21.15    2.96
   0   4   7  259.41    4.81
   0   4   7  246.74    4.64
   0  -4   7  237.16    4.02
   0   4   7  261.04    4.81
   0  -4   8   84.30    2.83
   0   4   8   82.42    4.34
   0   4   8   88.80    3.47
   0   4   8   88.08    4.44
   0   4   9  180.85    3.76
   0   4   9  172.45    3.75
   0   4   9  181.16    4.21
   0  -4   9  170.75    4.14
   0  -4  10    4.91    3.92
   0   4  10    5.90    4.25
   0   4  10    9.25    3.58
   0   4  10    8.77    4.26
   0   4  11  500.81    5.36
   0   4  11  498.72    6.00
   0   4  11  534.61    7.30
   0   4  12  239.07    5.74
   0   4  12  234.29    5.75
   0   4  12  248.62    6.89
   0  -4  12  257.90    6.34
   0   4  13  105.47    4.25
   0   4  13  100.35    4.86
   0   4  13  115.62    6.75
   0  -4  13  112.20    6.20
   0   4  14   29.22    5.64
   0   4  14   27.84    8.03
   0   4  14   31.82    5.57
   0  -4  14   32.84    6.66
   0   4  15   -2.18    5.58
   0   4  15   -1.57    8.31
   0  -4  15   -0.55    5.96
   0   4  16   58.92    9.57
   0  -4  16   53.33    9.60
   0   5   0    1.02    2.75
   0   5   0    3.49    2.76
   0   5   0   -2.31    2.85
   0   5   1  459.14    4.53
   0   5   1  455.75    4.49
   0  -5   1  433.22    4.36
   0  -5   1  417.56    3.67
   0   5   1  465.30    3.92
   0  -5   1  429.72    4.36
   0  -5   2  335.30    3.99
   0   5   2  349.18    4.23
   0   5   2  353.33    4.20
   0  -5   2  342.21    4.03
   0   5   2  360.46    3.69
   0  -5   2  335.47    4.02
   0  -5   3 1641.52    8.14
   0   5   3 1812.81    8.40
   0   5   3 1799.28    8.35
   0  -5   3 1630.99    7.44
   0   5   3 1878.28    8.37
   0  -5   3 1656.19    8.19
   0   5   4  991.76    6.41
   0   5   4  953.86    6.26
   0  -5   4  894.41    5.73
   0   5   4  950.12    6.26
   0  -5   4  871.82    5.28
   0   5   5  129.20    5.02
   0   5   5  127.99    3.52
   0  -5   5  119.16    3.40
   0  -5   5  117.43    3.74
   0   5   5  129.58    5.05
   0   5   6  395.28    4.63
   0   5   6  404.00    6.05
   0  -5   6  379.59    5.23
   0   5   6  393.86    5.70
   0  -5   6  385.10    4.86
   0   5   7  598.61    5.64
   0   5   7  599.23    5.59
   0   5   7  577.52    5.57
   0  -5   7  554.41    5.82
   0  -5   7  565.16    5.69
   0   5   8    2.49    4.85
   0   5   8   -0.50    4.95
   0   5   8    3.23    4.79
   0  -5   8    2.79    4.10
   0  -5   8    0.85    2.98
   0   5   9    1.62    5.28
   0   5   9    3.25    4.96
   0   5   9    5.70    4.68
   0  -5   9    2.94    4.22
   0  -5   9   11.15    3.26
   0   5  10   73.48    4.16
   0   5  10   75.58    4.17
   0   5  10   75.72    5.83
   0  -5  10   66.98    4.42
   0   5  11   20.82    5.49
   0   5  11   20.21    6.04
   0  -5  11   19.63    3.64
   0   5  11   16.50    5.58
   0   5  12   21.59    5.82
   0  -5  12   19.75    3.58
   0   5  12   21.66    5.32
   0   5  12   23.41    6.12
   0   5  13   35.04    5.83
   0   5  13   34.00    4.79
   0   5  13   36.29    6.06
   0  -5  13   45.16    5.22
   0   5  14  462.77    8.35
   0   5  14  457.39    8.29
   0   5  14  484.41    8.50
   0  -5  14  479.61    7.83
   0   5  15   95.44    7.41
   0   5  15   98.24    7.68
   0   5  15   85.99    6.74
   0  -5  15  105.74    8.28
   0   6   0 6989.17   21.97
   0   6   0 6913.73   21.87
   0   6   0 6811.37   22.29
   0   6   1   54.38    3.50
   0   6   1   50.44    3.50
   0  -6   1   44.00    3.59
   0  -6   1   43.17    3.66
   0  -6   1   44.23    3.55
   0   6   1   54.62    2.95
   0   6   2  194.00    5.57
   0   6   2  190.73    5.59
   0  -6   2  185.82    4.09
   0  -6   2  179.29    4.05
   0   6   2  201.13    3.63
   0  -6   2  190.10    5.03
   0  -6   3  626.49    6.62
   0   6   3  687.76    5.48
   0   6   3  673.60    6.13
   0   6   3  672.89    6.16
   0  -6   3  597.77    5.61
   0  -6   3  623.11    6.65
   0   6   4  492.27    5.76
   0  -6   4  462.35    6.06
   0   6   4  495.97    5.76
   0   6   4  516.47    6.02
   0  -6   4  439.29    4.47
   0   6   5    7.75    5.02
   0  -6   5    3.33    3.75
   0   6   5    7.59    4.52
   0  -6   5    6.13    4.13
   0   6   5    8.03    4.99
   0   6   6    3.67    4.44
   0  -6   6    2.95    4.17
   0   6   6    5.33    5.43
   0  -6   6    3.46    4.75
   0   6   6    6.12    5.47
   0   6   7    2.74    4.90
   0   6   7    3.20    5.54
   0   6   7    4.25    5.52
   0  -6   7    5.87    4.88
   0  -6   7    3.32    3.15
   0   6   8  290.03    6.68
   0   6   8  291.38    6.65
   0   6   8  282.49    4.98
   0  -6   8  264.93    4.80
   0  -6   8  277.06    5.84
   0   6   9  599.79    6.81
   0   6   9  604.37    7.83
   0   6   9  597.24    7.73
   0  -6   9  555.69    6.70
   0  -6   9  580.01    7.42
   0   6  10  477.75    7.68
   0   6  10  492.59    7.92
   0   6  10  498.00    6.71
   0  -6  10  441.12    6.63
   0  -6  10  457.33    7.32
   0   6  11   30.07    5.28
   0  -6  11    7.12    5.19
   0   6  11   30.74    6.52
   0  -6  11   25.95    4.69
   0   6  11   27.55    5.97
   0   6  12   66.70    5.26
   0   6  12   68.78    5.46
   0  -6  12   66.51    6.26
   0   6  12   68.71    7.65
   0   6  13   15.72    5.44
   0   6  13   16.98    6.77
   0   6  13   13.65    8.79
   0   6  14   -2.27    7.50
   0   6  14    0.33    7.64
   0   6  14    1.99    8.47
   0  -6  14    3.70    6.67
   0   7   0    1.63    5.35
   0   7   0   -7.88    5.50
   0   7   0   38.25    3.16
   0   7   1  138.00    5.86
   0   7   1  131.66    5.79
   0  -7   1  116.38    4.47
   0  -7   1  119.44    5.86
   0   7   1  140.29    4.87
   0  -7   1  128.71    5.89
   0   7   2 1315.71    9.57
   0   7   2 1348.01    9.70
   0  -7   2 1227.64    8.34
   0  -7   2 1168.69    7.36
   0   7   2 1406.20    8.69
   0  -7   2 1233.10    9.03
   0  -7   3  161.33    5.82
   0   7   3  173.10    4.91
   0  -7   3  163.64    5.85
   0   7   3  181.09    4.95
   0  -7   3  150.74    4.65
   0   7   3  184.59    5.18
   0   7   4  292.85    6.68
   0   7   4  290.72    5.62
   0  -7   4  253.39    5.06
   0  -7   4  252.59    4.25
   0   7   4  293.06    4.92
   0   7   5  570.34    7.86
   0  -7   5  502.09    6.85
   0   7   5  580.75    6.23
   0  -7   5  511.65    5.58
   0   7   5  553.55    7.72
   0   7   6  109.06    6.41
   0  -7   6  100.39    5.92
   0   7   6  110.60    4.43
   0  -7   6   99.66    5.50
   0   7   6  109.35    6.87
   0   7   7   42.59    5.14
   0  -7   7   38.95    4.21
   0   7   7   44.83    5.18
   0   7   7   48.26    6.02
   0  -7   7   43.01    6.09
   0   7   8  265.85    8.07
   0   7   8  262.63    8.06
   0   7   8  266.30    5.54
   0  -7   8  236.90    6.66
   0  -7   8  240.44    6.66
   0  -7   9   17.10    6.19
   0   7   9   14.51    7.17
   0   7   9   17.88    7.42
   0   7   9   23.03    4.85
   0  -7   9   19.81    4.65
   0   7  10  431.04    8.77
   0   7  10  433.13    9.28
   0   7  10  440.38    6.79
   0  -7  10  426.84    8.32
   0  -7  10  401.89    8.09
   0   7  11  210.75    8.29
   0   7  11  221.17    7.02
   0   7  11  216.74    8.27
   0  -7  11  199.81    6.17
   0  -7  11  189.40    7.05
   0   7  12    4.05    6.37
   0  -7  12    1.28    7.93
   0   7  12    2.09    7.69
   0  -7  12    0.79    6.54
   0   7  12    3.93    6.40
   0   7  13  122.39   10.09
   0   7  13  123.19    7.34
   0   7  13  119.37    7.25
   0  -7  13  110.05    7.94
   0   8   0  109.72    5.34
   0   8   0  111.58    5.33
   0   8   0  110.49    4.17
   0  -8   1  569.20    6.68
   0   8   1  634.64    7.23
   0   8   1  641.63    7.46
   0  -8   1  580.80    7.30
   0   8   1  674.40    7.57
   0  -8   1  594.31    7.32
   0  -8   2  320.77    6.45
   0   8   2  362.34    6.59
   0  -8   2  304.03    6.10
   0  -8   2  321.35    6.25
   0   8   2  366.73    5.77
   0   8   2  353.93    6.34
   0  -8   3  454.98    7.02
   0   8   3  510.22    7.38
   0   8   3  517.68    7.34
   0  -8   3  443.12    5.59
   0   8   3  545.52    6.40
   0  -8   3  462.07    6.83
   0   8   4  361.35    6.76
   0   8   4  349.90    6.72
   0  -8   4  307.70    5.20
   0  -8   4  321.41    7.86
   0   8   4  370.60    6.01
   0  -8   5  181.53    5.69
   0  -8   5  184.02    6.12
   0   8   5  218.84    6.50
   0   8   5  215.51    5.61
   0   8   5  208.38    6.42
   0  -8   6    9.60    6.95
   0   8   6   17.70    7.66
   0  -8   6   10.79    5.34
   0   8   6   16.86    6.78
   0   8   6    8.38    7.64
   0   8   7  128.52    6.27
   0   8   7  141.57    6.49
   0  -8   7  110.12    7.14
   0  -8   7  114.53    6.49
   0   8   7  132.89    5.57
   0   8   8    0.03    7.52
   0   8   8    2.92    8.24
   0  -8   8   -2.01    6.99
   0   8   8    4.24    5.35
   0  -8   8    1.04    5.31
   0   8   9   47.53    7.94
   0   8   9   46.77    6.54
   0   8   9   45.70    7.03
   0  -8   9   39.00    5.73
   0  -8   9   35.13    5.99
   0   8  10   12.18    9.37
   0   8  10   18.67    9.37
   0   8  10   13.84    5.63
   0  -8  10   17.79    7.40
   0  -8  10   13.02    6.15
   0   8  11   40.21    9.14
   0   8  11   42.00    7.53
   0   8  11   40.67    6.94
   0  -8  11   40.84    8.77
   0  -8  11   42.60    8.63
   0   8  12  174.63    8.84
   0   8  12  173.25   10.51
   0   8  12  166.66   10.59
   0  -8  12   38.11    9.35
   0  -8  12  147.51    7.88
   0   9   0    3.71    6.04
   0   9   0   -0.77    5.77
   0   9   0    0.96    5.84
   0   9   1  240.37    8.78
   0   9   1  244.32    9.06
   0  -9   1  214.19    6.49
   0  -9   1  219.24    8.76
   0   9   1  260.47    7.39
   0  -9   1  227.63    8.99
   0  -9   2   96.02    8.52
   0   9   2  100.64    6.55
   0   9   2  100.13    6.78
   0  -9   2   95.41    6.42
   0  -9   2   92.40    8.73
   0   9   2  107.45    7.14
   0   9   3   43.70    6.29
   0   9   3   45.30    6.76
   0  -9   3   45.26    8.75
   0  -9   3   35.52    5.97
   0   9   3   42.85    7.55
   0  -9   4    4.20    8.76
   0   9   4    7.06    6.43
   0  -9   4    0.60    4.85
   0   9   4    4.96    6.96
   0   9   4    3.96    6.45
   0   9   5  113.50    7.40
   0  -9   5   98.10    6.58
   0  -9   5   93.77    8.66
   0   9   5  111.89    6.15
   0   9   5  117.55    7.37
   0   9   6  200.17    7.71
   0  -9   6  163.54    7.49
   0  -9   6  168.01    6.72
   0   9   6  200.67    8.88
   0   9   6  210.19    8.05
   0   9   7  414.39    9.24
   0   9   7  407.42    9.18
   0  -9   7  350.66    8.68
   0  -9   7  347.88    9.30
   0   9   7  408.89    9.85
   0   9   8   20.83    9.93
   0   9   8   45.90    9.99
   0  -9   8   49.47    7.81
   0  -9   8   12.72    7.10
   0   9   8   52.28    6.82
   0   9   9   17.33   10.63
   0   9   9   45.47    9.52
   0   9   9   45.78    7.00
   0  -9   9   36.82    8.71
   0  -9   9   37.23    9.60
   0   9  10  136.09    8.93
   0   9  10  139.92   10.28
   0  -9  10  119.53   10.31
   0   9  10  133.39   10.38
   0  -9  10  122.37   11.05
   0  10   0    4.03    7.48
   0  10   0    3.44    9.34
   0  10   0    6.07    7.92
   0 -10   1  305.42    8.85
   0  10   1  346.35    8.41
   0  10   1  349.29    8.69
   0 -10   1  278.41    6.58
   0 -10   1  306.22    8.56
   0  10   1  376.59    9.51
   0  10   2   98.62    9.88
   0  10   2   77.46   10.31
   0 -10   2   77.48    6.10
   0 -10   2   78.30    7.40
   0  10   2   93.13    8.10
   0  10   3  246.46   10.94
   0 -10   3  199.92    6.73
   0 -10   3  227.87   11.09
   0  10   3  244.21    7.66
   0  10   3  244.03   10.73
   0 -10   4  376.03    9.70
   0  10   4  448.62    9.92
   0 -10   4  392.34   11.92
   0  10   4  455.09   10.71
   0  10   4  469.66   10.17
   0  10   5   23.00    8.53
   0 -10   5    7.05   11.01
   0 -10   5   11.78    6.55
   0  10   5   11.01    7.18
   0  10   5   17.54    8.54
   0  10   6    4.30   10.67
   0 -10   6    2.62    8.74
   0  10   6    3.60   10.75
   0  10   6    4.84    9.97
   0 -10   6    4.81    9.29
   0  10   7   -1.36   11.37
   0 -10   7    2.69    9.66
   0 -10   7    4.01    8.02
   0  10   7   -0.82   11.31
   0  10   7    6.95   10.48
   0  11   0    5.31   11.78
   0  11   0    4.49   13.25
   0  11   0    2.20   10.15
   0  11   1   71.03    9.61
   0 -11   1   51.11    9.51
   0  11   1   79.64    9.48
   0 -11   1   55.36    7.40
   0  11   1   78.79   10.65
   0  11   2   66.33   11.86
   0 -11   2   46.60   13.27
   0 -11   2   46.96    7.46
   0  11   2   59.77    8.31
   0  11   2   58.96   12.05
   0 -11   3  114.95   10.31
   0  11   3  126.79   12.61
   0 -11   3   99.45   10.08
   0  11   3  112.54   11.53
   0  11   3  126.94   12.41
  -1   0   1 1944.05    6.22
  -1   0   1 1960.53    6.26
  -1   0   1 1920.36    6.26
   1   0   2 3073.82   10.10
  -1   0   2 3064.66    8.38
   1   0   3 2580.99    8.80
   1   0   4 3840.25   12.31
   1   0   8  483.93    3.43
   1   0   9  443.43    4.04
  -1   0  10  270.86    5.21
   1   0  10  263.90    3.84
  -1   0  11    0.01    3.44
   1   0  11    1.62    2.46
  -1   0  12  361.30    5.19
   1   0  12  353.80    5.00
  -1   0  13  179.95    6.53
   1   0  13  168.37    4.77
  -1   0  14   47.43    4.96
   1   0  14   47.96    5.11
  -1   0  15  425.10    7.05
   1   0  15  395.19    6.75
  -1   0  16   -2.00    8.51
   1   0  16   -2.57    6.71
  -1   0  17   -2.76    7.39
   1   0  17   -1.94    6.94
   1   1   0 2839.08   10.29
   1  -1   0 2750.41    7.58
   1  -1   0 2845.80    8.11
  -1  -1   1 2364.68    6.04
   1   1   1 2316.98    6.45
   1   1   1 2339.68    6.60
  -1  -1   1 2369.28    6.05
   1  -1  -1 2357.79    6.76
  -1   1  -1 2373.51    7.94
  -1   1  -1 2375.50    6.95
   1   1   1 2418.09    7.23
   1  -1  -2 1029.04    3.60
  -1   1  -2 1033.54    4.10
   1  -1  -2 1014.35    3.97
   1   1   2 1023.90    4.05
  -1  -1   2 1013.66    3.20
  -1  -1   2 1000.01    3.18
   1  -1  -2 1034.92    3.60
   1   1   2 1029.31    3.59
   1   1   2 1007.08    4.00
  -1   1  -2 1017.51    3.80
   1  -1  -3 1105.53    4.64
   1   1   3 1066.35    4.21
   1   1   3 1106.34    3.70
   1   1   3 1039.01    4.15
   1  -1  -3 1091.54    3.51
  -1  -1   3 1055.05    3.02
   1  -1  -3 1065.84    3.45
  -1  -1   3 1067.46    3.06
   1   1   4  315.51    2.68
   1   1   4  315.36    3.07
  -1  -1   4  309.71    1.50
   1   1   4  335.16    2.13
   1  -1  -4  318.62    1.83
   1  -1  -4  320.37    1.85
  -1   1  -5  469.37    3.73
   1   1   5  426.11    3.52
   1   1   5  419.35    2.70
   1  -1  -5  432.58    2.47
   1   1   5  422.17    3.51
   1  -1  -5  421.18    2.39
  -1  -1   5  422.73    2.02
  -1   1  -6  247.11    3.29
   1   1   6  227.70    2.75
   1   1   6  224.85    2.74
   1   1   6  227.65    2.50
   1  -1  -6  229.11    1.95
   1  -1  -6  226.25    1.94
  -1   1  -6  234.59    2.72
  -1   1  -7  696.91    4.76
   1   1   7  662.67    4.62
  -1   1  -7  700.95    4.74
   1   1   7  665.62    4.63
   1   1   7  685.35    4.16
   1  -1  -7  661.88    3.44
   1  -1  -7  660.50    3.47
  -1   1  -7  651.11    4.51
   1   1   8  118.14    2.53
   1   1   8  118.37    2.60
  -1   1  -8  128.14    2.52
  -1   1  -8  123.67    2.48
   1   1   8  123.07    2.22
   1  -1  -8  116.74    1.94
   1  -1  -8  117.02    1.94
  -1   1  -8  111.09    2.47
   1   1   9   21.95    3.02
  -1   1  -9   22.08    3.07
   1   1   9   19.20    2.63
   1  -1  -9   19.73    2.07
   1  -1  -9   19.18    2.01
  -1   1  -9   21.52    3.12
  -1   1  -9   19.53    3.11
  -1   1 -10  397.31    4.59
  -1   1 -10  396.10    4.64
   1  -1 -10  388.30    3.32
   1   1  10  417.48    4.28
  -1   1 -10  371.49    4.33
   1  -1 -10  389.26    3.33
   1  -1 -10  380.21    3.00
  -1   1 -11  389.19    4.62
   1   1  11  413.44    4.76
   1  -1 -11  372.90    3.49
  -1   1 -11  378.34    4.70
   1  -1 -11  375.86    3.59
  -1   1 -11  346.54    3.95
   1  -1 -11  352.37    3.20
  -1   1 -12  735.30    6.00
   1   1  12  805.11    6.50
   1  -1 -12  725.15    4.78
   1  -1 -12  713.61    4.67
  -1   1 -12  722.68    6.02
  -1   1 -12  695.50    6.05
   1  -1 -12  711.70    4.24
  -1   1 -13  505.04    5.62
   1   1  13  541.98    6.21
   1  -1 -13  497.30    4.15
   1  -1 -13  490.91    4.17
  -1   1 -13  486.53    5.02
   1  -1 -13  504.02    3.95
  -1   1 -13  499.50    5.58
  -1  -1  14   18.43    5.97
  -1   1 -14   15.70    4.46
  -1   1 -14   17.83    4.46
   1   1  14   18.96    4.76
   1  -1 -14   16.85    2.86
   1  -1 -14   16.29    2.88
  -1   1 -14   17.65    4.59
   1  -1 -14   15.96    2.74
  -1  -1  15  166.75    5.99
   1  -1 -15  147.32    3.24
  -1   1 -15  142.47    4.96
  -1   1 -15  140.79    4.96
   1   1  15  152.98    6.63
   1  -1 -15  143.56    3.44
   1  -1 -15  143.38    3.19
  -1   1 -15  143.32    5.64
  -1  -1  16  220.16    8.92
  -1   1 -16    8.43    6.50
   1   1  16  222.10    7.87
  -1   1 -16  197.91    5.99
   1  -1 -16  175.96    3.40
   1  -1 -16  118.32    3.36
   1  -1 -16  117.71    3.36
  -1   1 -16  203.79    6.45
  -1  -1  17  102.31    8.83
  -1   1 -17   92.04    6.46
   1   1  17  103.88    8.52
   1  -1 -17   41.32    2.76
  -1   1 -17   97.53    6.56
   1  -1 -17   35.48    2.64
   1  -1 -17   49.52    2.71
  -1   1 -17   88.04    6.96
   1   2   0 5890.17   17.63
   1  -2   0 6049.07   16.04
   1  -2  -1 4170.47   11.78
  -1   2  -1 4144.50   11.17
  -1   2  -1 4209.57   11.31
   1   2   1 4343.88   11.23
  -1  -2   1 4073.05   11.14
   1  -2  -1 3970.07   11.31
  -1  -2   1 4052.88   11.08
   1  -2  -1 4267.65   11.99
  -1   2  -1 4106.15   13.37
   1   2   1 4271.04   11.08
   1   2   1 4320.03   13.34
  -1  -2   1 3911.55   13.01
   1   2   2 3236.20    8.92
   1  -2  -2 3125.37    9.05
  -1   2  -2 3195.20    9.32
   1  -2  -2 3065.17    8.89
  -1  -2   2 3097.04    9.01
   1   2   2 3165.97    8.78
  -1  -2   2 3084.51    8.98
   1   2   2 3161.80   10.34
  -1   2  -2 3141.82   10.05
   1  -2  -2 3045.47    8.85
  -1  -2   2 3065.67   10.61
  -1  -2   3 5116.33   19.27
  -1  -2   3 5229.15   12.98
   1  -2  -3 5114.95   13.24
   1   2   3 5166.82   12.60
   1   2   3 5108.00   12.49
   1  -2  -3 4938.40   12.76
   1   2   3 5111.69   14.20
  -1   2  -3 5113.87   14.04
   1  -2  -3 4809.92   12.49
  -1  -2   3 5143.74   12.82
  -1   2  -3 4970.90   15.87
  -1   2  -4 2817.64   10.57
  -1  -2   4 2792.58    7.46
  -1  -2   4 2979.97   12.65
   1   2   4 2848.43    8.66
   1  -2  -4 2910.03    8.84
   1   2   4 2885.93    8.74
   1  -2  -4 2739.42    8.16
   1   2   4 2959.12    8.88
  -1  -2   4 2844.92    7.59
   1  -2  -4 2739.55    8.17
   1  -2  -5 1253.81    5.81
   1   2   5 1215.11    5.47
   1   2   5 1240.27    5.04
   1  -2  -5 1156.18    4.85
   1  -2  -5 1153.24    4.85
  -1  -2   5 1221.64    4.58
   1   2   5 1179.10    5.39
   1   2   6  831.02    4.81
  -1  -2   6  811.51    3.82
   1   2   6  847.98    4.58
   1  -2  -6  819.73    4.20
   1  -2  -6  821.51    4.17
   1   2   6  818.39    4.78
  -1   2  -6  812.67    5.16
   1   2   7  755.93    4.81
   1   2   7  750.39    4.78
   1   2   7  767.97    4.39
   1  -2  -7  752.52    4.16
   1  -2  -7  751.98    4.14
  -1   2  -7  741.22    4.60
  -1  -2   7  737.01    3.64
  -1   2  -8  848.09    5.15
   1   2   8  805.41    5.21
   1   2   8  840.32    5.27
   1  -2  -8  777.11    4.53
   1  -2  -8  781.35    4.52
   1   2   8  783.74    5.16
  -1   2  -8  800.38    5.34
  -1   2  -9 1480.14    7.42
  -1   2  -9 1493.05    7.47
   1   2   9 1382.79    7.62
   1   2   9 1381.24    7.45
   1   2   9 1491.40    7.59
   1  -2  -9 1365.59    6.36
   1  -2  -9 1389.23    6.43
  -1   2  -9 1364.89    6.99
   1   2  10  285.42    4.78
   1   2  10  278.10    4.76
  -1   2 -10  285.12    3.69
   1   2  10  292.16    3.77
   1  -2 -10  270.88    3.39
   1  -2 -10  266.49    3.40
  -1   2 -10  286.28    3.68
  -1   2 -10  273.06    4.55
   1   2  11  519.93    5.08
  -1   2 -11  547.87    4.87
   1   2  11  564.25    5.48
  -1   2 -11  548.97    4.86
   1  -2 -11  519.89    4.26
   1  -2 -11  535.02    4.31
  -1   2 -11  510.39    5.29
   1   2  11  534.04    5.09
  -1   2 -12  213.10    4.57
   1   2  12  205.24    5.06
  -1   2 -12  208.37    3.86
   1   2  12  224.60    4.26
   1  -2 -12  206.80    3.34
   1  -2 -12  207.56    3.33
  -1   2 -12  202.37    4.81
  -1   2 -13   44.70    4.25
  -1   2 -13   42.24    4.60
   1   2  13   49.11    5.43
   1  -2 -13   42.08    2.78
   1  -2 -13   45.71    2.87
   1  -2 -13   41.27    2.90
  -1   2 -13   44.62    4.82
  -1   2 -14  313.01    5.57
   1   2  14  327.92    6.20
   1  -2 -14  293.62    4.25
   1  -2 -14  292.70    4.19
  -1   2 -14  301.13    5.48
  -1   2 -14  307.73    5.52
   1  -2 -14  306.11    4.06
  -1   2 -15  142.11    5.92
  -1   2 -15  144.56    5.48
   1   2  15  166.97    7.18
   1  -2 -15  147.21    3.86
   1  -2 -15  141.29    3.84
   1  -2 -15  144.63    3.79
  -1   2 -15  148.12    5.50
  -1  -2  16  102.55    7.88
  -1   2 -16   86.04    6.11
  -1   2 -16   84.89    6.09
   1  -2 -16   55.01    3.47
  -1   2 -16   91.77    6.16
   1   2  16  106.03    7.64
   1  -2 -16   80.42    3.57
   1  -2 -16   56.34    3.48
  -1  -2  17   50.37    8.62
  -1  -2  17   53.07    9.56
  -1   2 -17   41.59    7.34
  -1   2 -17   34.85    6.59
  -1   2 -17   40.76    6.56
   1   2  17   54.04    8.85
   1  -2 -17   14.52    3.55
   1  -2 -17   21.32    3.33
   1  -2 -17   26.47    3.51
   1  -3   0   28.03    2.03
   1   3   0   29.08    2.74
   1   3   0   28.44    2.57
   1  -3   0   25.98    2.21
   1  -3   0   27.08    1.84
   1   3   0   28.00    1.85
   1   3   1  208.41    3.30
   1  -3  -1  190.94    2.69
  -1  -3   1  190.90    3.08
  -1  -3   1  196.15    3.10
  -1   3  -1  219.98    2.69
   1  -3  -1  197.55    2.66
  -1   3  -1  221.42    2.28
   1   3   1  205.78    2.52
  -1  -3   1  194.57    2.12
  -1   3  -1  220.77    2.70
   1  -3  -1  196.02    2.49
   1   3   1  208.93    3.30
  -1  -3   2   44.29    1.97
   1   3   2   48.70    2.28
   1  -3  -2   42.21    1.99
  -1  -3   2   42.50    1.96
   1  -3  -2   43.69    2.93
  -1   3  -2   44.20    2.96
   1   3   2   44.06    1.62
  -1   3  -2   44.90    1.52
   1   3   2   45.67    2.28
   1  -3  -2   44.67    2.93
  -1  -3   2   43.21    1.60
  -1   3  -2   41.71    2.94
  -1   3  -3 1240.99    5.69
   1   3   3 1373.23    6.36
   1  -3  -3 1236.19    5.51
  -1  -3   3 1256.03    5.10
  -1   3  -3 1278.91    5.77
   1   3   3 1323.18    6.22
   1   3   3 1302.16    5.41
   1  -3  -3 1279.01    5.51
   1  -3  -3 1262.07    5.46
  -1  -3   3 1240.88    5.11
  -1   3  -3 1276.86    5.50
  -1  -3   3 1216.13    5.42
   1  -3  -4 1906.22    7.18
   1   3   4 1982.55    7.45
   1   3   4 1962.06    7.41
   1  -3  -4 1912.80    7.04
  -1  -3   4 1909.55    6.61
   1   3   4 1939.86    7.08
   1  -3  -4 1885.07    6.97
  -1  -3   4 1896.85    6.58
  -1  -3   4 1817.24    7.51
  -1   3  -4 1919.09    7.13
  -1   3  -5  610.56    3.61
   1  -3  -5  604.06    4.15
   1   3   5  619.55    4.97
   1   3   5  601.63    4.92
   1  -3  -5  589.16    4.27
   1   3   5  620.58    3.72
  -1  -3   5  592.15    3.75
   1  -3  -5  581.39    4.24
  -1  -3   5  594.98    3.99
   1   3   6 1182.56    6.50
   1  -3  -6 1236.81    6.42
   1   3   6 1234.48    6.65
   1  -3  -6 1152.95    5.82
   1   3   6 1205.60    5.84
   1  -3  -6 1153.88    5.82
  -1  -3   6 1145.64    5.27
  -1  -3   6 1250.69    6.80
  -1  -3   7   35.96    2.38
   1  -3  -7   36.59    2.59
  -1   3  -7   31.57    2.66
  -1  -3   7   33.19    2.44
   1   3   7   34.02    2.82
   1  -3  -7   32.34    2.68
   1  -3  -7   32.90    2.67
   1   3   7   32.50    2.74
   1   3   7   30.29    2.84
  -1  -3   8   27.16    3.79
   1   3   8   25.89    3.08
   1   3   8   25.64    3.25
   1   3   8   25.34    3.04
  -1   3  -8   26.06    3.95
  -1  -3   8   23.05    2.42
   1  -3  -8   21.94    2.83
   1  -3  -8   24.46    2.84
  -1  -3   9  574.09    5.30
  -1   3  -9  505.86    5.47
   1   3   9  502.86    5.64
   1   3   9  500.60    4.97
   1   3   9  517.44    5.09
   1  -3  -9  464.97    4.18
   1  -3  -9  475.86    4.22
  -1  -3   9  510.74    3.98
  -1  -3  10  122.46    4.96
  -1   3 -10  110.53    3.97
   1   3  10   95.80    5.08
   1   3  10  107.62    3.16
   1  -3 -10  101.40    3.39
   1  -3 -10   97.11    3.39
  -1   3 -10  111.13    4.32
   1   3  10   99.96    4.89
  -1  -3  11  536.36    6.62
  -1   3 -11  482.09    4.88
   1   3  11  460.73    6.08
   1   3  11  458.23    6.08
  -1   3 -11  493.28    4.99
   1   3  11  493.93    5.84
   1  -3 -11  425.27    4.83
   1  -3 -11  428.14    4.45
  -1   3 -11  446.53    4.90
  -1  -3  12  130.09    5.81
   1   3  12  107.37    4.93
   1   3  12  107.38    5.17
  -1   3 -12  108.36    4.55
   1   3  12  115.17    3.91
   1  -3 -12   99.98    3.62
   1  -3 -12  104.26    3.66
  -1   3 -12  112.87    4.59
  -1   3 -12  108.68    4.92
  -1  -3  13  116.92    5.05
   1   3  13   97.00    4.43
  -1   3 -13  110.01    5.08
  -1   3 -13  104.24    5.09
   1   3  13  115.05    4.59
   1  -3 -13   96.93    4.00
  -1   3 -13  104.32    5.34
   1  -3 -13  100.70    4.02
   1   3  13   97.73    4.50
  -1   3 -14  505.99    6.74
   1   3  14  484.84    6.89
  -1   3 -14  505.60    6.68
   1   3  14  540.35    7.96
   1  -3 -14  468.55    5.27
  -1   3 -14  499.62    6.98
   1  -3 -14  478.77    5.30
  -1   3 -15   16.00    5.51
   1  -3 -15   13.36    3.84
  -1   3 -15   13.28    5.50
   1   3  15   13.40    7.29
   1  -3 -15   11.94    4.55
   1  -3 -15   14.40    4.45
  -1   3 -15   13.18    5.68
  -1   3 -16   28.01    7.22
  -1   3 -16   12.32    6.32
   1   3  16    8.39    7.88
   1  -3 -16   17.70    4.66
  -1   3 -16   26.88    7.13
  -1   3 -16   16.97    6.30
   1  -3 -16   17.17    4.63
   1  -3 -16   28.00    4.76
   1   4   0   47.47    2.58
   1  -4   0   48.43    3.55
   1   4   0   50.90    2.61
   1  -4   0   44.81    2.68
   1   4   0   46.17    1.90
   1  -4   0   47.06    3.52
   1   4   1  121.98    2.91
  -1  -4   1  110.31    2.73
   1   4   1  125.37    2.94
   1  -4  -1  108.77    3.13
  -1  -4   1  114.10    2.75
  -1   4  -1  123.21    3.75
   1  -4  -1  110.74    3.70
  -1   4  -1  119.09    3.76
  -1  -4   1  112.36    2.17
  -1   4  -1  121.95    2.31
   1   4   1  118.47    2.22
   1  -4  -1  125.23    3.70
   1   4   2  499.60    4.28
   1  -4  -2  438.87    3.69
  -1  -4   2  468.82    4.44
  -1   4  -2  449.94    4.61
  -1  -4   2  462.66    4.45
   1   4   2  476.80    3.86
  -1  -4   2  454.01    3.36
  -1   4  -2  468.79    4.67
  -1   4  -2  486.38    3.85
   1  -4  -2  479.11    4.70
   1  -4  -2  478.38    4.68
   1   4   2  499.87    4.32
   1   4   3  104.92    2.98
   1  -4  -3   94.79    3.35
   1  -4  -3  100.87    2.78
  -1  -4   3   99.49    2.61
  -1   4  -3   99.02    2.82
   1   4   3  103.56    2.28
   1   4   3  102.95    3.79
   1  -4  -3   98.69    2.76
  -1  -4   3   99.85    2.61
  -1  -4   3   93.02    2.16
  -1   4  -3   95.25    3.57
  -1   4  -3   99.78    2.10
   1   4   4 1240.32    6.99
   1  -4  -4 1164.46    6.37
  -1   4  -4 1167.18    6.29
  -1  -4   4 1167.86    5.48
   1   4   4 1242.54    7.10
   1   4   4 1229.77    5.95
   1  -4  -4 1195.18    6.52
   1  -4  -4 1190.95    6.44
  -1  -4   4 1132.29    5.56
  -1   4  -4 1173.57    6.72
  -1  -4   4 1158.39    5.47
  -1   4  -4 1202.53    5.82
  -1   4  -5  275.73    3.36
  -1  -4   5  253.20    2.95
   1  -4  -5  262.30    4.29
   1   4   5  281.20    4.81
   1   4   5  282.49    4.81
   1  -4  -5  256.62    3.97
  -1  -4   5  262.80    3.45
   1  -4  -5  253.87    3.98
   1   4   5  280.17    3.69
  -1  -4   5  264.81    3.07
   1  -4  -6  997.28    5.90
   1   4   6 1057.72    7.21
   1   4   6 1029.46    7.15
   1  -4  -6  984.70    6.14
   1   4   6 1076.88    6.13
  -1  -4   6  998.83    5.63
   1  -4  -6  980.22    6.11
  -1  -4   6 1002.41    5.86
   1  -4  -7   20.97    4.03
   1   4   7   18.54    4.89
   1   4   7   26.35    4.86
   1  -4  -7   18.14    2.54
   1  -4  -7   18.25    2.54
   1   4   7   21.65    3.41
  -1   4  -7   19.78    4.34
  -1  -4   7   19.44    2.69
  -1  -4   7   25.44    3.56
  -1   4  -7   25.67    4.33
  -1   4  -8  102.88    3.49
   1  -4  -8  104.40    3.68
  -1   4  -8  108.36    3.52
   1   4   8  109.83    5.16
   1  -4  -8   96.66    2.95
   1   4   8  105.78    3.95
  -1  -4   8  102.70    3.21
   1  -4  -8   96.51    2.89
   1   4   8  106.25    5.15
  -1  -4   8  109.80    4.39
  -1   4  -9 1000.10    7.81
   1  -4  -9 1080.32    7.85
   1   4   9 1039.49    7.99
   1  -4  -9  934.96    6.39
   1   4   9 1037.60    6.73
  -1  -4   9  981.38    6.10
  -1   4  -9  986.67    7.60
   1  -4  -9  950.95    6.49
   1   4   9 1033.42    8.14
  -1  -4   9 1094.48    7.80
  -1   4 -10  192.86    5.35
  -1  -4  10  202.38    3.75
   1   4  10  205.29    4.63
   1   4  10  206.19    5.55
   1  -4 -10  189.70    4.50
   1   4  10  214.28    4.75
  -1   4 -10  209.11    5.49
   1  -4 -10  185.61    4.52
  -1  -4  10  219.49    4.37
  -1   4 -11  373.04    5.15
   1   4  11  376.48    5.42
   1   4  11  379.75    5.43
   1  -4 -11  355.41    5.34
   1   4  11  388.39    5.00
  -1   4 -11  376.21    5.85
   1  -4 -11  357.10    5.15
  -1  -4  11  358.90    4.35
  -1  -4  11  423.36    6.96
  -1   4 -12   46.73    5.32
   1   4  12   42.67    5.37
   1   4  12   41.40    5.40
   1  -4 -12   40.77    4.53
   1  -4 -12   39.18    4.51
   1   4  12   45.02    4.40
  -1   4 -12   44.23    5.70
  -1  -4  12   48.83    5.98
  -1   4 -12   44.13    5.71
  -1   4 -13   64.72    5.27
   1   4  13   58.61    6.43
   1   4  13   67.21    6.20
  -1   4 -13   58.59    5.33
   1  -4 -13   59.03    4.75
  -1   4 -13   55.34    4.18
   1  -4 -13   55.04    4.77
   1   4  13   59.96    5.88
  -1  -4  13   63.71    6.29
  -1   4 -13   58.56    4.27
   1   4  14  211.97    7.15
  -1   4 -14  205.98    6.19
   1   4  14  230.08    7.18
   1  -4 -14  188.99    5.41
   1   4  14  210.25    7.10
  -1   4 -14  205.84    6.52
   1  -4 -14  186.76    5.40
  -1   4 -14  218.18    6.53
  -1   4 -14  205.13    6.53
  -1  -4  14  233.29    6.32
   1   4  15   16.17    6.97
  -1   4 -15   13.88    5.86
   1   4  15   19.07    7.54
  -1   4 -15   17.22    6.37
  -1   4 -15   18.95    5.88
   1  -4 -15   13.84    5.10
   1  -4 -15   13.09    5.10
  -1   4 -15   17.18    5.20
  -1  -4  15   16.60    8.29
  -1   4 -16   71.07    7.21
  -1   4 -16   74.55    7.31
   1   4  16   75.32    7.88
   1  -4 -16   43.55    5.43
  -1   4 -16   66.48    7.87
   1  -4 -16   42.70    5.42
  -1   4 -16   65.44    7.98
   1   5   0  217.89    4.65
   1  -5   0  196.83    3.14
   1   5   0  221.55    4.62
   1  -5   0  205.62    4.43
   1   5   0  210.44    2.94
   1  -5   0  201.83    3.64
   1   5   1  654.79    5.25
   1   5   1  648.09    5.20
  -1   5  -1  599.09    5.72
   1  -5  -1  572.29    4.41
  -1  -5   1  587.71    4.92
  -1   5  -1  623.01    5.78
  -1  -5   1  598.62    4.95
   1  -5  -1  603.31    5.70
  -1  -5   1  582.12    4.24
  -1   5  -1  642.89    4.51
   1   5   1  629.18    4.37
   1  -5  -1  617.64    5.88
   1   5   2  964.49    6.78
   1  -5  -2  849.56    5.90
  -1   5  -2  907.44    6.03
  -1  -5   2  869.05    6.31
   1  -5  -2  947.96    6.74
  -1   5  -2  904.06    5.99
  -1  -5   2  890.59    5.68
  -1  -5   2  897.64    6.39
   1   5   2  930.02    5.70
  -1   5  -2  931.85    5.35
   1  -5  -2  935.61    6.68
   1   5   2  959.47    6.22
   1   5   3  119.92    4.75
   1  -5  -3  107.98    3.88
  -1   5  -3  116.88    3.34
  -1  -5   3  115.98    3.21
   1  -5  -3  115.08    4.59
   1   5   3  120.54    2.78
  -1   5  -3  116.06    3.32
  -1  -5   3  110.19    2.59
   1  -5  -3  114.54    4.69
  -1  -5   3  115.11    3.22
   1   5   3  124.32    4.69
  -1   5  -3  124.26    3.47
   1   5   4  743.50    5.84
   1  -5  -4  643.33    5.09
  -1   5  -4  705.42    6.50
   1  -5  -4  697.10    6.42
  -1  -5   4  675.17    5.05
   1   5   4  728.15    4.97
   1   5   4  759.04    5.86
  -1   5  -4  701.44    6.51
   1  -5  -4  701.73    6.39
  -1  -5   4  664.17    5.09
  -1   5  -4  705.37    4.81
  -1  -5   4  673.39    5.02
  -1  -5   5  438.24    5.09
   1  -5  -5  433.43    4.55
   1   5   5  474.23    5.16
   1  -5  -5  452.67    4.92
  -1   5  -5  454.45    5.14
  -1  -5   5  463.61    5.10
   1   5   5  468.15    5.17
   1  -5  -5  440.55    4.86
   1   5   5  491.38    4.39
  -1   5  -5  447.77    5.18
  -1  -5   5  428.92    4.12
  -1   5  -5  460.40    4.64
  -1   5  -6   53.40    3.49
   1  -5  -6   52.31    4.63
   1  -5  -6   50.53    3.34
   1   5   6   55.05    5.21
   1   5   6   51.20    5.24
  -1  -5   6   50.39    3.85
   1   5   6   54.83    3.93
   1  -5  -6   48.25    4.59
  -1  -5   6   52.31    3.85
   1   5   7  798.58    6.56
   1  -5  -7  736.43    7.02
   1   5   7  780.63    7.72
   1   5   7  756.25    7.62
   1  -5  -7  689.16    6.67
  -1  -5   7  720.98    5.83
   1  -5  -7  703.34    6.69
  -1  -5   7  740.00    6.26
   1  -5  -8  319.33    5.17
   1  -5  -8  337.66    5.82
   1   5   8  356.17    6.31
  -1  -5   8  323.31    3.91
   1   5   8  348.89    6.31
   1  -5  -8  316.45    5.15
  -1   5  -8  339.93    6.30
   1   5   8  362.04    5.45
  -1   5  -8  325.55    6.44
  -1  -5   8  356.96    5.80
   1   5   9  167.71    4.78
   1  -5  -9  165.61    5.61
   1   5   9  170.31    4.81
   1  -5  -9  153.29    4.90
   1   5   9  174.70    4.12
  -1   5  -9  170.31    4.71
  -1  -5   9  161.66    4.28
  -1   5  -9  165.30    4.70
  -1  -5   9  168.39    5.70
   1  -5  -9  152.08    4.85
   1  -5 -10   87.94    5.95
   1   5  10   85.18    5.83
   1  -5 -10   76.81    3.74
   1  -5 -10   73.43    4.69
  -1   5 -10   83.74    5.22
   1   5  10   90.29    3.83
   1   5  10   81.48    4.73
  -1  -5  10   80.24    4.14
  -1   5 -10   84.24    4.23
  -1  -5  10   88.47    4.57
   1   5  11  111.93    6.96
   1   5  11  110.90    6.79
   1  -5 -11  101.27    5.07
  -1   5 -11  101.99    4.64
   1  -5 -11   98.95    5.03
  -1  -5  11  101.94    4.41
  -1   5 -11  105.80    4.64
  -1  -5  11  114.81    6.44
   1   5  11  108.80    4.32
   1   5  12  424.16    8.68
   1   5  12  409.66    8.69
   1  -5 -12  362.27    6.17
   1   5  12  435.28    7.71
  -1   5 -12  400.93    7.57
  -1  -5  12  391.27    5.53
   1  -5 -12  368.11    6.18
  -1   5 -12  398.38    7.61
  -1  -5  12  429.82    7.61
  -1   5 -13  205.34    6.74
   1   5  13  200.96    7.10
   1  -5 -13  175.66    5.57
  -1   5 -13  190.39    6.54
   1   5  13  207.73    7.29
   1   5  13  220.26    5.86
   1  -5 -13  170.55    5.56
  -1   5 -13  179.15    6.49
  -1  -5  13  218.07    6.38
  -1   5 -14   51.00    6.33
   1   5  14   51.30    5.73
   1   5  14   47.70    5.70
  -1   5 -14   52.18    5.32
   1  -5 -14   41.97    5.30
  -1   5 -14   50.50    7.34
   1  -5 -14   50.29    5.45
  -1   5 -14   46.79    7.52
  -1  -5  14   58.15    7.58
   1   5  14   52.62    5.57
   1   5  15  126.07    8.02
  -1   5 -15  128.73    7.24
   1   5  15  126.66    6.77
   1  -5 -15  113.12    6.67
  -1   5 -15  114.59    8.39
   1   5  15  135.08    6.68
   1  -5 -15  111.87    6.69
  -1   5 -15  113.42    8.54
  -1   5 -15  129.33    7.18
  -1  -5  15  133.51   10.23
   1   6   0   43.19    3.58
   1   6   0   45.37    3.63
   1  -6   0   41.63    4.13
   1  -6   0   44.27    4.92
   1   6   0   46.45    3.73
   1  -6   0   40.34    4.92
   1   6   1  976.01    7.08
   1   6   1  971.60    7.08
  -1   6  -1  914.02    6.68
   1  -6  -1  843.23    5.94
  -1  -6   1  903.09    7.48
  -1   6  -1  913.90    6.68
   1  -6  -1  895.00    7.59
  -1  -6   1  881.75    5.80
  -1  -6   1  911.59    7.43
  -1   6  -1  996.60    6.79
   1   6   1  923.15    6.40
   1  -6  -1  905.84    7.69
   1   6   2 2129.77   10.72
   1  -6  -2 1832.97    9.22
   1  -6  -2 1887.94   10.20
  -1   6  -2 1968.35    9.78
  -1  -6   2 1936.57   10.09
  -1   6  -2 1964.89    9.78
  -1  -6   2 1894.79    8.97
   1   6   2 2074.45    9.66
  -1  -6   2 1948.94   10.16
  -1   6  -2 2092.32    9.90
   1  -6  -2 1988.99   10.52
   1   6   2 2110.57   10.80
  -1  -6   3  825.11    6.06
   1   6   3  939.00    7.90
   1  -6  -3  830.87    6.69
  -1   6  -3  855.77    6.76
   1  -6  -3  882.20    7.70
  -1  -6   3  824.67    7.31
  -1   6  -3  856.17    6.76
   1   6   3  947.18    6.72
   1  -6  -3  871.84    7.69
  -1  -6   3  832.70    7.35
  -1   6  -3  907.99    6.02
   1   6   3  943.05    7.92
   1   6   4   72.88    4.13
   1  -6  -4   62.75    3.52
  -1   6  -4   64.57    5.48
   1  -6  -4   65.67    5.56
  -1  -6   4   65.12    3.65
  -1   6  -4   65.94    5.49
   1   6   4   74.90    3.40
   1   6   4   71.63    4.13
   1  -6  -4   67.01    4.38
  -1  -6   4   60.14    2.91
  -1   6  -4   66.78    3.11
  -1  -6   4   62.77    4.69
  -1  -6   5  588.74    6.52
   1   6   5  617.04    7.56
   1  -6  -5  570.50    5.52
  -1   6  -5  598.54    7.16
   1  -6  -5  604.11    6.32
  -1  -6   5  611.83    6.57
  -1   6  -5  595.51    7.12
   1   6   5  654.77    6.44
  -1  -6   5  577.01    5.60
   1  -6  -5  593.52    6.26
   1   6   5  640.91    7.57
  -1   6  -5  635.33    5.93
  -1   6  -6  454.24    5.42
   1  -6  -6  416.26    5.98
   1   6   6  462.70    5.86
  -1   6  -6  428.81    6.55
   1  -6  -6  430.07    6.60
   1   6   6  459.59    5.90
  -1  -6   6  413.34    4.96
   1   6   6  476.94    6.04
   1  -6  -6  423.47    6.53
  -1  -6   6  421.87    4.74
  -1   6  -6  439.81    6.86
   1  -6  -7  449.87    6.76
   1   6   7  480.34    7.27
   1   6   7  491.03    7.28
   1  -6  -7  452.93    5.86
  -1  -6   7  445.73    4.79
   1   6   7  513.72    6.45
   1  -6  -7  455.69    5.74
  -1  -6   7  468.31    6.24
   1  -6  -8   34.84    5.81
   1   6   8   40.48    4.62
   1   6   8   39.70    4.65
   1  -6  -8   34.03    5.58
  -1   6  -8   36.89    4.31
   1   6   8   40.49    4.81
  -1  -6   8   36.72    3.41
   1  -6  -8   36.90    5.16
  -1  -6   8   39.81    3.83
   1  -6  -9    3.89    5.80
   1   6   9    3.98    5.10
  -1  -6   9    4.16    3.55
   1   6   9    2.78    6.65
   1  -6  -9    4.55    3.95
  -1   6  -9    8.66    6.06
  -1   6  -9    3.40    6.13
   1   6   9    7.02    5.18
   1  -6  -9    7.56    4.94
  -1  -6   9    4.73    4.34
   1  -6 -10  282.09    5.78
   1  -6 -10  260.12    6.70
   1   6  10  304.69    8.11
  -1   6 -10  281.12    7.54
   1   6  10  297.95    6.54
  -1  -6  10  262.57    5.75
   1  -6 -10  258.51    6.71
  -1   6 -10  287.85    7.39
  -1  -6  10  302.31    7.20
   1   6  10  297.48    8.12
   1  -6 -11   10.15    6.51
   1   6  11    3.18    5.46
   1  -6 -11    1.63    5.90
   1  -6 -11    4.35    5.93
  -1   6 -11   11.34    7.35
   1   6  11   34.56    6.72
  -1  -6  11    8.70    5.11
   1   6  11    5.57    5.21
  -1   6 -11    6.73    7.35
  -1  -6  11    7.01    5.44
   1  -6 -12   38.32    4.84
   1   6  12   38.97    7.63
   1   6  12   38.39    7.68
   1  -6 -12   34.57    4.84
  -1   6 -12   31.06    7.35
   1   6  12   37.54    6.35
  -1  -6  12   33.78    4.85
  -1  -6  12   34.09    8.21
  -1   6 -12   35.64    7.15
   1   6  13  186.41    9.30
   1   6  13  176.92    9.33
   1  -6 -13  151.31    7.36
  -1   6 -13  164.25    7.56
   1   6  13  182.96    8.09
   1  -6 -13  152.80    7.26
  -1   6 -13  165.34    7.55
  -1  -6  13  158.48    5.85
  -1  -6  13  181.60    8.59
  -1   6 -14   48.40    7.04
   1   6  14   49.92    8.66
  -1   6 -14   46.67    7.55
   1  -6 -14   43.19    7.65
   1   6  14   51.48    7.97
  -1   6 -14   46.19    7.60
   1  -6 -14   42.62    6.91
  -1  -6  14   50.42    8.54
   1   6  14   50.26    9.77
   1  -7   0   64.44    5.29
   1   7   0   68.12    5.59
   1   7   0   65.58    5.88
   1  -7   0   61.08    4.41
   1  -7   0   68.40    5.51
   1   7   0   69.01    4.48
   1   7   1  219.95    6.40
   1   7   1  216.52    6.51
   1  -7  -1  189.14    5.16
  -1   7  -1  217.75    4.83
  -1  -7   1  214.80    5.23
   1  -7  -1  200.19    6.41
  -1   7  -1  205.52    4.74
  -1  -7   1  207.58    5.20
  -1   7  -1  224.77    5.12
   1   7   1  220.00    4.23
   1  -7  -1  216.47    6.31
  -1  -7   1  190.33    3.90
   1   7   2  535.78    7.37
   1  -7  -2  450.11    6.04
  -1   7  -2  487.17    5.97
  -1   7  -2  479.56    5.93
  -1  -7   2  481.80    7.18
   1  -7  -2  492.62    6.28
  -1  -7   2  468.37    5.52
   1   7   2  525.02    6.12
  -1  -7   2  477.48    7.23
  -1   7  -2  533.00    6.19
   1  -7  -2  482.53    6.22
   1   7   2  532.38    7.32
   1   7   3  503.64    7.63
   1  -7  -3  441.68    6.35
  -1   7  -3  469.06    7.56
   1  -7  -3  481.74    7.77
  -1  -7   3  454.67    5.82
  -1  -7   3  428.13    4.79
   1   7   3  496.10    5.37
   1  -7  -3  458.63    7.24
  -1   7  -3  491.40    5.21
   1   7   3  498.21    7.59
  -1  -7   3  456.84    5.79
  -1   7  -3  452.52    7.32
   1  -7  -4  170.28    5.09
   1   7   4  192.75    6.68
   1  -7  -4  158.14    5.33
  -1   7  -4  165.46    6.26
  -1  -7   4  164.62    4.75
  -1   7  -4  169.47    6.28
  -1  -7   4  158.81    4.97
   1   7   4  188.34    5.21
   1   7   4  182.55    6.70
   1  -7  -4  164.19    5.07
  -1   7  -4  173.23    3.93
  -1  -7   4  160.73    4.74
  -1  -7   5   91.42    4.32
  -1  -7   5   87.37    4.31
   1   7   5  107.19    5.42
   1  -7  -5   93.02    5.37
  -1   7  -5   95.13    5.05
   1  -7  -5   95.82    4.96
  -1   7  -5   92.77    5.05
   1   7   5  113.77    5.42
  -1  -7   5   89.56    4.96
   1   7   5  105.45    5.38
   1  -7  -5   90.19    4.96
  -1   7  -5   99.79    4.90
  -1   7  -6   49.53    4.54
   1  -7  -6   44.25    4.13
   1   7   6   51.74    5.38
  -1   7  -6   48.57    4.79
   1  -7  -6   47.38    4.80
  -1  -7   6   47.55    4.25
   1   7   6   52.74    5.37
   1   7   6   49.66    5.32
  -1   7  -6   48.31    4.81
  -1  -7   6   49.40    3.84
   1  -7  -6   48.36    5.29
  -1   7  -7   10.36    3.77
   1  -7  -7    8.62    4.62
   1   7   7   10.05    7.51
   1   7   7    8.58    7.53
  -1   7  -7   12.18    6.98
   1  -7  -7    9.68    5.27
  -1  -7   7   12.84    5.15
   1   7   7   11.58    4.33
  -1  -7   7    9.81    5.49
   1  -7  -7    7.97    5.27
  -1   7  -7    8.17    6.96
   1  -7  -8  136.75    5.21
   1   7   8  153.98    5.84
   1   7   8  146.84    5.85
  -1  -7   8  133.90    4.53
   1  -7  -8  130.92    7.24
   1   7   8  147.00    6.37
  -1  -7   8  147.76    6.13
   1  -7  -8  132.29    7.24
   1  -7  -9   30.64    7.09
   1   7   9   30.76    5.51
   1   7   9   28.06    7.64
   1   7   9   31.67    7.17
   1  -7  -9   30.14    7.03
  -1  -7   9   28.33    5.77
  -1   7  -9   35.53    7.12
   1  -7  -9   26.89    6.99
  -1  -7   9   35.09    6.49
  -1   7  -9   31.67    7.37
   1  -7 -10  152.20    6.14
   1   7  10  175.16    6.38
   1  -7 -10  153.54    7.42
   1   7  10  174.32    7.72
  -1   7 -10  158.30    8.84
  -1   7 -10  160.40    8.83
  -1  -7  10  157.28    6.36
   1   7  10  180.58    6.95
   1  -7 -10  154.08    6.05
  -1  -7  10  173.45    7.99
   1  -7 -11   68.65    6.56
   1   7  11   72.56    8.53
   1   7  11   73.46    7.91
  -1   7 -11   65.83    8.73
   1  -7 -11   63.44    5.60
  -1   7 -11   63.12    8.72
  -1  -7  11   66.18    6.62
   1  -7 -11   63.32    5.50
  -1  -7  11   72.33    6.58
   1   7  11   68.45    9.30
   1   7  12   86.42    7.74
  -1   7 -12   80.24    8.85
   1  -7 -12   80.16    8.02
   1   7  12   88.16    8.24
   1   7  12   84.40    7.67
  -1   7 -12   81.69    9.06
  -1  -7  12   54.64    6.64
   1  -7 -12   70.53    7.74
  -1  -7  12   92.54    9.44
   1   7  13  196.46   11.76
   1   7  13  204.20   11.54
  -1   7 -13  173.38    7.41
   1  -7 -13  174.41    7.96
   1   7  13  189.67    8.75
  -1   7 -13  168.30    7.59
  -1  -7  13  168.18    7.45
   1  -7 -13  168.68    7.96
  -1  -7  13  176.06    9.79
   1  -8   0  993.82    9.62
   1   8   0 1093.11   10.18
   1   8   0 1087.90   10.43
   1  -8   0  924.06    7.46
   1  -8   0 1020.55    9.97
   1   8   0 1046.12    7.59
   1   8   1  397.38    8.05
   1   8   1  398.97    7.86
  -1   8  -1  374.80    7.91
  -1   8  -1  372.31    7.87
   1  -8  -1  351.42    6.69
  -1  -8   1  361.57    6.95
   1  -8  -1  362.34    7.62
  -1  -8   1  344.19    6.42
  -1   8  -1  403.05    6.87
  -1  -8   1  367.75    6.68
   1   8   1  390.69    6.83
   1  -8  -1  362.04    7.63
   1   8   2  185.97    5.93
   1  -8  -2  154.20    4.83
  -1   8  -2  166.74    5.64
  -1   8  -2  173.65    5.66
  -1  -8   2  168.48    7.22
   1  -8  -2  169.35    7.26
  -1  -8   2  161.61    4.41
   1   8   2  182.18    5.89
  -1   8  -2  183.29    4.58
  -1  -8   2  164.62    7.06
   1  -8  -2  164.98    5.93
   1   8   2  185.69    6.02
   1   8   3  317.98    6.61
   1  -8  -3  258.23    6.77
  -1   8  -3  285.31    7.85
  -1   8  -3  290.68    7.90
  -1  -8   3  288.29    8.09
   1  -8  -3  285.18    6.73
  -1  -8   3  274.32    4.88
   1   8   3  302.21    5.58
   1   8   3  317.11    6.62
  -1   8  -3  299.07    5.35
  -1  -8   3  278.27    8.06
   1  -8  -3  286.78    6.72
  -1  -8   4  105.24    5.57
   1   8   4  121.64    7.09
   1  -8  -4  106.81    5.85
  -1   8  -4  117.57    7.84
  -1   8  -4  101.84    8.08
   1  -8  -4  105.81    7.60
  -1  -8   4  110.83    5.72
  -1  -8   4  107.69    4.27
   1   8   4  125.24    4.81
   1   8   4  118.70    5.76
   1  -8  -4  111.34    7.60
  -1   8  -4  113.61    4.58
   1   8   5  341.07    8.22
   1  -8  -5  281.80    6.08
  -1   8  -5  308.04    8.56
  -1  -8   5  295.59    7.58
  -1   8  -5  307.07    8.77
   1  -8  -5  286.10    7.92
  -1  -8   5  289.85    5.30
   1   8   5  321.37    6.81
   1   8   5  328.29    6.68
   1  -8  -5  304.62    7.95
  -1   8  -5  317.25    6.33
  -1   8  -6   20.79    5.47
   1  -8  -6   23.18    6.56
   1   8   6   11.23    5.71
  -1   8  -6   19.89    7.77
   1  -8  -6   14.54    5.77
  -1   8  -6   16.28    7.63
   1   8   6   15.80    5.71
  -1  -8   6   20.44    6.62
  -1  -8   6   17.05    5.76
   1   8   6   16.84    6.28
   1  -8  -6   10.03    5.74
  -1   8  -7   44.49    5.54
   1  -8  -7   38.21    6.85
   1   8   7   49.72    6.68
  -1   8  -7   37.65    6.01
   1   8   7   43.82    6.69
   1  -8  -7   38.17    7.22
  -1   8  -7   37.32    5.79
  -1  -8   7   37.80    6.91
   1   8   7   43.38    4.73
   1  -8  -7   33.08    7.17
  -1  -8   7   38.14    6.20
  -1  -8   8  260.55    6.27
   1  -8  -8  254.69    6.61
   1   8   8  306.04    7.82
   1   8   8  306.38    9.20
   1   8   8  278.56    7.01
   1  -8  -8  251.67    8.33
   1  -8  -8  260.27    8.29
  -1  -8   8  264.32    7.53
   1  -8  -9   89.31    8.41
   1   8   9  100.30    9.56
   1   8   9   97.47    9.26
  -1   8  -9   81.89    6.69
   1  -8  -9   89.22    9.68
  -1  -8   9   84.03    5.43
   1   8   9   98.58    7.84
  -1  -8   9   92.92    5.98
   1  -8  -9   89.31    9.65
   1  -8 -10    6.27    6.60
   1   8  10    7.11    6.98
  -1  -8  10    4.01    7.39
   1   8  10    2.77    8.47
   1   8  10    6.94    8.27
  -1   8 -10    6.04    7.05
   1  -8 -10    2.61    9.45
  -1   8 -10    9.03    7.05
  -1  -8  10    8.03    8.18
   1  -8 -10    7.83    9.48
   1  -8 -11  193.23   10.04
   1   8  11  208.67    8.86
  -1   8 -11  185.84    8.19
   1  -8 -11  174.98   10.20
  -1   8 -11  180.94    8.19
   1   8  11  205.01    7.29
  -1  -8  11  166.62    6.26
  -1  -8  11  202.30   10.16
   1  -8 -11  179.12   10.10
   1   8  11  209.94   10.43
   1   8  12   87.24   11.29
   1  -8 -12   84.21    7.78
   1   8  12   21.24   11.55
  -1  -8  12   78.99    8.36
  -1   8 -12   82.15   10.02
   1  -8 -12   77.56    9.81
  -1   8 -12   80.76   11.21
   1   8  12   93.09   10.34
  -1  -8  12   81.11   10.09
   1  -8 -12   78.98    9.84
   1   9   0    3.96    6.44
   1   9   0    0.64    6.08
   1  -9   0    6.30    6.29
   1  -9   0    5.40    8.08
   1   9   0    2.91    5.93
   1  -9  -1  187.13    6.67
   1   9   1  209.11    8.80
  -1   9  -1  194.14    6.65
  -1   9  -1  200.68    6.92
   1  -9  -1  189.00    7.42
  -1  -9   1  187.60    8.85
  -1  -9   1  179.21    5.28
   1  -9  -1  191.54    6.96
  -1   9  -1  210.24    5.91
  -1  -9   1  195.31    8.70
   1   9   1  208.44    5.99
   1   9   1  210.16    9.08
   1   9   2  127.89    6.84
  -1   9  -2  117.53    8.07
   1  -9  -2  107.21    5.35
  -1   9  -2  117.52    8.64
  -1  -9   2  115.60    8.59
   1  -9  -2  112.00    8.55
  -1  -9   2  102.91    4.84
   1   9   2  124.60    5.73
  -1   9  -2  130.37    7.17
  -1  -9   2  115.57    7.00
   1   9   2  129.49    6.53
   1  -9  -2  114.41    8.31
   1   9   3   46.32    8.60
   1  -9  -3   40.28    5.40
  -1   9  -3   44.94    8.45
  -1   9  -3   35.21    8.47
   1  -9  -3   42.52    9.12
  -1  -9   3   37.34    8.26
  -1  -9   3   36.74    4.70
   1   9   3   41.00    6.66
   1   9   3   42.54    8.60
  -1   9  -3   38.04    5.18
   1  -9  -3   45.99    9.42
  -1  -9   3   33.02    8.23
  -1  -9   4   58.85    8.59
   1   9   4   66.30    6.80
   1  -9  -4   53.56    7.48
  -1   9  -4   65.80    9.15
  -1   9  -4   68.96    9.17
   1  -9  -4   59.38    9.77
  -1  -9   4   53.56    8.75
   1   9   4   67.00    8.35
   1   9   4   70.35    7.51
   1  -9  -4   54.97    9.54
  -1   9  -4   62.74    6.57
  -1  -9   4   58.49    4.82
  -1  -9   5  165.07    7.37
   1   9   5  187.31    7.91
   1  -9  -5  165.39    6.42
  -1   9  -5  178.78    9.83
  -1   9  -5  190.74    9.80
  -1  -9   5  163.15    6.68
   1  -9  -5  165.03   10.35
   1   9   5  196.15    7.96
   1   9   5  194.95    6.19
   1  -9  -5  175.74   10.17
  -1   9  -5  191.95    7.67
  -1   9  -6  185.99    6.19
   1  -9  -6  157.38    8.58
   1   9   6  183.71    7.88
  -1   9  -6  163.37    9.60
  -1   9  -6  173.38    8.05
   1  -9  -6  163.08    7.69
   1   9   6  185.72    8.15
  -1  -9   6  161.91    8.96
  -1  -9   6  145.42    5.60
   1   9   6  180.35    8.08
   1  -9  -6  167.95    7.87
  -1   9  -7   22.52    5.67
   1  -9  -7   18.16    6.27
   1   9   7   19.19    7.94
  -1   9  -7   10.63    8.54
  -1   9  -7   14.75    8.62
   1   9   7   21.72    7.91
   1  -9  -7   15.25    9.56
  -1  -9   7    6.18    6.59
  -1  -9   7   22.44    7.86
   1   9   7   23.21    5.78
   1  -9  -7   21.31    9.53
   1  -9  -8   58.25    9.42
   1   9   8   -4.22    8.61
   1   9   8   67.02    8.39
  -1   9  -8   56.06    8.86
  -1   9  -8   59.56    8.86
   1  -9  -8   57.56    7.60
  -1  -9   8   55.98    6.95
  -1  -9   8   47.51    8.66
   1   9   8   63.49    6.35
   1  -9  -8   57.66    7.58
  -1  -9   9  316.29   10.29
   1  -9  -9  320.80    8.40
   1   9   9  383.39    9.72
   1   9   9  384.68    9.68
   1  -9  -9  347.36   11.86
  -1  -9   9   -4.21    9.44
   1   9   9  394.07    9.58
   1  -9  -9  342.39   11.57
   1  -9 -10  173.88   11.13
   1   9  10  196.21   12.45
   1   9  10  193.92   11.41
  -1   9 -10  175.41   11.74
  -1   9 -10  173.13   11.60
   1  -9 -10  163.24   11.43
  -1  -9  10  149.82    7.47
   1   9  10  190.25    7.84
  -1  -9  10  185.26    8.71
   1  -9 -10  174.57   11.45
   1  10   0  111.66    8.28
   1 -10   0   94.01    8.04
   1 -10   0   93.55    7.71
   1  10   0  106.80    7.65
   1  10   0  118.05   10.14
  -1  10  -1  251.36   10.89
   1  10   1  260.13   11.34
  -1  10  -1  254.51   11.20
   1 -10  -1  223.04    8.75
  -1 -10   1  227.50    8.06
  -1 -10   1  236.25   11.22
   1 -10  -1  256.34   11.46
  -1  10  -1  274.46    7.35
   1  10   1  269.03    6.99
  -1 -10   1  249.26   11.29
   1  10   1  271.09   11.15
   1 -10  -2   38.20   10.79
  -1  10  -2   33.95    9.69
   1  10   2   20.66    8.33
   1 -10  -2   27.16    6.04
  -1  10  -2   31.24    9.83
  -1 -10   2   30.00    7.28
  -1 -10   2   24.73    8.26
   1 -10  -2   31.36   10.45
   1  10   2   37.04    6.07
   1  10   2   38.00    8.25
  -1  10  -2   30.92    7.44
  -1 -10   2   29.98    8.19
   1 -10  -3   23.65   10.20
  -1 -10   3   18.51    7.83
   1  10   3   22.67   10.95
  -1  10  -3   19.27    7.70
   1 -10  -3   21.97    6.72
  -1  10  -3   21.34    7.91
  -1 -10   3   24.72    7.89
   1 -10  -3   28.32   11.22
  -1 -10   3   18.65    7.85
   1  10   3   25.31   11.01
   1  10   3   24.48    8.81
  -1  10  -3   21.86    8.44
   1  10   4  297.26    9.45
   1 -10  -4  239.67    9.14
  -1  10  -4  268.74   11.23
  -1  10  -4  258.50   11.19
   1 -10  -4  258.92   12.53
  -1 -10   4  247.40    8.67
  -1 -10   4  209.93    6.93
   1  10   4  289.74    9.54
   1  10   4  295.16    7.73
  -1  10  -4  293.55    7.55
   1 -10  -4  257.19   12.56
   1  10   5   99.65   12.17
   1 -10  -5   83.30   10.01
  -1  10  -5   89.46   11.55
  -1  10  -5   96.99   11.64
   1 -10  -5   89.66   12.36
  -1 -10   5   90.03    9.35
  -1 -10   5   86.14    8.48
   1  10   5  111.61   11.17
   1  10   5  102.60    9.68
   1 -10  -5   97.24   12.13
  -1  10  -5   98.46    8.96
  -1  10  -6  136.49    7.50
  -1 -10   6   94.88    7.14
   1  10   6  132.62   12.84
   1 -10  -6  122.13    9.37
  -1  10  -6  138.24   11.15
  -1  10  -6  141.31   11.14
   1 -10  -6  136.60    9.32
  -1 -10   6  115.82   10.68
   1  10   6  145.09    7.41
   1 -10  -6  127.26    9.31
   1  10   6  141.95   12.78
  -1 -10   7   53.60    8.32
   1 -10  -7   50.60    7.90
   1  10   7   64.24   11.83
  -1  10  -7   55.11   10.68
  -1  10  -7   55.48   10.70
   1  10   7   62.09   11.83
   1 -10  -7   52.47   12.06
  -1 -10   7   55.56    7.43
   1  10   7   63.17    9.21
   1 -10  -7   56.92   11.96
   1  11   0   20.07   12.16
   1 -11   0    7.86   10.70
   1 -11   0   23.75   12.68
   1  11   0   20.32   12.05
   1  11   0   17.33   10.32
  -1  11  -1   26.63    9.80
   1  11   1   17.92   10.34
  -1  11  -1   10.96   12.19
   1 -11  -1   65.86    7.99
  -1 -11   1   69.52   10.46
  -1 -11   1   67.62   13.89
   1 -11  -1   66.88   10.06
   1  11   1   86.30   10.14
  -1  11  -1   69.86    8.18
   1  11   1   81.02   11.08
  -1 -11   1   68.66   13.81
  -1 -11   2   59.53   10.15
  -1  11  -2   66.80   11.73
   1  11   2   65.97    9.89
   1 -11  -2   53.97    7.97
  -1  11  -2   46.52   11.85
  -1 -11   2   51.92    9.11
  -1 -11   2   57.37   10.19
   1 -11  -2   45.96   10.34
   1  11   2   65.84    9.90
   1  11   2   60.59    8.37
  -1  11  -2   58.36    8.10
  -2   0   1 7050.94   19.10
  -2   0   1 6954.68   20.66
  -2   0   1 6963.31   18.88
  -2   0   2  294.77    1.84
  -2   0   2  295.22    1.85
  -2   0   2  303.70    1.97
  -2   0   3 3080.87    8.19
  -2   0   3 3074.74    8.15
  -2   0   3 3140.49    8.37
  -2   0   4 1134.42    2.82
  -2   0   4 1144.27    2.83
   2   0   4 1168.48    3.36
   2   0   4 1123.69    3.02
  -2   0   4 1128.37    2.84
  -2   0   4 1162.46    2.91
   2   0   6  171.92    1.61
   2   0   7  232.99    2.31
   2   0   8   -0.25    1.72
  -2   0   9   12.61    3.30
   2   0   9   14.51    2.40
  -2   0  10   30.25    3.61
   2   0  10   28.86    2.60
  -2   0  11 2081.64   10.89
   2   0  11 2008.45    8.47
  -2   0  12   81.70    5.70
   2   0  12   79.21    3.60
  -2   0  13   30.32    6.64
   2   0  13   33.65    4.11
  -2   0  14    5.82    7.43
   2   0  14    4.67    4.77
   2   0  15  110.54    4.82
  -2   0  15   97.08    6.81
   2   0  15  102.26    5.16
   2   0  16    2.45    5.73
  -2   0  16    2.92    8.66
   2   0  16    4.38    6.00
   2   0  17    0.36    6.70
  -2   0  17   -5.61   10.35
   2   0  17   -0.89    7.18
   2  -1   0 2571.43    8.51
   2  -1   0 2694.72    8.86
   2  -1  -1  329.89    2.19
  -2  -1   1  332.62    2.40
  -2  -1   1  327.51    2.40
  -2   1  -1  328.78    1.93
  -2   1  -1  335.91    2.77
   2  -1  -1  326.26    2.57
   2   1   2 2108.47    7.14
  -2  -1   2 2081.95    5.76
  -2  -1   2 2155.08    5.89
  -2   1  -2 2123.89    7.60
   2   1   2 2087.93    7.09
   2  -1  -2 2156.28    7.04
  -2   1  -2 2119.42    6.80
  -2  -1   3 2102.46    5.70
   2   1   3 2035.49    7.03
  -2  -1   3 2088.01    5.66
   2   1   3 2030.54    7.03
   2  -1  -3 2089.31    6.70
  -2   1  -3 2151.43    8.28
   2   1   3 2201.47    6.57
  -2   1  -3 2149.97    7.45
  -2   1  -4   33.17    2.22
   2   1   4   35.51    2.93
  -2   1  -4   29.01    2.23
  -2  -1   4   33.31    1.03
  -2  -1   4   32.44    1.00
   2   1   4   33.31    0.88
   2  -1  -4   32.36    1.46
   2   1   4   38.56    3.08
  -2   1  -5  507.46    3.98
   2   1   5  475.92    3.85
   2   1   5  494.94    2.35
   2   1   5  479.20    3.85
   2  -1  -5  471.51    2.27
  -2   1  -5  470.46    4.44
  -2   1  -6  145.62    3.63
   2   1   6  137.50    3.65
  -2   1  -6  141.76    3.63
   2   1   6  138.10    1.68
   2   1   6  139.18    3.64
   2  -1  -6  133.39    1.27
  -2   1  -6  128.46    2.76
   2   1   7  215.80    3.53
  -2   1  -7  232.63    4.29
   2   1   7  222.86    2.46
  -2   1  -7  234.99    4.28
   2  -1  -7  209.35    1.29
   2   1   7  218.98    3.53
   2   1   8  929.37    6.03
  -2   1  -8 1003.76    6.87
  -2   1  -8  990.99    6.88
   2   1   8  951.92    4.82
   2  -1  -8  908.65    3.33
   2   1   9 1719.14    9.21
  -2   1  -9 1825.45    9.51
   2   1   9 1775.77    7.71
  -2   1  -9 1835.10    9.55
  -2   1  -9 1644.63    8.62
  -2   1 -10   19.07    4.61
   2   1  10   20.63    2.80
  -2   1 -10   19.45    4.54
  -2   1 -10   18.87    4.60
  -2   1 -11  104.59    4.70
  -2   1 -11   99.84    4.97
   2   1  11  109.24    3.47
  -2   1 -11   93.80    4.65
  -2   1 -12   26.86    3.60
   2   1  12   27.52    3.62
  -2   1 -12   22.71    4.51
  -2   1 -12   27.64    3.53
  -2  -1  13  571.74    7.11
  -2   1 -13  499.62    6.80
  -2   1 -13  527.58    5.97
   2   1  13  571.80    5.91
  -2   1 -13  519.76    5.96
  -2  -1  14  152.69    8.00
  -2   1 -14  144.83    5.80
   2   1  14  156.70    5.52
  -2   1 -14  128.34    4.76
  -2   1 -14  142.54    5.77
  -2   1 -15  140.57    6.61
  -2  -1  15  143.84    6.62
  -2   1 -15  142.12    6.64
  -2   1 -15  127.31    6.77
   2   1  15  152.82    5.96
  -2  -1  16   41.36    9.26
  -2   1 -16   38.57    6.95
  -2   1 -16   41.94    6.29
  -2   1 -16   11.61    6.60
   2   1  16   40.47    6.22
   2   1  17   22.67    7.34
   2  -2   0   56.47    1.90
   2  -2   0   53.98    1.99
   2   2   1 1099.04    4.34
  -2   2  -1 1111.12    5.17
  -2  -2   1 1049.66    4.56
   2  -2  -1 1084.31    4.74
  -2   2  -1 1109.61    4.64
  -2  -2   1 1093.06    4.96
  -2  -2   1 1030.58    4.51
  -2  -2   2  498.62    3.28
  -2   2  -2  478.59    3.51
  -2  -2   2  478.44    3.18
   2   2   2  472.05    3.97
  -2  -2   2  483.14    3.20
   2  -2  -2  466.04    3.01
  -2   2  -2  499.66    2.77
   2   2   2  467.55    3.53
   2   2   2  509.53    2.54
   2  -2  -3 3351.80   10.10
   2   2   3 3284.44    9.75
  -2  -2   3 3273.48    8.97
  -2  -2   3 3240.46    8.89
  -2   2  -3 3305.04   10.29
   2   2   3 3229.39    9.63
   2  -2  -3 3170.76   10.22
   2   2   3 3433.29    9.94
  -2   2  -3 3325.48   11.05
   2  -2  -4 1494.50    5.91
   2  -2  -4 1593.53    6.43
   2   2   4 1519.42    6.44
   2   2   4 1497.67    6.39
  -2  -2   4 1513.29    5.14
  -2  -2   4 1515.74    5.15
  -2   2  -4 1540.85    7.09
   2   2   4 1602.46    5.76
  -2   2  -4 1566.17    6.15
   2   2   5  151.51    3.03
   2   2   5  152.11    3.01
  -2  -2   5  149.93    1.95
   2  -2  -5  153.56    2.41
  -2   2  -5  144.22    3.49
   2   2   5  157.16    1.89
  -2  -2   5  151.03    2.00
   2  -2  -6 1746.50    6.57
   2   2   6 1757.51    7.98
   2   2   6 1804.74    6.76
   2  -2  -6 1747.29    6.57
  -2  -2   6 1730.84    5.90
  -2   2  -6 1722.22    8.12
   2   2   6 1745.50    8.06
   2  -2  -7  573.35    3.30
  -2   2  -7  621.07    5.58
   2   2   7  591.16    5.78
   2   2   7  577.40    5.71
   2   2   7  587.18    3.68
   2  -2  -7  579.15    3.31
  -2  -2   7  578.35    2.55
  -2   2  -8  208.26    3.76
   2   2   8  198.90    5.07
   2   2   8  201.11    2.88
   2  -2  -8  187.12    2.39
   2   2   8  196.61    5.22
   2  -2  -8  191.08    2.39
   2  -2  -9  423.18    3.14
  -2   2  -9  447.41    5.78
   2   2   9  415.32    6.20
   2   2   9  412.61    6.17
  -2   2  -9  441.60    5.81
   2   2   9  443.53    3.96
  -2   2  -9  388.79    5.47
   2  -2  -9  408.10    3.09
   2   2  10  681.68    7.21
  -2   2 -10  707.70    6.69
   2   2  10  703.46    5.18
  -2   2 -10  731.88    6.71
   2  -2 -10  687.99    4.11
  -2   2 -10  634.29    6.47
   2  -2 -10  659.14    3.98
   2   2  10  682.20    7.27
   2   2  11   60.89    5.43
  -2   2 -11   70.97    4.83
  -2   2 -11   67.39    3.91
   2   2  11   71.24    3.59
   2  -2 -11   66.40    2.00
  -2   2 -11   67.58    3.81
   2  -2 -11   64.86    1.99
  -2   2 -12   44.81    5.16
   2   2  12   35.61    5.10
  -2   2 -12   41.11    5.04
   2   2  12   48.85    4.05
  -2   2 -12   34.39    3.62
   2  -2 -12   37.12    1.77
   2  -2 -12   35.54    1.95
   2  -2 -12   38.39    1.97
  -2   2 -13   81.93    4.52
  -2   2 -13   80.02    4.49
   2   2  13   79.50    4.64
   2  -2 -13   69.31    1.83
  -2   2 -13   77.80    4.40
   2  -2 -13   74.10    1.74
  -2   2 -14   38.29    6.18
   2   2  14   36.18    5.39
  -2   2 -14   39.49    6.14
  -2   2 -14   37.79    6.08
  -2   2 -15    3.46    5.00
   2   2  15   11.68    6.05
  -2   2 -15   10.23    6.09
  -2   2 -15    9.66    6.62
  -2  -2  16    5.86    6.75
  -2   2 -16    8.00    7.02
   2   2  16    4.34    6.65
  -2   2 -16    7.89    6.55
  -2   2 -16    5.67    6.94
   2   3   0 2659.10    8.83
   2  -3   0 2623.28    8.89
  -2   3  -1  203.59    2.95
   2   3   1  192.57    3.01
  -2  -3   1  208.34    2.89
  -2  -3   1  204.44    2.83
   2   3   1  192.99    3.01
   2  -3  -1  206.43    2.80
  -2   3  -1  222.61    2.86
  -2   3  -1  200.35    2.98
  -2  -3   1  207.55    2.68
   2   3   1  218.83    2.47
   2   3   2 1325.98    6.19
   2  -3  -2 1300.34    6.03
   2   3   2 1305.51    6.09
  -2   3  -2 1303.93    6.46
  -2  -3   2 1275.99    5.71
  -2  -3   2 1280.00    5.45
   2  -3  -2 1287.66    6.09
  -2   3  -2 1366.12    5.77
   2   3   2 1369.68    5.22
  -2  -3   2 1263.21    5.62
   2  -3  -3  555.75    4.14
   2   3   3  534.32    4.96
   2  -3  -3  540.13    4.40
   2   3   3  549.81    4.99
  -2  -3   3  531.80    3.81
  -2  -3   3  520.70    3.80
  -2   3  -3  518.92    4.77
   2   3   3  563.66    3.40
  -2   3  -3  566.97    3.54
  -2  -3   3  556.83    3.99
   2   3   4 2925.09    9.86
  -2  -3   4 2899.60    9.22
   2  -3  -4 2978.38    9.77
   2   3   4 2977.30    9.96
  -2   3  -4 2975.79   10.42
  -2  -3   4 2886.98    9.17
   2   3   4 3040.36   10.31
  -2   3  -4 2951.84   10.68
   2  -3  -4 2977.02   10.03
  -2  -3   4 3060.73   11.51
  -2   3  -5  137.49    2.22
  -2  -3   5  149.89    2.72
   2  -3  -5  134.67    2.32
   2  -3  -5  141.56    2.94
   2   3   5  135.22    3.30
   2   3   5  135.23    4.12
  -2  -3   5  135.86    2.42
   2  -3  -5  135.32    2.34
  -2   3  -5  137.43    4.10
   2   3   5  144.56    2.27
  -2  -3   5  135.09    2.37
  -2  -3   6   83.23    3.41
   2  -3  -6   74.91    2.82
   2   3   6   69.69    4.38
   2   3   6   71.39    4.33
   2  -3  -6   69.98    2.58
  -2  -3   6   71.50    2.12
   2   3   6   71.59    2.32
  -2   3  -6   65.57    3.12
   2  -3  -6   73.87    2.60
  -2  -3   7  238.17    3.57
  -2  -3   7  213.74    2.41
   2   3   7  220.82    4.27
   2   3   7  220.40    4.26
   2   3   7  224.67    2.87
   2  -3  -7  215.52    3.21
   2  -3  -7  215.34    3.18
  -2  -3   8 2028.73    9.42
   2   3   8 1768.23    9.07
   2   3   8 1791.44    9.12
  -2  -3   8 1756.38    7.33
   2  -3  -8 1787.37    7.90
   2   3   8 1900.11    8.68
   2  -3  -8 1753.88    7.77
  -2  -3   9  167.32    3.93
  -2   3  -9  155.38    4.21
   2   3   9  144.32    5.84
  -2  -3   9  143.40    2.20
   2   3   9  152.25    3.08
   2  -3  -9  137.57    3.06
   2   3   9  148.58    5.83
   2  -3  -9  137.34    3.04
  -2   3 -10  639.03    7.05
   2   3  10  596.34    7.28
   2   3  10  577.32    6.97
   2   3  10  610.44    5.32
   2  -3 -10  553.05    4.41
  -2   3 -10  578.41    6.79
   2  -3 -10  550.65    4.42
  -2  -3  11  106.55    4.61
  -2   3 -11  106.62    5.12
   2   3  11   98.00    4.47
  -2   3 -11  106.21    5.12
   2   3  11  104.72    4.16
   2  -3 -11   96.86    2.87
   2   3  11   98.54    4.76
  -2   3 -11   92.23    4.12
   2  -3 -11   92.83    2.83
  -2  -3  12 1050.34    8.38
   2   3  12  935.57    8.96
   2   3  12  935.40    8.14
  -2   3 -12  956.32    8.36
   2   3  12  991.33    7.38
  -2   3 -12  977.67    8.36
   2  -3 -12  898.82    6.30
  -2   3 -12  873.80    8.07
   2  -3 -12  900.39    6.08
  -2  -3  13    1.41    7.14
   2   3  13    2.87    7.17
  -2   3 -13    6.06    6.28
  -2   3 -13    6.22    6.36
   2   3  13   -0.59    4.55
   2  -3 -13    4.31    2.94
  -2   3 -13    2.61    6.05
   2  -3 -13    5.03    2.86
  -2  -3  14   59.96    5.85
   2   3  14   58.17    6.68
  -2   3 -14   58.46    4.78
   2   3  14   61.59    5.00
   2  -3 -14   50.31    2.94
  -2   3 -14   52.14    6.38
   2  -3 -14   52.63    2.82
   2  -3 -14   52.50    2.99
  -2   3 -14   55.55    4.81
  -2  -3  15   33.75    9.17
  -2   3 -15   31.61    7.42
  -2   3 -15   31.21    7.42
   2   3  15   36.49    6.23
   2  -3 -15   17.57    2.50
  -2   3 -15   35.13    7.49
   2  -3 -15   24.29    2.41
  -2  -3  16  223.13    9.54
  -2   3 -16  200.94    8.40
   2   3  16  213.74    7.76
  -2   3 -16  191.74    7.65
  -2   3 -16  180.45    6.68
   2  -4   0   84.88    3.80
   2   4   0   86.91    2.66
   2   4   1  514.41    5.08
   2  -4  -1  462.28    4.20
  -2  -4   1  467.96    4.10
  -2  -4   1  467.95    4.04
  -2   4  -1  495.34    5.00
   2   4   1  510.13    4.51
   2  -4  -1  506.41    4.17
  -2   4  -1  515.19    3.75
  -2  -4   1  479.55    3.92
  -2   4  -1  493.74    5.00
   2   4   1  517.96    3.90
   2  -4  -2 1425.25    7.00
   2   4   2 1477.00    7.25
   2  -4  -2 1338.07    6.74
  -2  -4   2 1358.22    6.38
   2   4   2 1431.47    7.15
  -2  -4   2 1347.90    6.35
  -2   4  -2 1384.37    6.79
  -2   4  -2 1486.93    6.78
  -2  -4   2 1337.31    6.49
   2   4   2 1461.90    6.15
  -2   4  -2 1387.38    6.79
  -2   4  -3   30.89    2.82
   2   4   3   30.84    4.12
   2  -4  -3   29.55    2.53
   2   4   3   29.84    4.09
  -2  -4   3   29.95    3.08
   2  -4  -3   31.82    3.44
  -2  -4   3   30.80    3.09
  -2   4  -3   31.30    2.81
   2   4   3   38.00    1.82
  -2   4  -3   29.29    2.48
  -2  -4   3   32.42    2.84
   2  -4  -4  152.67    3.79
  -2   4  -4  143.97    4.56
   2  -4  -4  140.48    4.05
   2   4   4  154.20    4.57
   2   4   4  153.18    4.57
  -2  -4   4  144.56    3.39
   2  -4  -4  152.23    3.78
  -2   4  -4  146.70    4.57
   2   4   4  159.44    2.76
  -2   4  -4  150.51    2.31
  -2  -4   4  145.73    3.46
  -2  -4   4  142.54    3.35
   2   4   5   88.23    3.59
   2  -4  -5   85.14    2.94
   2   4   5   87.26    3.60
  -2  -4   5   80.48    2.85
   2  -4  -5   88.84    3.58
  -2   4  -5   90.62    3.36
   2   4   5   88.87    2.17
  -2  -4   5   84.95    2.32
  -2  -4   5   91.26    3.64
  -2   4  -5   88.25    2.05
   2  -4  -5   85.91    3.60
  -2  -4   6 4175.10   13.65
  -2   4  -6 4368.36   17.67
   2  -4  -6 4342.22   14.02
   2   4   6 4343.27   14.61
   2  -4  -6 4151.18   14.24
  -2  -4   6 4234.02   13.79
  -2   4  -6 4216.38   15.30
   2   4   6 4469.22   15.65
   2   4   6 4352.35   14.61
   2  -4  -6 4079.99   14.05
  -2  -4   6 4461.06   15.90
   2  -4  -7 1414.43    8.31
   2   4   7 1372.01    8.90
  -2  -4   7 1284.80    6.48
   2   4   7 1401.06    7.20
   2   4   7 1352.11    8.85
   2  -4  -7 1293.52    6.74
  -2   4  -7 1290.34    8.69
   2  -4  -7 1284.89    6.68
  -2  -4   7 1392.11    8.08
   2  -4  -8   15.85    4.66
   2   4   8   16.45    3.97
   2  -4  -8   16.60    3.05
   2   4   8   19.86    3.97
   2   4   8   16.78    3.05
  -2  -4   8   13.75    2.59
   2  -4  -8   14.39    3.00
  -2  -4   8   15.77    3.19
   2   4   9  734.75    7.55
   2   4   9  733.06    7.83
  -2  -4   9  686.20    5.02
   2   4   9  754.00    5.87
   2  -4  -9  710.08    5.69
   2  -4  -9  696.81    5.73
  -2  -4   9  793.26    7.14
   2   4  10  611.17    7.92
   2   4  10  607.10    7.91
   2  -4 -10  567.46    5.56
   2   4  10  629.63    5.94
  -2   4 -10  567.74    7.20
  -2  -4  10  554.97    4.40
   2  -4 -10  562.46    5.51
  -2  -4  10  646.78    6.44
  -2   4 -11   12.91    4.44
   2   4  11   14.23    4.49
   2  -4 -11   15.33    3.37
   2   4  11   13.54    4.37
  -2   4 -11   16.79    5.92
   2   4  11    7.90    4.56
   2  -4 -11   14.65    3.38
  -2  -4  11   16.16    5.58
  -2   4 -12  221.17    7.29
   2   4  12  209.58    7.52
   2   4  12  214.30    5.25
   2  -4 -12  193.50    4.55
  -2   4 -12  197.13    5.77
   2  -4 -12  193.89    4.82
   2   4  12  219.47    7.46
  -2  -4  12  239.92    6.86
  -2   4 -13   37.69    6.94
  -2   4 -13   34.77    6.93
   2   4  13   31.40    7.84
   2   4  13   29.11    7.19
  -2   4 -13   28.43    7.12
   2   4  13   30.11    5.38
   2  -4 -13   28.27    3.81
   2  -4 -13   25.38    4.04
  -2  -4  13   35.60    5.79
   2   4  14   56.08    6.55
   2   4  14   55.97    6.51
  -2   4 -14   55.02    5.44
  -2   4 -14   54.64    5.43
   2   4  14   55.83    5.55
   2  -4 -14   48.47    3.89
  -2   4 -14   47.95    7.26
   2  -4 -14   45.29    3.93
  -2  -4  14   65.88    8.44
   2  -4 -15   24.19    3.77
  -2   4 -15   40.68    8.15
   2   4  15   25.96    9.42
  -2   4 -15   46.58    7.30
   2   4  15   43.58    6.43
  -2   4 -15   39.98    7.28
  -2   4 -15   44.86    8.28
   2  -4 -15   28.05    3.79
  -2  -4  15   48.44   10.03
   2   5   0    4.56    4.47
   2  -5   0   -1.22    3.79
   2  -5   0   -1.27    4.17
   2   5   0    0.48    4.53
   2   5   0    1.67    2.17
   2   5   1    7.05    4.35
  -2   5  -1   11.38    4.37
   2   5   1    9.01    4.38
   2  -5  -1    8.97    2.72
  -2  -5   1    7.56    4.33
  -2  -5   1   10.91    4.33
   2  -5  -1    8.31    4.45
  -2   5  -1   13.02    2.48
  -2  -5   1    9.48    2.44
  -2   5  -1    9.07    4.41
   2   5   1   11.69    3.12
   2   5   2  665.42    6.54
   2  -5  -2  599.65    5.55
  -2  -5   2  634.90    6.06
  -2   5  -2  637.72    6.00
  -2  -5   2  644.84    6.07
   2  -5  -2  650.46    6.43
   2   5   2  673.87    6.57
  -2  -5   2  637.90    5.19
  -2   5  -2  678.05    5.34
  -2   5  -2  640.28    6.13
   2   5   2  678.96    5.01
   2  -5  -3  224.80    5.08
   2   5   3  237.28    5.32
   2  -5  -3  205.96    4.60
  -2  -5   3  230.76    4.81
   2   5   3  236.65    5.08
  -2   5  -3  237.82    5.15
   2  -5  -3  225.87    5.16
  -2  -5   3  231.04    4.78
  -2  -5   3  213.50    3.90
   2   5   3  237.77    3.24
  -2   5  -3  239.63    3.29
  -2   5  -3  235.39    5.08
   2  -5  -4   51.36    3.34
   2   5   4   53.04    3.78
   2  -5  -4   48.44    3.29
   2   5   4   49.46    3.75
  -2  -5   4   46.39    3.89
  -2   5  -4   50.28    3.76
   2  -5  -4   49.27    3.35
  -2  -5   4   49.08    3.93
   2   5   4   56.50    3.28
  -2  -5   4   52.18    2.83
  -2   5  -4   52.82    3.37
  -2   5  -4   46.07    3.72
  -2   5  -5  366.83    6.03
   2  -5  -5  346.35    4.47
   2   5   5  368.97    5.26
   2   5   5  374.19    5.27
  -2  -5   5  341.98    3.90
   2  -5  -5  340.20    5.37
   2   5   5  374.23    4.41
  -2  -5   5  348.01    4.56
  -2  -5   5  352.54    4.17
  -2   5  -5  351.31    5.14
  -2   5  -5  364.33    4.25
   2  -5  -5  353.71    5.38
  -2   5  -6  132.27    2.87
   2   5   6  127.28    5.99
   2  -5  -6  116.97    3.69
   2   5   6  132.51    5.72
   2  -5  -6  120.31    4.61
  -2   5  -6  132.79    4.45
   2   5   6  128.01    2.93
  -2  -5   6  127.66    4.32
   2  -5  -6  121.04    4.61
  -2  -5   6  126.51    3.84
  -2   5  -6  122.30    4.39
  -2  -5   6  124.32    3.79
   2   5   7  217.78    6.35
   2  -5  -7  206.71    5.35
   2   5   7  212.41    4.11
   2   5   7  220.34    6.38
  -2   5  -7  212.05    4.86
   2  -5  -7  200.01    4.68
  -2  -5   7  197.98    3.17
  -2  -5   7  212.71    4.02
   2  -5  -7  200.53    4.67
  -2   5  -7  209.93    4.85
   2  -5  -8  466.50    6.38
   2   5   8  458.21    6.14
   2   5   8  467.34    5.11
   2  -5  -8  436.99    5.54
  -2   5  -8  451.37    7.21
   2   5   8  446.21    6.07
   2  -5  -8  427.35    5.45
  -2  -5   8  479.09    5.55
  -2  -5   8  431.37    4.76
  -2   5  -8  425.12    7.12
   2  -5  -9  759.38    7.23
   2   5   9  733.18    7.49
   2   5   9  700.64    8.36
   2  -5  -9  662.25    6.56
   2   5   9  737.22    6.49
  -2  -5   9  661.84    5.51
   2  -5  -9  657.67    6.57
  -2  -5   9  726.96    7.55
   2   5  10   66.12    4.54
   2   5  10   72.06    7.26
   2   5  10   69.59    7.22
  -2   5 -10   66.97    6.89
  -2  -5  10   57.76    3.52
   2  -5 -10   58.75    4.42
   2  -5 -10   61.60    4.35
  -2  -5  10   72.88    5.68
  -2   5 -10   63.58    6.59
   2   5  11  120.35    7.18
   2   5  11  114.10    5.82
   2  -5 -11  104.91    4.96
  -2   5 -11  111.06    7.17
   2   5  11  115.23    4.60
  -2  -5  11  102.57    3.54
   2  -5 -11   98.42    4.82
  -2  -5  11  123.69    7.27
  -2   5 -11  103.29    7.29
  -2   5 -12   47.71    7.69
   2   5  12   52.58    5.59
   2  -5 -12   41.31    5.15
  -2   5 -12   56.13    5.81
   2   5  12   49.61    5.07
   2   5  12   50.00    7.26
   2  -5 -12   50.99    4.92
  -2  -5  12   50.80    5.78
  -2   5 -12   42.62    5.82
  -2   5 -13  164.49    6.37
   2   5  13  173.48    9.91
   2   5  13  167.66    9.89
   2  -5 -13  154.99    5.60
  -2   5 -13  155.17    8.47
   2   5  13  168.25    5.97
   2  -5 -13  153.48    5.58
  -2  -5  13  164.31    6.68
  -2   5 -13  154.18    8.34
   2  -5 -14   49.01    5.28
  -2   5 -14   61.04    7.98
   2   5  14   66.28    7.23
  -2   5 -14   64.03    8.03
  -2   5 -14   57.46    6.62
   2   5  14   62.97    7.27
   2   5  14   42.82    6.93
  -2  -5  14   69.96    9.68
  -2   5 -14   60.89    8.08
   2  -5 -14   46.20    5.27
   2  -5 -15    5.24    5.18
   2   5  15    8.98   10.70
  -2   5 -15    5.33    8.71
   2   5  15    1.95   10.29
  -2   5 -15    4.49    6.85
   2  -5 -15    3.89    5.82
   2   5  15    0.88    7.30
  -2   5 -15    6.23    8.85
  -2  -5  15    9.69   10.54
  -2   5 -15    8.58    6.82
   2   6   0   -1.06    5.35
   2  -6   0    2.15    4.17
   2  -6   0    0.65    4.79
   2   6   0   -1.29    5.33
   2   6   0    3.13    3.87
   2   6   1  186.56    5.98
  -2  -6   1  172.03    3.46
   2   6   1  188.94    5.81
   2  -6  -1  159.70    4.90
  -2  -6   1  174.66    4.68
  -2   6  -1  175.50    5.64
  -2  -6   1  175.72    4.68
   2  -6  -1  170.26    4.65
  -2   6  -1  172.68    5.67
  -2   6  -1  191.27    4.80
   2   6   1  184.35    4.29
   2   6   2  392.41    5.46
   2  -6  -2  335.33    4.58
  -2  -6   2  367.01    5.31
  -2   6  -2  372.46    6.08
   2  -6  -2  369.37    5.29
  -2  -6   2  384.82    6.22
   2   6   2  384.98    5.45
  -2   6  -2  374.38    6.09
  -2  -6   2  358.53    4.27
  -2   6  -2  391.58    4.58
   2   6   2  393.48    4.37
  -2  -6   3  451.10    5.33
   2  -6  -3  442.49    6.88
   2   6   3  495.05    5.84
   2  -6  -3  435.32    4.97
  -2  -6   3  450.92    5.25
  -2   6  -3  461.78    5.65
   2  -6  -3  476.49    6.95
   2   6   3  494.17    5.85
  -2  -6   3  444.90    4.70
  -2   6  -3  456.96    5.57
   2   6   3  496.88    4.65
  -2   6  -3  497.33    4.90
   2  -6  -4   59.29    4.16
  -2   6  -4   59.88    5.51
   2   6   4   59.75    4.16
   2  -6  -4   52.85    3.52
   2   6   4   54.59    4.17
  -2  -6   4   58.41    5.01
  -2  -6   4   53.41    3.11
  -2   6  -4   64.13    5.49
   2   6   4   67.36    4.25
  -2  -6   4   58.02    5.20
  -2   6  -4   56.39    3.22
   2  -6  -4   55.82    4.19
   2  -6  -5 2438.67   11.45
   2  -6  -5 2483.30   11.61
   2  -6  -5 2327.08   10.86
   2   6   5 2606.28   12.14
   2   6   5 2581.18   12.04
  -2   6  -5 2578.36   12.99
  -2  -6   5 2418.65   10.86
   2   6   5 2595.13   11.68
  -2  -6   5 2425.86   11.33
  -2   6  -5 2528.45   12.90
  -2  -6   5 2416.59   10.90
  -2   6  -5 2582.44   11.75
  -2  -6   6   61.36    3.45
   2  -6  -6   62.55    5.32
   2   6   6   64.54    5.95
   2   6   6   67.09    6.48
  -2   6  -6   64.74    6.50
   2  -6  -6   62.15    4.09
  -2  -6   6   62.08    3.37
   2   6   6   67.77    4.44
  -2  -6   6   68.15    3.58
  -2   6  -6   64.01    6.54
   2  -6  -6   62.17    4.24
  -2   6  -6   64.09    3.07
  -2   6  -7    3.06    3.02
  -2   6  -7    5.42    4.55
   2   6   7    8.04    6.75
   2  -6  -7    3.85    5.49
   2   6   7    3.37    6.78
   2  -6  -7   36.27    5.06
  -2  -6   7    6.71    4.26
   2   6   7    5.52    4.18
  -2  -6   7    5.31    3.65
  -2   6  -7    5.18    4.57
   2  -6  -7   18.23    4.99
   2   6   8   19.25    7.35
   2  -6  -8   19.90    4.21
   2   6   8   23.20    7.39
  -2   6  -8   19.36    7.00
   2  -6  -8   18.41    5.12
  -2  -6   8   15.07    4.02
   2   6   8   18.31    3.23
  -2  -6   8   15.03    5.13
  -2   6  -8   18.09    7.05
   2  -6  -8   19.20    5.08
   2  -6  -9  183.37    6.82
   2   6   9  191.17    6.06
  -2  -6   9  174.33    4.82
   2   6   9  193.03    6.02
   2   6   9  193.52    5.59
  -2  -6   9  192.80    5.36
   2  -6  -9  172.12    6.10
   2  -6  -9  171.17    6.06
   2  -6 -10   21.93    5.48
   2   6  10   20.84    5.74
   2  -6 -10   17.79    4.86
   2   6  10   21.38    4.61
   2   6  10   19.14    5.70
  -2  -6  10   20.91    4.59
  -2  -6  10   23.40    5.16
   2  -6 -10   18.38    4.82
   2   6  11  171.45    8.98
   2   6  11  155.96    9.08
  -2   6 -11  155.96    6.62
   2  -6 -11  145.69    6.13
   2   6  11  150.24    5.58
  -2  -6  11  140.50    4.48
  -2   6 -11  145.82    6.30
  -2  -6  11  167.80    7.62
   2  -6 -11  146.84    6.10
   2   6  12   23.35    8.18
   2   6  12   25.28    8.24
  -2   6 -12   26.02    9.49
   2  -6 -12   22.31    6.02
   2   6  12   30.73    6.35
  -2  -6  12   22.74    4.50
  -2   6 -12   24.71    9.49
  -2  -6  12   32.39    8.60
   2  -6 -12   26.91    6.07
  -2   6 -13   57.11    9.07
   2   6  13   59.09    7.72
  -2   6 -13   52.49    8.46
   2  -6 -13   53.80    6.22
   2   6  13   55.21    6.37
   2   6  13   58.54    7.70
  -2   6 -13   56.96    8.59
  -2  -6  13   65.60    8.90
   2  -6 -13   55.99    6.32
  -2   6 -14  134.01    7.57
   2   6  14  154.67   11.31
   2   6  14  153.11   11.18
  -2   6 -14  129.84   10.32
   2  -6 -14  107.99    6.87
   2   6  14  142.73    8.25
  -2   6 -14  132.77   10.27
  -2  -6  14  148.11   11.50
   2  -6 -14  102.09    6.84
   2   7   0 1428.99   10.15
   2  -7   0 1260.59    8.87
   2  -7   0 1345.00    9.83
   2   7   0 1423.61   10.46
   2   7   0 1338.47    7.93
   2  -7  -1   86.97    4.99
   2   7   1   94.95    4.95
   2  -7  -1   81.59    4.13
  -2   7  -1   85.91    4.56
  -2  -7   1   86.53    4.63
  -2   7  -1   93.84    4.53
  -2  -7   1   83.67    3.50
  -2  -7   1   84.43    4.68
  -2   7  -1   91.56    5.13
   2   7   1  102.51    5.30
   2   7   1   91.14    4.61
   2  -7  -2  432.19    7.75
   2   7   2  459.77    7.67
   2  -7  -2  412.29    5.43
  -2   7  -2  460.32    7.61
  -2  -7   2  449.92    7.24
  -2  -7   2  421.73    6.06
   2   7   2  480.11    7.76
  -2   7  -2  451.48    7.40
  -2  -7   2  412.70    7.15
  -2   7  -2  474.31    5.20
   2   7   2  472.16    5.13
   2  -7  -3  193.17    5.12
   2   7   3  212.29    6.77
   2  -7  -3  188.38    5.86
  -2  -7   3  188.87    4.08
  -2   7  -3  197.14    5.49
  -2  -7   3  192.69    6.14
   2  -7  -3  197.94    5.14
  -2   7  -3  196.14    5.32
   2   7   3  212.99    7.13
  -2  -7   3  193.77    6.17
   2   7   3  216.46    5.36
  -2   7  -3  206.31    5.02
   2  -7  -4   22.35    4.57
   2   7   4   21.90    4.55
   2  -7  -4   21.13    4.14
  -2   7  -4   23.01    6.13
  -2  -7   4   22.71    5.40
   2   7   4   24.72    4.55
   2  -7  -4   23.01    4.59
  -2   7  -4   26.24    5.88
  -2  -7   4   24.28    3.65
   2   7   4   24.33    4.76
  -2  -7   4   24.68    5.44
  -2   7  -4   29.05    4.62
   2  -7  -5  481.49    7.87
   2   7   5  497.28    7.00
   2  -7  -5  425.02    6.69
   2   7   5  509.89    7.06
  -2   7  -5  462.27    8.32
  -2  -7   5  477.07    7.07
   2  -7  -5  458.19    6.44
  -2   7  -5  475.51    8.18
  -2  -7   5  461.97    5.57
   2   7   5  509.90    6.24
  -2  -7   5  479.08    7.09
  -2   7  -5  484.06    5.38
   2  -7  -6    8.25    4.93
  -2  -7   6   12.03    4.82
   2  -7  -6    7.53    5.66
   2   7   6   10.71    5.23
   2   7   6    9.69    5.19
  -2   7  -6    8.49    6.83
   2  -7  -6   10.06    4.70
  -2  -7   6    9.80    4.82
  -2   7  -6    8.28    5.42
  -2  -7   6    6.80    5.33
   2   7   6   10.33    4.50
  -2   7  -6    8.94    4.67
  -2   7  -7  286.72    5.65
   2  -7  -7  259.89    5.47
   2   7   7  297.75    7.08
   2   7   7  285.18    7.07
  -2   7  -7  266.70    6.63
   2  -7  -7  261.37    7.38
  -2  -7   7  247.10    6.20
   2   7   7  291.71    6.12
  -2   7  -7  262.47    6.66
  -2  -7   7  266.92    5.21
   2  -7  -7  264.76    7.16
   2   7   8  116.69    6.61
   2  -7  -8  100.81    6.82
   2   7   8  116.75    6.65
  -2   7  -8  108.73    7.99
   2  -7  -8   97.11    6.44
  -2  -7   8  102.87    5.41
   2   7   8  112.25    4.82
  -2  -7   8  108.04    5.06
  -2   7  -8  104.86    8.26
   2  -7  -8  100.32    6.77
   2  -7  -9  458.18    7.24
   2   7   9  515.20    9.96
  -2   7  -9  471.20    9.08
  -2  -7   9  437.15    6.61
   2  -7  -9  461.71    7.98
   2   7   9  489.50    7.76
  -2   7  -9  464.71    9.75
  -2  -7   9  477.33    7.18
   2   7   9  489.26    9.93
   2  -7  -9  446.88    7.97
   2  -7 -10    4.63    7.58
   2   7  10    2.85    9.15
   2  -7 -10    6.12    6.62
   2   7  10   10.16    5.80
   2   7  10    3.28    9.15
  -2  -7  10    3.45    7.02
  -2  -7  10    3.91    5.34
   2  -7 -10    6.34    6.62
   2  -7 -11    2.93    8.86
   2   7  11    3.31    9.36
  -2   7 -11    2.77    8.64
   2   7  11    2.75    9.30
   2  -7 -11    2.18    7.08
   2   7  11    0.69    6.59
  -2  -7  11    0.10    5.39
  -2   7 -11    1.19    8.65
  -2  -7  11    3.62    7.85
   2  -7 -11    4.66    7.05
   2   7  12  166.97    8.50
   2   7  12  174.78    8.53
  -2   7 -12  149.72   10.34
   2  -7 -12  141.55    7.33
   2   7  12  155.53    5.99
  -2  -7  12  134.13    6.01
  -2   7 -12  146.80   10.61
  -2  -7  12  168.27   10.49
   2  -7 -12  133.25    7.27
   2   7  13  436.35   11.56
   2   7  13  453.64   11.68
  -2   7 -13  405.15   11.54
   2  -7 -13  411.19    9.12
   2   7  13  418.68    9.54
  -2  -7  13  364.19    6.65
  -2   7 -13  392.85   11.50
  -2  -7  13  451.07   11.79
   2  -7 -13  391.34    9.02
   2   8   0   60.86    8.05
   2  -8   0   50.65    4.97
   2  -8   0   61.55    5.39
   2   8   0   56.54    8.05
   2   8   0   55.82    5.91
   2   8   1  154.72    6.16
   2  -8  -1  132.97    6.77
  -2   8  -1  138.39    6.93
  -2   8  -1  138.22    7.36
  -2  -8   1  136.85    6.24
   2  -8  -1  133.71    7.74
  -2  -8   1  133.44    4.65
  -2  -8   1  128.03    6.27
  -2   8  -1  151.36    5.03
   2   8   1  150.79    6.12
   2   8   1  148.31    5.62
   2   8   2  952.14   10.61
   2   8   2  941.00   10.48
   2  -8  -2  794.72    7.57
  -2   8  -2  862.93    8.42
  -2  -8   2  821.12    8.36
  -2   8  -2  847.08    8.42
   2  -8  -2  866.47    8.77
  -2  -8   2  831.27    8.36
  -2  -8   2  836.14    8.48
  -2   8  -2  941.69    8.96
   2   8   2  898.53    7.53
   2   8   3   11.28    5.66
   2  -8  -3   18.79    5.69
  -2   8  -3   13.75    6.96
  -2  -8   3   13.23    7.03
  -2   8  -3   10.56    7.13
   2  -8  -3   12.01    5.72
  -2  -8   3   15.53    5.51
   2   8   3   16.40    5.67
  -2  -8   3   20.89    7.36
  -2   8  -3   16.87    5.46
   2   8   3   14.33    4.30
   2  -8  -4  136.94    7.35
   2   8   4  154.94    7.41
   2  -8  -4  134.24    6.13
  -2   8  -4  147.06    7.78
  -2  -8   4  140.44    5.76
   2   8   4  155.31    5.95
   2  -8  -4  141.59    6.00
  -2   8  -4  143.93    7.92
  -2  -8   4  139.43    6.08
   2   8   4  156.05    5.01
  -2  -8   4  138.59    5.83
  -2   8  -4  147.03    6.08
   2  -8  -5   36.78    5.73
   2   8   5   31.00    8.11
   2  -8  -5   27.12    4.76
   2   8   5   33.03    8.20
  -2   8  -5   32.15    8.19
  -2  -8   5   32.80    5.40
   2  -8  -5   32.17    5.71
  -2   8  -5   32.82    8.36
   2   8   5   36.21    6.03
  -2  -8   5   34.49    5.62
  -2   8  -5   34.51    5.31
  -2  -8   5   32.80    5.40
   2  -8  -6  192.08    6.27
  -2  -8   6  195.20    6.20
  -2   8  -6  205.81    9.31
   2  -8  -6  190.88    7.54
   2   8   6  216.26    9.20
   2   8   6  215.12    9.13
  -2   8  -6  196.17    9.33
   2  -8  -6  189.89    6.23
  -2  -8   6  191.72    6.16
  -2  -8   6  195.40    6.59
   2   8   6  217.80    6.45
  -2   8  -6  210.09    4.98
   2  -8  -7  311.37    9.13
  -2   8  -7  341.15    5.77
  -2   8  -7  328.58    8.22
   2  -8  -7  302.27    6.80
   2   8   7  364.94    9.45
   2   8   7  351.56    9.61
  -2   8  -7  337.77    8.35
   2  -8  -7  314.20    9.04
  -2  -8   7  317.99    7.56
  -2  -8   7  324.98    6.22
   2   8   7  351.38    6.31
   2  -8  -8   47.87    6.33
   2   8   8   57.46    8.94
   2  -8  -8   41.53    7.94
  -2   8  -8   46.67    9.70
   2   8   8   52.05    7.47
  -2   8  -8   50.07    9.71
   2  -8  -8   46.63    7.79
  -2  -8   8   49.38    5.67
  -2  -8   8   46.09    6.40
   2   8   8   57.89    6.46
   2  -8  -9   57.73    6.40
   2   8   9   72.92    9.90
   2  -8  -9   61.79    7.92
   2   8   9   74.68    9.95
  -2   8  -9   63.31    7.08
  -2  -8   9   54.33    6.43
   2  -8  -9   65.34    6.44
  -2   8  -9   65.87    7.25
   2   8   9   65.95    7.43
  -2  -8   9   71.85    6.65
   2  -8 -10  439.55    8.96
   2   8  10  490.59   11.57
   2  -8 -10  414.79    9.42
  -2  -8  10  367.25    6.80
   2   8  10  484.13    9.51
  -2  -8  10  460.78    9.02
   2   8  10  467.39   12.72
   2  -8 -10  418.69    9.44
   2  -8 -11   81.81    6.74
   2   8  11   90.10   11.76
   2  -8 -11   88.07   10.75
   2   8  11    1.53   11.85
   2  -8 -11   82.89    6.79
  -2  -8  11   75.52    6.65
   2   8  11   96.35    7.68
  -2  -8  11   92.94   10.35
   2   9   0    3.28    6.66
   2  -9   0   -1.36    5.63
   2  -9   0   -0.29    8.73
   2   9   0    1.01    6.87
   2   9   0   -0.61    7.11
   2   9   1  120.38    9.27
   2  -9  -1  109.39    5.73
  -2   9  -1  117.34    8.20
  -2   9  -1  115.33    8.21
  -2  -9   1  117.29   10.17
  -2  -9   1  114.84    6.71
   2  -9  -1  114.91    6.98
   2   9   1  121.22    9.48
  -2  -9   1   98.38    9.74
  -2   9  -1  126.05    5.93
   2   9   1  123.86    7.33
   2   9   2   19.62    6.72
   2   9   2   21.05    8.38
   2  -9  -2   18.95    7.55
  -2   9  -2   17.72    6.18
  -2   9  -2   11.29    6.65
  -2  -9   2   13.46    8.71
  -2  -9   2   19.02    6.83
   2  -9  -2   11.01    6.89
  -2  -9   2   17.32    8.71
  -2   9  -2   21.24    7.46
   2   9   2   18.47    6.70
   2   9   3   -2.00    8.64
   2  -9  -3    3.89    7.59
  -2   9  -3   -2.69    8.61
  -2   9  -3   -1.59    8.18
  -2  -9   3    0.12    8.72
   2  -9  -3    2.16    7.05
   2   9   3    1.86    8.68
  -2  -9   3    2.57    6.64
  -2  -9   3    2.00    8.89
   2   9   3    0.53    6.96
  -2   9  -3    3.93    5.13
   2   9   4  173.56    9.27
   2  -9  -4  157.11    7.73
  -2   9  -4  175.80    9.65
  -2   9  -4  169.50    9.42
   2   9   4  194.97    7.66
  -2  -9   4  168.66    6.89
   2  -9  -4  175.20    7.64
  -2  -9   4  164.90    6.02
   2   9   4  188.32    5.95
  -2   9  -4  185.54    5.89
  -2  -9   4  174.13    6.86
  -2  -9   5  197.52    9.37
   2  -9  -5  201.21    7.56
  -2  -9   5  197.37    6.31
   2   9   5  221.11   10.49
   2  -9  -5  179.04    6.56
  -2   9  -5  200.20    9.32
   2   9   5  226.39   10.16
  -2  -9   5  199.79    9.39
  -2   9  -5  204.15    9.55
   2  -9  -5  197.32    7.83
   2   9   5  213.98    7.80
  -2   9  -5  214.49    7.47
   2  -9  -6   18.48    8.86
  -2  -9   6   22.50    7.27
   2  -9  -6   19.09    7.42
   2   9   6   -2.27    8.13
   2   9   6   19.52    7.91
  -2   9  -6   23.86    7.39
  -2   9  -6   17.91    7.69
   2  -9  -6   21.48    8.79
  -2  -9   6   22.82    8.52
   2   9   6   24.61    5.58
  -2   9  -6   18.72    6.73
  -2   9  -7   69.65    7.57
   2  -9  -7   63.25    7.38
   2  -9  -7   65.27    8.76
   2   9   7   72.06    8.32
   2   9   7   69.25    8.36
  -2   9  -7   71.77   11.50
  -2   9  -7   72.68   11.34
   2  -9  -7   63.26    7.39
  -2  -9   7   56.96    6.65
  -2  -9   7   54.52    8.17
   2   9   7   71.32    8.54
   2  -9  -8  195.06   10.64
   2  -9  -8  187.37    7.73
   2   9   8  229.15    9.48
   2   9   8  216.35   11.21
  -2   9  -8  202.70    9.11
   2  -9  -8  198.01   10.65
  -2   9  -8  208.48    9.19
  -2  -9   8    7.94    7.91
  -2  -9   8  203.56    9.60
   2   9   8  231.55    9.05
   2  -9  -9   13.63   11.10
   2   9   9    7.81   10.99
   2  -9  -9    6.08    7.38
   2   9   9   15.15   12.17
  -2   9  -9    8.75   10.34
   2  -9  -9    6.10   10.91
  -2   9  -9   11.64   10.35
  -2  -9   9    6.29    8.29
  -2  -9   9    7.38    9.91
   2   9   9    6.66    9.49
   2  10   0   22.26    8.74
   2 -10   0   22.48    8.73
   2 -10   0   18.55   10.89
   2  10   0   19.36    8.81
   2  10   0   22.18    8.57
   2  10   1   71.16    8.66
   2 -10  -1   55.43    6.89
  -2  10  -1   68.60    7.89
  -2  10  -1   68.35    8.29
  -2 -10   1   49.75    8.69
  -2 -10   1   60.70    8.06
   2 -10  -1   62.21    8.20
   2  10   1   74.76    8.35
  -2 -10   1   61.45    8.91
  -2  10  -1   68.38    7.03
   2  10   1   72.76    7.94
   2  10   2  168.56   12.04
   2 -10  -2  150.27    7.66
  -2  10  -2  161.77   10.00
  -2  10  -2  160.86   10.02
  -2 -10   2  147.31    9.08
  -2 -10   2  148.62    8.45
   2 -10  -2  150.17    9.29
   2  10   2  163.00   11.89
  -2  10  -2  173.19    9.43
  -2 -10   2  145.38    8.80
   2  10   2  159.48    7.24
   2  10   3   80.84   10.68
   2 -10  -3   63.86    7.05
  -2  10  -3   80.74   10.86
  -2  10  -3   81.01    9.87
  -2 -10   3   72.92    9.68
  -2 -10   3   57.58    8.78
   2 -10  -3   83.15    8.57
   2  10   3   85.92    8.57
  -2  10  -3   83.28    8.20
   2  10   3   76.72    8.91
  -2 -10   3   82.03    9.77
  -2 -10   4   41.14    8.10
   2  10   4   17.08    9.01
   2 -10  -4   38.93    7.13
  -2  10  -4   45.24   10.56
  -2  10  -4   42.43   10.55
  -2 -10   4   38.39    8.11
   2  10   4   52.55   10.74
   2 -10  -4   41.90   11.21
  -2 -10   4   42.43    6.68
   2  10   4   48.61    6.38
  -2  10  -4   44.65    6.57
  -2 -10   5    9.79    8.08
   2 -10  -5    9.94    8.81
   2  10   5    7.16   11.12
  -2  10  -5    9.31    9.14
   2  10   5   16.85   10.93
  -2  10  -5    3.49    8.71
  -2 -10   5   10.62    9.93
   2 -10  -5   11.90   11.51
  -2 -10   5   12.93    9.16
   2  10   5   17.85    8.93
  -2  10  -5   10.67    7.78
  -2  10  -6  183.09    9.56
   2 -10  -6  171.14   10.76
   2  10   6  191.29   13.75
  -2  10  -6  169.91   12.24
  -2  10  -6  175.29   12.20
   2 -10  -6  190.05    9.68
  -2 -10   6  177.91   11.23
  -2 -10   6  119.42    8.15
   2  10   6  210.86    7.81
  -3   0   1   11.43    1.51
  -3   0   1   24.02    2.15
  -3   0   1   25.77    2.12
  -3   0   1    8.01    2.22
  -3   0   2 1069.32    4.24
  -3   0   2 1116.14    4.86
  -3   0   2 1082.02    4.24
  -3   0   3 2700.20    7.57
  -3   0   3 2692.13    7.57
  -3   0   3 2762.13    8.90
  -3   0   4 2326.88    6.74
  -3   0   4 2360.09    7.38
  -3   0   4 2263.82    6.54
  -3   0   5  472.43    1.96
  -3   0   5  473.37    2.04
  -3   0   5  473.67    2.14
  -3   0   5  484.76    2.18
  -3   0   8  241.75    5.20
   3   0   8  212.00    1.58
   3   0   8  217.23    1.54
  -3   0   9    7.26    3.32
   3   0   9    8.72    1.52
   3   0   9    7.06    1.35
  -3   0  10 1113.31    7.82
   3   0  10 1037.04    5.12
   3   0  10 1110.92    5.39
  -3   0  11   22.56    4.13
   3   0  11   21.84    2.41
   3   0  11   22.31    2.08
  -3   0  12    6.55    4.60
   3   0  12    7.98    2.50
   3   0  12    8.27    2.12
  -3   0  13   -0.71    5.36
   3   0  13   -0.11    3.22
   3   0  13    0.52    2.48
  -3   0  14    4.65    6.21
   3   0  14    1.35    3.58
   3   0  14    1.65    3.40
  -3   0  15  102.18    8.89
   3   0  15   91.51    4.64
   3   0  15  100.95    4.27
  -3   0  16   41.84   10.94
   3   0  16   26.40    4.79
   3   0  16   40.06    4.99
   3   1   0  330.77    2.97
   3   1   0  325.02    2.95
  -3   1  -1  345.92    4.02
  -3  -1   1  310.01    3.08
  -3  -1   1  317.09    3.09
  -3   1  -1  327.28    2.42
  -3   1  -1  321.06    3.94
  -3   1  -2  954.67    5.33
   3   1   2  880.85    5.37
  -3  -1   2  872.20    4.20
  -3  -1   2  848.75    4.18
  -3   1  -2  936.82    3.91
   3   1   2  885.86    5.36
  -3   1  -2  902.16    5.10
  -3   1  -3  122.77    2.90
   3   1   3  119.75    2.82
  -3  -1   3  113.25    2.07
  -3  -1   3  112.13    2.07
   3   1   3  124.10    2.85
  -3   1  -3  115.61    2.89
  -3   1  -3  126.83    1.21
  -3   1  -4  592.71    5.16
   3   1   4  559.88    5.04
   3   1   4  550.71    4.93
  -3  -1   4  546.10    2.99
  -3   1  -4  552.73    5.08
  -3   1  -4  602.50    5.19
  -3  -1   4  543.91    2.84
   3   1   5  171.22    4.27
  -3   1  -5  180.70    3.36
  -3  -1   5  174.53    1.65
  -3  -1   5  172.63    1.62
  -3   1  -5  178.83    4.30
  -3  -1   5  165.43    1.40
  -3   1  -5  185.92    3.40
   3   1   6  383.96    5.25
  -3   1  -6  400.56    5.29
  -3   1  -6  407.87    5.30
  -3   1  -6  373.92    5.20
   3   1   7 1212.05    7.15
  -3   1  -7 1288.47    7.39
  -3   1  -7 1280.22    7.42
   3   1   7 1392.46    5.27
  -3   1  -7 1185.24    7.05
   3   1   8  837.17    6.58
  -3   1  -8  904.31    7.47
  -3   1  -8  899.02    7.44
   3   1   8  888.12    4.16
  -3   1  -8  823.63    7.20
  -3   1  -9  164.35    5.59
   3   1   9  164.96    2.03
  -3   1  -9  143.23    5.22
  -3   1  -9  158.47    5.59
  -3   1 -10  369.19    5.38
  -3   1 -10  367.15    5.37
   3   1  10  352.41    3.06
  -3   1 -11  728.66    6.98
  -3   1 -11  725.61    8.03
   3   1  11  699.83    4.65
  -3   1 -12  263.49    7.35
  -3   1 -12  256.85    7.32
   3   1  12  246.06    3.52
  -3   1 -12  229.94    5.44
  -3  -1  13  164.15    5.86
  -3   1 -13  163.04    7.24
   3   1  13  160.84    3.33
  -3   1 -13  159.06    7.23
  -3   1 -13  141.18    6.83
   3   1  14   54.48    3.65
  -3  -1  14   54.22    7.24
  -3   1 -14   51.16    7.99
   3   1  14   55.34    3.57
  -3   1 -14   46.70    7.78
  -3   1 -14   51.72    8.10
  -3   1 -15  120.28    8.62
   3   1  15  121.14    4.34
  -3  -1  15  118.88    9.45
  -3   1 -15  120.08    8.65
   3   1  15  103.37    4.67
  -3   1 -15  114.31    6.55
   3   1  16   53.36    4.61
  -3  -1  16   58.13    7.79
  -3   1 -16   51.60    9.44
  -3   1 -16   50.07    9.36
   3   1  16   32.39    4.85
  -3   1 -16   41.11    9.37
   3   2   0 1386.75    6.37
   3  -2   0 1374.62    5.72
   3   2   0 1374.94    6.37
   3  -2   0 1406.41    6.77
  -3  -2   1  360.40    3.04
   3  -2  -1  352.19    3.22
  -3  -2   1  335.99    3.09
  -3   2  -1  341.97    2.83
  -3   2  -1  332.75    3.87
  -3  -2   1  335.18    3.08
   3  -2  -1  345.08    3.22
   3   2   2  112.37    3.63
  -3  -2   2  119.57    2.11
   3  -2  -2  119.98    2.31
   3   2   2  112.79    3.55
  -3  -2   2  108.20    2.77
  -3   2  -2  113.14    1.88
  -3   2  -2  114.77    2.80
   3  -2  -2  113.88    2.89
  -3  -2   2  100.11    2.78
  -3  -2   3 1160.37    5.11
   3   2   3 1168.60    6.56
  -3  -2   3 1141.08    5.05
  -3   2  -3 1196.17    6.75
   3  -2  -3 1180.99    5.66
  -3   2  -3 1211.18    4.69
   3   2   3 1176.96    6.54
   3   2   4 2510.68    9.40
   3   2   4 2318.45    8.88
  -3  -2   4 2333.42    7.89
  -3  -2   4 2317.13    7.77
   3   2   4 2296.83    8.80
  -3   2  -4 2452.61    9.85
   3  -2  -4 2333.44    8.64
  -3   2  -4 2471.58    9.69
   3   2   5 1215.98    6.63
   3   2   5 1206.90    7.12
  -3  -2   5 1226.63    4.96
  -3  -2   5 1210.55    4.79
  -3   2  -5 1205.86    6.71
   3  -2  -5 1212.36    5.41
   3   2   5 1316.17    5.13
  -3   2  -6  615.67    6.10
   3   2   6  573.29    6.10
  -3   2  -6  564.12    5.98
   3  -2  -6  554.70    3.35
   3   2   6  640.54    3.08
  -3  -2   6  571.90    2.76
  -3  -2   6  577.16    2.75
   3   2   6  556.44    5.90
  -3   2  -7  393.65    6.10
   3   2   7  380.16    4.97
   3   2   7  375.40    4.98
  -3   2  -7  363.77    5.92
   3   2   7  410.83    2.62
   3  -2  -7  356.20    2.72
  -3   2  -8 1264.20    8.42
   3   2   8 1182.73    8.61
  -3   2  -8 1282.09    8.48
   3   2   8 1182.32    8.47
   3   2   8 1251.86    5.97
  -3   2  -8 1141.31    7.30
   3  -2  -8 1205.86    4.97
   3   2   9  876.87    8.00
  -3   2  -9  876.55    6.96
  -3   2  -9  904.88    7.04
   3   2   9  943.27    5.40
  -3   2  -9  797.90    7.25
   3  -2  -9  834.15    3.34
   3   2  10   17.60    4.38
  -3   2 -10   22.11    4.07
  -3   2 -10   22.95    4.00
   3   2  10   21.77    2.33
  -3   2 -10   16.53    5.07
   3   2  11  249.02    7.63
  -3   2 -11  263.87    5.54
  -3   2 -11  277.28    5.88
   3   2  11  275.54    3.21
  -3   2 -12  259.66    6.03
   3   2  12  267.00    3.81
  -3   2 -12  236.14    7.01
  -3   2 -12  258.52    5.92
  -3   2 -13   63.78    6.81
  -3   2 -13   63.09    5.59
   3   2  13   64.09    3.20
  -3   2 -13   49.03    6.89
  -3   2 -14  164.29    9.03
  -3   2 -14  145.38    8.17
   3   2  14  153.96    4.53
  -3   2 -14  135.49    8.39
  -3  -2  15   44.37    8.45
  -3   2 -15   49.36    8.80
   3   2  15   38.49    4.88
  -3   2 -15   45.58    8.60
  -3   2 -15   42.13    7.44
  -3  -2  16  107.42    9.73
  -3   2 -16  117.40    9.75
   3   2  16   68.36    5.10
  -3   2 -16   91.65    6.99
  -3   2 -16   80.96    9.86
   3  -3   0  450.26    3.41
   3  -3   0  455.39    4.63
  -3  -3   1   61.83    3.34
   3  -3  -1   55.51    2.92
  -3  -3   1   58.87    3.33
   3  -3  -1   57.67    3.41
  -3   3  -1   54.17    2.41
  -3   3  -1   58.80    3.72
  -3  -3   1   54.68    1.79
   3   3   2  534.25    3.37
  -3  -3   2  480.68    4.19
   3   3   2  487.21    5.13
  -3  -3   2  476.76    4.31
  -3   3  -2  493.63    5.08
   3   3   2  490.67    5.27
  -3   3  -2  504.24    3.69
   3  -3  -2  483.29    4.25
  -3  -3   2  527.60    4.13
   3   3   3  456.94    4.53
  -3  -3   3  434.37    3.87
  -3  -3   3  439.63    3.89
   3   3   3  448.42    4.54
  -3   3  -3  456.88    4.39
   3  -3  -3  435.35    4.01
  -3   3  -3  473.30    3.30
  -3  -3   3  485.52    4.34
   3   3   3  481.97    3.19
  -3  -3   4  105.33    3.60
   3  -3  -4   96.87    2.96
   3   3   4   96.74    4.41
   3   3   4   89.79    4.43
  -3  -3   4   93.08    2.80
  -3  -3   4   93.49    2.78
  -3   3  -4   90.50    4.25
   3  -3  -4   89.26    2.79
  -3   3  -4   96.96    2.08
   3   3   4  100.00    1.97
  -3  -3   5  232.60    4.33
   3  -3  -5  222.45    4.46
   3   3   5  202.37    3.92
   3   3   5  198.86    3.92
  -3  -3   5  195.91    2.83
  -3  -3   5  199.65    2.85
   3  -3  -5  199.89    3.12
   3   3   5  213.99    2.50
  -3   3  -5  196.64    4.82
  -3   3  -5  213.80    2.55
  -3  -3   6  984.29    6.83
   3   3   6  864.27    7.40
   3   3   6  871.25    7.37
  -3  -3   6  849.53    4.37
  -3   3  -6  841.41    6.40
   3  -3  -6  856.89    5.18
  -3  -3   6  851.27    4.37
   3   3   6  909.18    4.69
   3   3   7  184.48    5.70
  -3  -3   7  182.84    2.34
   3   3   7  182.11    5.68
  -3   3  -7  178.13    4.66
   3   3   7  197.25    2.79
   3  -3  -7  170.37    2.95
  -3   3  -8  159.96    5.68
   3   3   8  155.70    4.85
   3   3   8  162.69    4.88
  -3   3  -8  151.77    4.45
  -3  -3   8  152.52    1.94
   3   3   8  172.68    2.94
   3  -3  -8  147.72    3.11
  -3   3  -9 1521.96    9.96
   3   3   9 1445.22    9.26
   3  -3  -9 1369.58    7.13
  -3   3  -9 1338.33    8.46
   3   3   9 1508.95    8.17
   3   3   9 1445.44    9.25
  -3   3 -10  317.44    6.52
  -3   3 -10  308.96    6.52
   3   3  10  297.58    7.51
   3   3  10  290.01    7.01
   3   3  10  298.55    3.80
  -3   3 -10  257.81    6.65
   3  -3 -10  271.04    2.93
   3   3  11  364.62    7.97
  -3   3 -11  377.89    6.53
   3   3  11  357.91    7.94
  -3   3 -11  380.57    6.48
   3  -3 -11  332.27    3.07
   3   3  11  373.61    4.36
   3   3  12   48.31    7.42
  -3   3 -12   47.44    5.12
  -3   3 -12   47.12    5.08
   3   3  12   44.27    3.33
   3  -3 -12   44.16    1.44
   3   3  13   31.91    7.27
  -3   3 -13   28.27    7.13
  -3   3 -13    5.83    7.24
   3   3  13   29.54    4.17
  -3   3 -13   24.19    6.78
  -3  -3  14  107.92    6.67
  -3   3 -14  115.10    9.38
   3   3  14  115.32    4.39
  -3   3 -14   96.28    7.91
  -3   3 -14  115.74    8.98
  -3  -3  15    4.87    7.34
  -3   3 -15    6.26    8.27
  -3   3 -15    8.16    9.25
   3   3  15    5.19    4.67
  -3   3 -15   -1.10    9.01
   3  -4   0   61.95    3.34
   3  -4   0   64.40    3.32
  -3   4  -1  164.55    3.61
   3   4   1  181.93    2.46
   3   4   1  179.02    5.00
   3   4   1  177.39    5.00
  -3  -4   1  168.55    3.57
  -3  -4   1  169.34    3.55
  -3   4  -1  172.28    3.59
  -3   4  -1  185.74    3.37
   3  -4  -1  166.57    4.27
  -3  -4   1  176.07    3.47
  -3   4  -2   60.78    3.30
   3   4   2   63.42    3.36
   3   4   2   62.98    3.38
  -3  -4   2   60.29    3.74
  -3  -4   2   58.76    3.72
  -3   4  -2   61.89    3.28
   3  -4  -2   63.15    4.08
  -3   4  -2   66.20    2.15
  -3  -4   2   62.28    2.45
   3   4   2   69.31    2.57
   3  -4  -3   60.17    3.15
   3   4   3   59.80    4.82
  -3  -4   3   51.48    3.49
  -3  -4   3   58.40    3.49
  -3   4  -3   61.49    3.34
   3  -4  -3   55.80    2.86
  -3   4  -3   60.69    2.05
  -3  -4   3   59.12    2.78
   3   4   3   62.80    4.77
   3   4   3   64.54    2.32
   3  -4  -4  460.49    5.39
   3   4   4  461.35    5.24
  -3  -4   4  431.64    4.28
  -3  -4   4  433.94    4.27
  -3   4  -4  452.53    5.09
   3  -4  -4  455.10    4.84
   3   4   4  455.54    5.26
  -3   4  -4  467.70    3.42
   3   4   4  483.57    3.78
  -3  -4   4  466.92    5.18
   3  -4  -5  673.20    5.57
   3   4   5  673.81    6.11
  -3  -4   5  658.42    4.88
  -3   4  -5  657.44    6.07
   3   4   5  648.10    6.04
   3  -4  -5  626.55    5.31
  -3  -4   5  666.07    4.94
   3   4   5  702.64    4.57
  -3   4  -5  679.66    4.51
  -3  -4   5  710.82    5.58
  -3   4  -6  699.31    4.96
  -3   4  -6  681.33    6.27
   3  -4  -6  724.81    6.74
   3   4   6  700.29    7.45
   3   4   6  675.66    7.42
  -3  -4   6  678.03    4.84
  -3  -4   6  670.61    5.00
   3   4   6  732.18    4.89
   3  -4  -6  641.76    5.17
  -3  -4   6  764.24    6.71
  -3  -4   7  685.31    4.65
   3  -4  -7  752.95    6.47
   3   4   7  724.56    7.77
   3   4   7  724.92    7.78
  -3  -4   7  686.99    4.64
  -3   4  -7  660.06    7.54
   3  -4  -7  681.50    5.38
   3   4   7  744.63    5.12
  -3  -4   7  801.19    7.02
   3   4   8  401.76    7.22
   3   4   8  405.56    7.45
   3  -4  -8  379.97    4.43
  -3   4  -8  384.28    7.21
  -3  -4   8  371.01    3.46
   3   4   8  428.90    4.27
  -3  -4   8  448.80    6.48
  -3  -4   9  471.10    5.80
   3   4   9  426.26    6.88
  -3   4  -9  402.01    7.47
   3  -4  -9  392.89    4.44
  -3  -4   9  403.34    3.55
   3   4   9  425.39    6.86
   3   4   9  435.79    4.64
  -3  -4  10   90.54    4.62
  -3   4 -10   78.18    5.18
   3   4  10   79.83    5.57
   3   4  10   73.73    5.53
  -3   4 -10   74.89    6.67
   3  -4 -10   71.70    3.13
   3   4  10   75.98    3.40
  -3  -4  10   74.24    1.96
  -3  -4  11  186.13    7.14
  -3   4 -11  183.43    7.09
   3   4  11  176.11    6.33
   3  -4 -11  157.57    3.33
   3   4  11  176.06    4.04
   3   4  11  169.86    6.25
  -3  -4  12   50.72    6.63
  -3   4 -12   46.20    7.31
   3   4  12   46.75    6.16
   3   4  12   47.35    6.13
  -3   4 -12   42.38    7.36
   3  -4 -12   37.79    3.16
   3   4  12   42.33    3.93
  -3  -4  13   10.90    6.15
   3   4  13    9.30    6.29
  -3   4 -13   13.50    7.41
   3   4  13    5.92    6.51
  -3   4 -13   13.83    7.36
  -3   4 -13    8.95    6.05
   3   4  13   13.01    4.29
   3  -4 -13   10.20    2.79
   3   4  14  179.22    8.24
  -3   4 -14  185.23    7.47
  -3   4 -14  183.70    7.41
  -3   4 -14  164.06    8.41
   3   4  14  176.34    5.88
   3  -4 -14   86.20    2.29
  -3  -4  14  179.56    9.00
   3   4  15   47.67    8.22
  -3   4 -15   30.33   10.63
  -3   4 -15   34.30    9.13
   3   4  15   21.87    5.31
  -3   4 -15   49.96   10.66
  -3  -4  15   45.25   10.08
   3   5   0   37.86    3.39
   3  -5   0   32.62    5.10
   3   5   1   48.60    3.30
  -3  -5   1   45.93    3.59
   3   5   1   48.67    5.08
  -3   5  -1   47.48    2.76
   3   5   1   49.80    5.33
  -3  -5   1   43.60    3.53
  -3  -5   1   40.16    4.54
  -3   5  -1   45.85    3.89
   3  -5  -1   48.04    4.93
  -3   5  -1   47.81    3.85
   3   5   2  108.47    4.48
   3   5   2  104.41    4.47
   3  -5  -2   99.90    3.50
  -3  -5   2   97.40    4.43
  -3  -5   2   96.37    3.53
  -3   5  -2  104.31    4.05
   3  -5  -2  108.78    3.94
  -3   5  -2  110.67    3.71
  -3  -5   2  103.81    3.11
  -3   5  -2  108.66    4.12
   3   5   2  112.85    3.27
   3   5   3  230.63    6.00
   3   5   3  226.51    6.03
   3  -5  -3  212.53    4.13
  -3  -5   3  214.49    4.85
  -3  -5   3  212.82    4.81
  -3   5  -3  211.39    5.58
   3  -5  -3  223.55    5.29
  -3   5  -3  233.83    3.99
  -3  -5   3  219.60    4.66
   3   5   3  230.18    3.65
  -3   5  -3  209.93    5.56
   3   5   4  441.25    5.78
   3  -5  -4  436.79    6.02
   3   5   4  441.82    5.78
  -3  -5   4  435.89    5.22
  -3   5  -4  446.30    6.31
  -3  -5   4  438.94    5.37
   3  -5  -4  426.50    5.84
  -3   5  -4  460.80    4.49
  -3  -5   4  456.71    4.71
   3   5   4  467.89    3.94
  -3   5  -4  444.16    6.51
  -3   5  -5  384.83    6.40
   3  -5  -5  340.05    4.89
   3   5   5  365.99    5.53
  -3  -5   5  355.75    4.56
  -3   5  -5  372.79    6.42
   3  -5  -5  344.97    5.31
  -3  -5   5  343.41    4.01
   3   5   5  393.56    4.13
  -3  -5   5  375.81    5.49
  -3   5  -5  374.16    4.12
   3   5   5  371.23    5.55
  -3   5  -6  496.24    7.62
   3  -5  -6  497.70    6.62
   3   5   6  523.70    7.82
  -3  -5   6  478.77    5.21
  -3   5  -6  501.04    7.60
   3  -5  -6  466.45    5.67
   3   5   6  515.62    7.61
   3   5   6  530.61    4.97
  -3  -5   6  483.36    5.08
  -3  -5   6  511.37    6.15
  -3   5  -6  507.22    4.73
  -3   5  -7  942.08    6.81
  -3   5  -7  871.22    7.89
   3  -5  -7  912.86    7.41
   3   5   7  922.77    9.37
   3   5   7  946.71    9.48
  -3  -5   7  881.18    6.16
  -3   5  -7  908.70    7.95
   3  -5  -7  845.17    6.80
   3   5   7  963.51    6.34
  -3  -5   7  963.91    8.07
  -3  -5   7  889.97    6.17
   3  -5  -8  182.55    6.17
   3   5   8  176.87    7.36
   3   5   8  173.50    7.29
  -3   5  -8  162.49    7.27
  -3  -5   8  165.41    3.84
   3  -5  -8  168.10    4.85
   3   5   8  190.53    4.24
  -3  -5   8  184.79    6.10
   3  -5  -9   79.58    4.62
   3   5   9   87.15    5.85
   3   5   9   87.37    5.88
  -3   5  -9   84.78    7.19
  -3  -5   9   77.87    2.96
   3   5   9   94.59    4.10
  -3  -5   9   92.78    4.94
   3   5  10   37.01    5.93
   3   5  10   37.51    5.94
  -3   5 -10   36.27    7.29
   3  -5 -10   36.57    4.42
  -3  -5  10   34.74    3.02
   3   5  10   39.41    3.82
  -3  -5  10   44.96    6.64
  -3   5 -11  408.37    8.56
   3   5  11  412.76    8.04
   3  -5 -11  351.76    5.71
   3   5  11  391.02    7.94
   3   5  11  399.46    5.92
  -3  -5  11  349.16    3.61
  -3  -5  11  420.83    7.29
  -3   5 -12  220.92    8.88
   3   5  12  212.84    7.59
   3   5  12  198.99    7.26
   3  -5 -12  178.49    5.10
   3   5  12  207.75    5.47
  -3  -5  12  217.38    7.25
  -3   5 -13   92.48    9.41
  -3   5 -13   99.83    8.74
   3   5  13  106.71    7.67
  -3   5 -13  110.71    7.35
  -3   5 -13   99.54    9.47
   3   5  13  104.60    7.71
   3  -5 -13   68.76    4.25
   3   5  13   99.01    5.64
  -3  -5  13  115.82    7.33
  -3   5 -14    3.40    8.75
   3   5  14    0.67    8.01
  -3   5 -14   -1.43    8.94
   3   5  14    3.70    9.82
  -3   5 -14    0.09    9.00
  -3   5 -14    4.79    8.84
   3   5  14    1.99    5.49
   3  -5 -14    1.22    3.90
  -3  -5  14    4.87    9.26
   3   6   0   40.33    3.14
   3   6   0   33.04    4.21
   3   6   0   35.72    4.25
   3  -6   0   32.38    5.67
   3   6   1  715.23    7.98
   3  -6  -1  619.82    5.80
   3   6   1  714.14    7.95
  -3  -6   1  617.62    7.52
  -3  -6   1  623.05    7.48
  -3   6  -1  660.61    7.55
   3  -6  -1  659.06    6.51
  -3  -6   1  667.52    6.37
  -3   6  -1  702.88    5.83
  -3   6  -1  669.25    7.63
   3   6   1  727.42    6.30
   3   6   2  657.68    7.00
   3  -6  -2  583.56    6.75
   3   6   2  662.37    7.00
  -3  -6   2  604.64    6.23
  -3   6  -2  628.90    6.45
  -3  -6   2  593.97    6.21
   3  -6  -2  634.45    7.14
  -3  -6   2  643.03    6.28
  -3   6  -2  685.50    6.32
  -3   6  -2  632.69    6.62
   3   6   2  677.99    5.56
   3   6   3  841.19    8.71
   3   6   3  850.01    8.74
   3  -6  -3  757.05    6.44
   3  -6  -3  794.16    7.89
  -3  -6   3  768.40    6.62
  -3   6  -3  800.16    8.02
  -3  -6   3  756.50    6.57
  -3  -6   3  778.25    6.28
  -3   6  -3  860.18    6.81
  -3   6  -3  822.73    8.37
   3   6   3  883.17    6.77
   3   6   4  222.08    5.64
   3  -6  -4  208.31    6.06
   3   6   4  231.02    5.58
  -3  -6   4  213.30    5.53
  -3   6  -4  216.86    5.26
  -3  -6   4  207.07    5.27
  -3  -6   4  214.59    4.31
   3  -6  -4  218.93    6.12
  -3   6  -4  229.84    4.00
  -3   6  -4  211.52    5.23
   3   6   4  236.52    4.34
   3   6   5  283.21    7.25
   3  -6  -5  264.62    5.21
   3   6   5  294.51    7.28
  -3  -6   5  293.00    5.54
  -3   6  -5  277.98    5.97
   3  -6  -5  274.23    6.19
  -3  -6   5  280.76    5.49
  -3  -6   5  283.39    4.80
   3   6   5  296.33    4.63
  -3   6  -5  278.00    5.77
  -3   6  -5  290.50    4.62
   3  -6  -6  324.59    6.78
   3   6   6  365.67    8.11
  -3  -6   6  317.28    5.64
  -3   6  -6  346.72    7.63
   3  -6  -6  318.61    6.08
   3   6   6  363.61    5.20
  -3  -6   6  361.94    6.41
  -3  -6   6  336.44    5.70
  -3   6  -6  338.65    7.45
   3   6   6  353.16    8.05
  -3   6  -6  351.09    4.94
  -3  -6   7  473.80    5.24
  -3   6  -7  518.20    5.45
   3  -6  -7  467.67    7.15
   3   6   7  516.33    7.34
  -3   6  -7  494.73    9.14
  -3  -6   7  481.05    5.85
   3  -6  -7  465.44    5.64
   3   6   7  541.33    6.14
   3   6   7  516.81    7.34
  -3  -6   7  533.95    6.33
  -3   6  -7  480.20    9.09
   3  -6  -8  104.47    4.86
   3   6   8  104.80    6.45
  -3   6  -8  102.39    6.05
  -3  -6   8   97.85    4.29
   3  -6  -8   94.44    5.78
   3   6   8  110.14    6.45
   3   6   8  109.63    4.54
  -3  -6   8  112.33    4.88
  -3   6  -8   99.85    7.45
   3  -6  -9  123.91    5.68
   3   6   9  124.08    7.08
   3   6   9  123.05    7.03
  -3   6  -9  113.90    6.44
  -3  -6   9  105.88    4.40
   3  -6  -9  104.59    5.62
   3   6   9  122.00    4.84
  -3  -6   9  135.54    7.15
  -3   6  -9  114.74    6.82
   3   6  10  392.70    9.87
   3   6  10  390.73    8.48
  -3   6 -10  359.44    7.73
   3  -6 -10  336.91    6.73
  -3  -6  10  336.16    4.88
   3   6  10  392.92    6.08
  -3  -6  10  397.86    6.99
  -3   6 -10  346.23    7.72
   3   6  11    2.11    9.05
   3   6  11    2.71    9.09
  -3   6 -11    8.59    6.21
   3  -6 -11    6.04    5.13
  -3  -6  11    4.15    3.97
   3   6  11    5.89    5.27
  -3  -6  11    7.16    8.06
  -3   6 -11    7.22    6.18
  -3   6 -12   24.89    7.22
   3   6  12   23.14    9.34
   3  -6 -12   24.46    5.74
   3   6  12   12.18    9.47
   3   6  12   24.63    5.49
  -3  -6  12   21.00    3.47
  -3  -6  12   26.38    6.90
  -3   6 -13   41.74   10.76
   3   6  13   61.70   10.61
   3   6  13   58.31    8.63
  -3   6 -13   35.67    9.55
   3  -6 -13   36.06    5.91
   3   6  13   59.11    6.54
  -3  -6  13   59.60    8.01
  -3   6 -13   52.25    9.54
   3   7   0  199.77    5.58
   3   7   0  196.88    5.69
   3  -7   0  175.62    4.85
   3   7   0  202.10    5.65
   3  -7   0  191.07    6.08
   3   7   1  204.82    7.53
   3  -7  -1  165.76    4.83
  -3  -7   1  161.15    5.33
   3   7   1  182.24    7.42
  -3   7  -1  187.00    7.29
  -3  -7   1  159.19    5.33
   3  -7  -1  169.69    7.60
  -3   7  -1  181.00    7.03
  -3  -7   1  169.79    4.21
  -3   7  -1  183.83    5.70
   3   7   1  187.57    5.31
   3   7   2  468.72    8.69
   3  -7  -2  410.68    7.20
   3   7   2  463.16    8.65
  -3  -7   2  397.46    7.70
  -3   7  -2  439.97    6.62
  -3  -7   2  409.91    7.76
   3  -7  -2  427.23    6.42
  -3  -7   2  422.32    6.54
  -3   7  -2  422.02    6.43
  -3   7  -2  463.02    5.50
   3   7   2  474.74    5.40
   3   7   3  143.10    5.95
   3  -7  -3  118.45    4.87
   3   7   3  149.28    5.97
  -3  -7   3  123.44    6.09
  -3   7  -3  136.25    7.17
   3  -7  -3  136.08    5.26
  -3  -7   3  129.19    5.10
  -3  -7   3  132.57    4.56
  -3   7  -3  135.62    7.13
  -3   7  -3  146.04    5.52
   3   7   3  145.11    3.88
   3   7   4   67.36    7.41
   3  -7  -4   61.11    4.59
   3   7   4   69.62    7.39
  -3  -7   4   66.52    4.38
  -3  -7   4   66.82    5.47
  -3   7  -4   67.83    6.55
   3  -7  -4   66.46    4.88
  -3  -7   4   62.74    4.39
  -3   7  -4   67.24    6.55
  -3   7  -4   69.32    3.73
   3   7   4   74.60    3.54
   3   7   5   92.46    7.32
   3  -7  -5   80.37    6.37
   3   7   5   92.28    5.99
  -3   7  -5   84.03    7.32
  -3  -7   5   84.65    6.08
   3  -7  -5   82.90    5.02
  -3  -7   5   81.85    5.69
  -3   7  -5   82.13    7.51
  -3  -7   5   83.90    6.12
   3   7   5   93.37    3.85
  -3   7  -5   97.91    5.08
   3   7   6   21.14    5.94
   3  -7  -6   18.67    4.91
   3   7   6   22.85    5.93
  -3   7  -6   19.33    8.01
  -3  -7   6   17.66    4.35
   3  -7  -6   18.68    6.84
  -3  -7   6   21.40    5.88
  -3   7  -6   21.48    7.76
   3   7   6   23.91    4.70
  -3  -7   6   15.39    4.32
  -3   7  -6   18.16    4.99
  -3  -7   7  105.64    5.05
  -3   7  -7  108.28    5.23
   3  -7  -7  107.79    5.53
   3   7   7  124.41    9.08
  -3   7  -7  110.66    7.03
  -3  -7   7  109.47    4.25
   3  -7  -7  100.74    5.48
  -3  -7   7  121.96    7.00
  -3   7  -7  116.20    6.72
   3   7   7  118.38    5.40
   3   7   7  117.75    9.05
   3  -7  -8  406.75    8.51
   3   7   8  452.34   10.47
  -3   7  -8  439.31   10.81
  -3  -7   8  401.48    6.37
   3  -7  -8  387.42    7.77
   3   7   8  443.43   10.49
   3   7   8  459.23    6.60
  -3  -7   8  464.26    8.96
  -3   7  -8  452.06   11.06
   3  -7  -9    7.38    7.58
   3   7   9    4.48    7.31
  -3   7  -9    8.93    9.06
   3   7   9   15.00    8.97
   3  -7  -9    4.97    6.72
  -3  -7   9    1.57    5.29
   3   7   9    1.59    5.89
  -3  -7   9   10.14    7.73
  -3   7  -9    6.80    8.99
   3  -7 -10   76.04    8.59
   3   7  10   76.55    8.29
   3   7  10   77.16    8.25
  -3   7 -10   73.28    7.77
   3  -7 -10   68.60    7.36
  -3  -7  10   66.49    5.38
   3   7  10   76.67    6.36
  -3  -7  10   81.70    6.63
  -3   7 -10   74.87    7.81
  -3  -7  11   48.93    5.33
   3   7  11   66.05    9.00
   3   7  11   69.33    8.73
  -3   7 -11   53.21    9.57
   3  -7 -11   49.47    6.83
   3   7  11   54.77    6.85
  -3   7 -11   55.99    9.54
  -3  -7  11   59.89    9.61
   3   7  12   66.40    9.01
   3   7  12   75.19    8.98
  -3  -7  12   54.12    5.17
   3  -7 -12   62.87    7.40
   3   7  12   82.14    7.26
  -3  -7  12   17.05    8.49
   3   8   0  667.46    7.97
   3   8   0  671.42   10.17
   3  -8   0  561.16    7.16
   3   8   0  660.17    9.99
   3  -8   0  586.18    9.81
   3   8   1   14.75    7.55
   3  -8  -1   14.07    5.20
  -3   8  -1    7.16    5.55
  -3  -8   1   13.73    7.74
   3   8   1   13.34    6.08
  -3   8  -1   10.83    5.93
  -3  -8   1   10.91    5.32
   3  -8  -1   11.89    7.20
  -3  -8   1    9.79    7.74
  -3   8  -1   12.99    4.50
   3   8   1   10.42    5.80
   3   8   2   70.73    6.47
   3  -8  -2   68.20    5.61
   3   8   2   63.65    6.44
  -3   8  -2   68.96    7.78
  -3  -8   2   68.39    7.81
  -3  -8   2   69.37    4.52
  -3   8  -2   65.28    7.96
   3  -8  -2   68.81    6.05
  -3  -8   2   58.77    7.80
  -3   8  -2   74.95    4.64
   3   8   2   70.68    6.01
   3   8   3   18.93    9.30
   3  -8  -3  104.02    7.71
   3   8   3  121.42    8.93
  -3   8  -3  110.54    5.95
  -3  -8   3  106.91    5.80
   3  -8  -3  111.86    6.15
  -3   8  -3  111.40    7.80
  -3  -8   3  110.35    5.96
  -3  -8   3  109.24    5.86
  -3   8  -3  118.33    4.73
   3   8   3  127.51    5.66
   3   8   4  272.39    7.21
   3  -8  -4  232.66    7.81
   3   8   4  267.45    7.50
  -3   8  -4  253.33    7.23
  -3  -8   4  248.98    8.32
   3  -8  -4  259.09    6.70
  -3   8  -4  248.95    7.12
  -3  -8   4  255.42    5.89
  -3  -8   4  252.26    8.30
  -3   8  -4  265.86    5.28
   3   8   4  273.53    5.57
   3   8   5  226.43    9.81
   3  -8  -5  194.38    7.31
   3   8   5  228.00    9.20
  -3   8  -5  216.84    7.60
  -3  -8   5  205.28    8.27
   3  -8  -5  210.81    8.10
  -3   8  -5  212.79    7.19
  -3  -8   5  205.75    5.92
  -3  -8   5  208.85    8.45
   3   8   5  222.39    6.69
  -3   8  -5  223.07    6.87
   3   8   6  114.60    7.42
   3  -8  -6  101.25    5.80
   3   8   6  124.00    7.38
  -3   8  -6  117.04    9.87
  -3  -8   6  118.58    7.29
   3  -8  -6  107.68    8.12
  -3   8  -6  114.35    9.80
  -3  -8   6  109.52    7.65
   3   8   6  116.16    6.46
  -3  -8   6  107.79    7.19
  -3   8  -6  119.47    6.52
  -3   8  -7    6.70    4.73
  -3  -8   7    8.72    5.14
   3   8   7   13.18    9.93
   3  -8  -7    5.41    5.64
   3   8   7    8.98   10.40
  -3   8  -7    7.94    7.48
  -3  -8   7    7.58    5.15
   3  -8  -7    8.84    8.39
  -3   8  -7    6.40    7.12
  -3  -8   7    6.08    7.73
   3   8   7    5.10    5.52
   3  -8  -8  164.77    6.55
   3   8   8  196.67   10.47
  -3   8  -8  184.43   11.04
  -3  -8   8  161.33    7.63
   3  -8  -8  167.10    6.86
  -3   8  -8  181.67   11.48
  -3  -8   8  195.88    9.17
   3   8   8  191.36   10.32
   3   8   8  189.27    5.70
   3  -8  -9   27.48    9.18
   3   8   9   12.62    8.68
  -3   8  -9   29.42    8.99
   3  -8  -9   23.91    6.32
  -3  -8   9   23.98    7.01
   3   8   9   13.45    8.70
  -3   8  -9   24.95    8.95
  -3  -8   9   25.32    9.12
   3   8   9   31.21    6.27
  -3  -8  10    9.13    7.14
   3  -8 -10    9.75   10.30
   3   8  10   12.89    9.48
  -3   8 -10   11.37    8.47
   3   8  10   10.23    9.28
   3  -8 -10    7.95    6.10
  -3   8 -10   11.14    8.51
  -3  -8  10    9.54    8.88
   3   8  10    9.48    6.80
   3   9   0  114.65    5.50
   3   9   0  122.54   10.39
   3  -9   0   98.97    8.97
   3   9   0  114.55   10.21
   3  -9   0  106.21    9.83
   3   9   1   43.76    6.28
   3   9   1   43.10    9.57
   3  -9  -1   36.54    7.83
  -3   9  -1   40.09    6.79
  -3  -9   1   36.80    9.59
   3   9   1   35.66    9.56
  -3   9  -1   40.82    7.06
  -3  -9   1   36.06    5.52
   3  -9  -1   38.27   10.12
  -3  -9   1   41.59    9.77
  -3   9  -1   37.01    7.55
   3   9   2   82.03    8.06
   3  -9  -2   64.16    7.79
  -3   9  -2   67.24    7.07
   3   9   2   78.51    7.58
  -3  -9   2   65.61    9.17
  -3   9  -2   70.41    7.39
  -3  -9   2   72.90    5.86
   3  -9  -2   73.14   10.13
  -3  -9   2   73.27    9.18
  -3   9  -2   78.06    5.51
   3   9   2   78.00    7.11
   3   9   3   -9.35    7.89
   3  -9  -3   62.32    8.07
   3   9   3   64.13    7.63
  -3   9  -3   58.61    9.25
  -3  -9   3   59.37    9.20
  -3   9  -3   58.32    9.19
   3  -9  -3   60.81    9.74
  -3  -9   3   55.06    6.03
  -3  -9   3   57.20    9.13
  -3   9  -3   69.22    7.03
   3   9   3   67.09    6.76
   3   9   4   15.98   10.65
   3  -9  -4   16.41    7.91
   3   9   4   17.06   10.46
  -3  -9   4   12.27    7.33
  -3   9  -4   17.88   10.02
  -3  -9   4    9.04    6.97
  -3   9  -4   10.01   10.19
   3  -9  -4    8.99    9.27
  -3  -9   4   12.62    6.95
  -3   9  -4   10.83    7.07
   3   9   4   16.54    6.99
   3  -9  -5   21.00    8.98
   3   9   5   16.08    8.22
   3   9   5   17.76    7.97
  -3   9  -5   25.24    9.83
  -3  -9   5   13.49    9.29
  -3   9  -5   26.85    9.85
   3  -9  -5   25.25    7.19
  -3  -9   5   20.35    8.11
   3   9   5   22.89    7.89
  -3  -9   5   21.83    9.49
  -3   9  -5   19.80    7.48
  -3  -9   6  128.34    9.57
   3   9   6  146.80   11.45
   3  -9  -6  126.31    9.08
   3   9   6  145.99   11.66
  -3   9  -6  135.28    9.09
  -3  -9   6  126.89    9.40
   3  -9  -6  134.59   10.40
  -3   9  -6  135.51    8.74
  -3  -9   6  140.05    8.47
   3   9   6  148.94    8.07
  -3   9  -6  145.21    8.13
  -3   9  -7   18.35    8.09
   3   9   7   22.60    9.13
   3  -9  -7   20.19    9.51
   3   9   7   26.08    9.15
  -3   9  -7   23.05   12.51
  -3  -9   7   15.18    8.74
   3  -9  -7   18.88    7.44
  -3   9  -7   22.74   12.45
  -3  -9   7   26.72    6.91
   3   9   7   24.21    6.15
   3  -9  -8  121.15   10.12
   3   9   8  136.78   13.39
  -3   9  -8  130.75   10.09
  -3  -9   8  111.54    8.89
   3  -9  -8  113.81   10.20
  -3   9  -8  133.62   10.05
  -3  -9   8  135.15    8.03
   3   9   8  141.12    6.64
   3   9   8  135.20   12.08
   3  10   0  150.05    8.27
   3  10   0  126.69    9.85
   3 -10   0  117.19    8.35
   3  10   0  151.30    9.84
   3 -10   0  131.15    8.87
   3  10   1  206.23    7.23
   3  10   1  207.85   10.25
   3 -10  -1  179.70    8.56
  -3  10  -1  204.07    9.42
  -3  10  -1  203.05    9.42
   3  10   1  196.45   10.14
  -3 -10   1  186.77   11.09
  -3 -10   1  182.00    7.45
   3 -10  -1  177.33    9.82
  -3 -10   1  187.76   10.88
  -3  10  -1  215.14    9.06
   3  10   2   55.65    9.88
   3 -10  -2   58.84    9.77
  -3  10  -2   64.83    9.07
   3  10   2   67.10    9.76
  -3  10  -2   19.38    9.14
  -3 -10   2   56.43    8.54
  -3 -10   2   -3.59    7.38
   3 -10  -2   57.66    9.14
  -3 -10   2   56.85    8.58
  -3  10  -2   66.63    6.80
   3  10   2   73.70    9.08
   3  10   3   -1.14   11.56
   3 -10  -3    0.66   10.65
   3  10   3    2.34   12.66
  -3  10  -3    3.52    8.49
  -3  10  -3    5.09    8.55
  -3 -10   3    3.95    8.33
  -3 -10   3    2.43    6.93
   3 -10  -3    1.41   10.83
  -3 -10   3    1.06    8.44
  -3  10  -3    5.72    8.98
   3  10   3    6.92    6.54
   3  10   4  127.71   13.54
   3 -10  -4  114.80   11.11
   3  10   4  155.26   13.44
  -3  10  -4  126.05    9.98
  -3  10  -4  145.55    9.79
  -3 -10   4   96.81   10.74
  -3 -10   4  113.08   10.32
   3 -10  -4  131.88   11.95
  -3 -10   4  125.32    9.16
  -3  10  -4  138.01    7.13
   3  10   4  150.75    9.51
   3 -10  -5   52.68   11.27
   3 -10  -5   15.79    9.53
  -4   0   1 1697.73    7.05
  -4   0   1 1913.82    6.86
  -4   0   1 1704.41    7.05
  -4   0   1 1764.61    7.42
  -4   0   2  964.76    5.29
  -4   0   2  825.72    4.62
  -4   0   2  814.14    4.60
  -4   0   2  843.82    4.82
  -4   0   3   23.48    3.25
  -4   0   3   17.30    2.22
  -4   0   3   19.73    2.21
  -4   0   3   20.76    2.27
  -4   0   4 1059.20    5.89
  -4   0   4  840.24    4.22
  -4   0   4  873.22    4.41
  -4   0   4  836.58    4.23
  -4   0   5    2.81    4.14
  -4   0   5    5.87    1.55
  -4   0   5    5.84    1.55
  -4   0   5    6.03    1.74
  -4   0   6   49.31    4.36
  -4   0   6   46.53    1.47
  -4   0   6   49.50    1.45
  -4   0   6   44.36    1.44
  -4   0   6   48.43    1.45
  -4   0   7  422.10    5.12
  -4   0   8  648.62    7.32
  -4   0   9   65.49    4.20
  -4   0  10    9.19    5.43
  -4   0  11    1.36    6.10
  -4   0  12  195.63    7.12
  -4   0  13    5.88    5.80
  -4   0  14    3.88    6.26
  -4   0  15   -1.36    9.11
   4   1   0 1454.09    7.30
  -4  -1   1   29.74    2.09
  -4   1  -1   37.76    3.74
  -4   1  -1   41.13    3.76
  -4  -1   1   33.51    2.11
  -4   1  -1   35.52    1.91
  -4   1  -1   32.42    2.76
   4   1   2  851.87    5.74
  -4   1  -2  887.50    5.87
  -4  -1   2  756.70    4.64
  -4  -1   2  785.38    4.72
  -4   1  -2  865.29    4.14
  -4   1  -2  833.61    5.59
  -4   1  -2  894.34    5.88
   4   1   3 1244.13    6.94
  -4   1  -3 1322.60    7.22
  -4  -1   3 1173.12    5.34
  -4  -1   3 1169.70    5.35
  -4   1  -3 1338.33    7.23
  -4   1  -3 1316.39    3.86
  -4   1  -3 1240.20    6.93
  -4  -1   3 1145.20    5.54
   4   1   4   52.60    4.49
  -4   1  -4   49.45    4.31
  -4  -1   4   44.69    2.13
  -4   1  -4   45.90    4.31
  -4  -1   4   42.82    2.15
  -4   1  -4   60.27    4.64
  -4  -1   4   44.18    1.98
   4   1   5  644.69    5.73
  -4   1  -5  688.10    6.53
  -4  -1   5  606.72    3.37
  -4  -1   5  587.33    3.22
  -4   1  -5  634.53    6.57
  -4   1  -5  680.65    6.49
  -4  -1   5  602.13    3.32
  -4   1  -6  255.54    4.51
  -4  -1   6  250.31    1.92
  -4   1  -6  243.16    4.49
  -4  -1   6  249.74    1.92
  -4  -1   6  233.11    1.75
  -4   1  -6  239.98    5.54
  -4   1  -7  103.56    4.19
  -4   1  -7  100.68    4.20
  -4   1  -7  100.03    5.18
  -4   1  -8  428.77    7.17
  -4   1  -8  382.51    5.68
  -4   1  -8  410.65    7.21
  -4   1  -9   50.04    5.95
  -4   1  -9   48.14    5.89
  -4   1  -9   52.25    5.91
  -4   1 -10  393.83    6.74
  -4   1 -10  392.76    6.66
  -4   1 -10  371.01    8.19
  -4  -1  11  159.43    6.33
  -4   1 -11  163.46    7.67
  -4   1 -11  159.21    7.62
  -4   1 -11  147.79    6.99
  -4  -1  12   -0.06    6.80
  -4   1 -12    1.02    7.30
  -4   1 -12    0.30    5.85
  -4   1 -12    1.52    7.21
  -4  -1  13    5.94    7.45
  -4   1 -13    7.04    6.04
  -4   1 -13    7.63    7.48
  -4   1 -13   12.23    8.12
  -4  -1  14  322.70    9.75
  -4   1 -14  360.28   10.37
  -4   1 -14  340.54   10.54
  -4   1 -15   93.44    9.76
  -4  -1  15   81.56    7.71
  -4   1 -15   85.97    9.72
  -4   1 -15   79.12    9.32
   4   2   0   21.68    2.64
   4   2   0   18.99    2.64
  -4  -2   1  690.60    4.21
  -4  -2   1  594.75    4.33
  -4   2  -1  631.59    4.10
  -4  -2   1  598.12    4.33
  -4   2  -1  644.01    5.80
   4  -2  -1  641.41    4.79
  -4  -2   2   87.24    2.20
   4   2   2   76.93    4.53
  -4   2  -2   73.45    3.30
  -4  -2   2   69.12    2.43
  -4   2  -2   76.74    1.93
   4   2   2   71.55    4.52
   4  -2  -2   73.73    3.41
  -4  -2   2   71.35    2.46
  -4   2  -3  355.84    4.49
   4   2   3  327.00    4.35
  -4  -2   3  323.83    3.62
   4   2   3  329.16    4.39
  -4   2  -3  329.32    4.35
  -4   2  -3  359.66    2.42
   4  -2  -3  334.24    3.89
  -4  -2   3  326.25    3.65
  -4  -2   4  398.21    3.68
  -4   2  -4  424.77    5.08
   4   2   4  406.73    5.64
   4   2   4  405.32    4.89
  -4  -2   4  385.25    3.62
  -4   2  -4  398.05    4.94
   4  -2  -4  392.23    3.84
  -4   2  -4  420.75    2.67
  -4   2  -5  610.06    6.55
   4   2   5  573.53    6.62
  -4  -2   5  567.86    3.77
  -4  -2   5  559.49    3.70
   4   2   5  565.63    6.63
  -4   2  -5  569.95    6.47
  -4   2  -6   48.88    4.74
   4   2   6   52.45    5.06
   4   2   6   46.25    5.06
  -4  -2   6   50.35    2.02
  -4  -2   6   51.86    2.02
  -4   2  -6   45.85    5.01
  -4   2  -6   49.65    4.73
  -4  -2   6   44.52    1.74
   4   2   7  813.28    7.97
  -4   2  -7  879.41    7.04
  -4  -2   7  785.70    3.19
  -4  -2   7  814.24    3.53
  -4   2  -7  793.23    7.70
  -4  -2   7  824.66    3.57
  -4   2  -7  875.87    7.05
   4   2   8   49.35    4.58
  -4   2  -8   50.18    5.80
  -4   2  -8   51.65    5.52
  -4   2  -8   46.28    6.24
   4   2   9  124.26    5.42
  -4   2  -9  128.72    6.49
  -4   2  -9  126.72    6.47
  -4   2  -9  121.20    5.13
  -4   2 -10   92.42    5.57
  -4   2 -10   93.53    5.51
  -4   2 -10   91.32    7.27
  -4   2 -11  173.42    8.11
  -4   2 -11  147.97    5.91
  -4   2 -11  174.54    8.17
  -4   2 -12  274.47    8.41
  -4   2 -12  269.87    8.49
  -4   2 -12  240.13    6.75
  -4   2 -13   48.88    6.56
  -4   2 -13   50.78    6.54
  -4   2 -13   42.97    7.53
  -4  -2  14   75.21    8.12
  -4   2 -14   89.09    7.35
  -4   2 -14   82.05    7.70
  -4  -2  15  139.31    9.35
  -4   2 -15   14.36   10.28
  -4   2 -15  139.19   10.01
  -4   2 -15  129.80    7.87
   4  -3   0  197.18    3.35
   4   3   0  203.90    4.65
   4   3   0  194.44    4.65
   4  -3   0  195.66    3.88
   4  -3  -1  291.87    3.32
  -4  -3   1  272.96    4.49
  -4   3  -1  282.25    3.39
  -4   3  -1  271.80    5.11
   4  -3  -1  283.71    4.73
  -4  -3   1  271.30    4.49
  -4  -3   1  297.48    3.45
  -4  -3   2  194.24    4.07
   4   3   2  195.75    4.30
   4  -3  -2  198.04    3.43
   4  -3  -2  214.91    3.38
   4   3   2  197.57    4.26
  -4  -3   2  198.00    4.07
  -4   3  -2  191.57    5.05
  -4   3  -2  211.66    2.94
  -4  -3   2  213.15    3.62
   4  -3  -3  296.40    3.91
   4   3   3  275.23    4.77
  -4  -3   3  268.62    3.94
  -4  -3   3  267.84    3.93
  -4   3  -3  266.11    5.43
  -4   3  -3  298.45    2.99
   4  -3  -3  274.00    4.12
   4   3   3  278.30    4.73
  -4  -3   3  310.56    3.67
  -4  -3   4   97.49    3.28
   4   3   4   95.94    4.04
  -4  -3   4   85.71    3.25
  -4  -3   4   86.46    3.16
   4   3   4   84.25    4.00
  -4   3  -4   88.21    5.10
   4  -3  -4   85.15    3.41
  -4   3  -4   99.38    2.20
  -4  -3   5   30.63    4.57
   4   3   5   28.97    3.91
  -4  -3   5   29.82    2.82
  -4  -3   5   30.21    2.83
   4   3   5   27.29    3.93
  -4   3  -5   28.73    4.94
   4  -3  -5   30.99    2.91
  -4   3  -5   31.68    1.85
  -4  -3   6  496.98    6.12
  -4   3  -6  443.92    6.32
   4   3   6  413.98    5.58
   4   3   6  415.65    5.61
  -4  -3   6  416.67    4.00
  -4  -3   6  412.27    3.91
  -4   3  -6  415.36    5.41
   4  -3  -6  419.09    4.16
  -4   3  -7 1378.29    8.95
   4   3   7 1301.63    9.88
  -4  -3   7 1273.87    5.83
   4   3   7 1300.23    9.89
  -4   3  -7 1237.39    8.38
   4  -3  -7 1246.41    6.62
  -4  -3   7 1289.38    5.90
   4   3   8  218.36    1.89
  -4   3  -8  229.05    7.17
   4   3   8  206.95    6.65
   4   3   8  212.82    5.49
  -4  -3   8  203.18    1.82
  -4   3  -8  197.96    5.22
   4  -3  -8  202.08    3.25
  -4   3  -9  399.37    7.81
   4   3   9  372.28    6.71
  -4   3  -9  398.53    7.84
  -4   3  -9  353.15    6.42
   4   3   9  388.54    6.72
   4  -3  -9  357.28    3.18
   4   3   9  398.97    2.69
   4   3  10    2.00    7.82
  -4   3 -10    3.25    5.19
  -4   3 -10    2.58    5.24
  -4   3 -10    1.53    7.01
   4   3  10    2.33    1.44
   4   3  11  115.79    7.04
  -4   3 -11  133.95    6.54
  -4   3 -11  124.57    6.51
  -4   3 -11  101.32    6.14
   4   3  11  115.27    2.00
   4   3  12   38.04    8.64
  -4   3 -12   43.99    7.71
  -4   3 -12   12.94    8.53
  -4   3 -12   36.43    8.02
   4   3  12   33.52    1.79
  -4   3 -13   88.78    9.08
  -4   3 -13   74.98    6.52
  -4   3 -13   91.78    9.11
   4   3  13   51.59    2.10
  -4  -3  14   14.83    6.78
  -4   3 -14   22.11   10.10
  -4   3 -14   22.75   10.07
   4   3  14   12.28    1.92
   4   3  14    8.32    2.03
   4   4   0   11.93    3.39
   4  -4   0    9.50    3.44
   4   4   0   10.69    3.41
   4  -4   0    6.85    5.14
  -4  -4   1  794.30    6.70
   4  -4  -1  830.47    5.72
  -4  -4   1  803.56    6.75
  -4   4  -1  819.78    6.47
  -4   4  -1  859.36    5.49
   4  -4  -1  848.27    7.09
  -4  -4   1  856.36    5.65
   4  -4  -2  620.59    6.03
   4   4   2  636.33    7.07
  -4  -4   2  585.97    5.18
  -4  -4   2  586.03    5.15
   4   4   2  623.10    7.07
  -4   4  -2  615.97    7.20
  -4   4  -2  651.10    5.00
   4  -4  -2  608.78    6.17
  -4  -4   2  657.21    5.68
   4   4   3  390.93    6.56
  -4  -4   3  376.89    4.85
   4   4   3  387.18    6.57
  -4  -4   3  372.62    4.86
  -4   4  -3  376.93    5.26
   4  -4  -3  375.17    5.35
  -4  -4   3  412.00    4.37
  -4   4  -3  417.11    3.54
   4  -4  -4  973.80    7.62
   4   4   4  925.88    7.37
   4   4   4  917.94    7.35
  -4  -4   4  883.90    6.14
  -4  -4   4  893.98    6.18
  -4   4  -4  924.61    7.18
   4  -4  -4  898.15    6.64
  -4   4  -4  997.68    5.17
  -4  -4   4  978.34    6.65
   4   4   5  960.84    5.70
   4  -4  -5  995.97    8.01
   4   4   5  922.46    7.50
   4   4   5  913.63    7.50
  -4  -4   5  897.49    6.06
  -4  -4   5  891.12    6.17
  -4   4  -5  924.69    7.39
   4  -4  -5  885.21    6.03
  -4   4  -5  988.27    5.47
  -4  -4   5 1020.35    7.44
   4   4   6  107.08    2.33
   4   4   6   97.51    6.73
  -4  -4   6   95.73    3.61
  -4   4  -6   92.51    6.23
  -4  -4   6   93.54    3.80
   4  -4  -6   98.27    3.95
   4   4   6   97.64    6.50
  -4  -4   6  112.36    3.93
  -4   4  -6  107.66    2.76
   4   4   7  341.01    6.37
  -4  -4   7  323.99    3.64
  -4   4  -7  317.50    5.85
   4   4   7  326.80    6.36
   4  -4  -7  319.56    4.68
  -4  -4   7  324.17    3.64
   4   4   7  346.60    3.57
  -4  -4   7  387.46    5.59
  -4   4  -8  204.71    5.80
   4   4   8  191.36    6.99
   4   4   8  191.60    7.57
  -4  -4   8  178.60    2.58
  -4   4  -8  180.65    5.62
   4  -4  -8  178.13    3.78
   4   4   8  198.59    2.64
  -4  -4   8  219.09    6.41
  -4  -4   9  213.72    6.70
  -4   4  -9  202.44    6.20
   4   4   9  203.16    7.98
  -4  -4   9  173.28    2.31
  -4   4  -9  175.79    6.01
   4  -4  -9  173.88    3.57
   4   4   9  193.88    3.12
   4   4   9  181.28    6.38
  -4  -4  10   18.14    6.89
  -4   4 -10   16.08    7.63
   4   4  10   19.43    8.74
   4   4  10   15.61    8.98
  -4   4 -10   14.39    6.03
   4  -4 -10   16.52    3.17
   4   4  10   17.67    2.53
  -4  -4  11   80.35    7.61
  -4   4 -11   79.76    8.82
   4   4  11   71.59    7.16
  -4   4 -11   76.65    8.80
  -4   4 -11   63.83    8.42
   4   4  11   73.12    7.20
   4  -4 -11   67.20    2.98
   4   4  11   80.40    2.96
  -4  -4  12  150.26    8.48
   4   4  12  142.35   10.55
  -4   4 -12  142.02    9.38
  -4   4 -12  137.88    9.38
  -4   4 -12  128.52    6.54
   4   4  12  114.55    3.01
  -4  -4  13   11.62    8.37
   4   4  13   21.67   11.14
  -4   4 -13   20.45    9.86
  -4   4 -13   21.34    9.87
  -4   4 -13   24.20    9.15
   4   4  13   15.39    2.96
  -4  -4  14   11.38    7.45
   4   4  14    5.69    9.06
  -4   4 -14   12.58   11.04
  -4   4 -14    0.27   11.04
   4   4  14    4.98    3.10
   4  -5   0  370.22    5.49
   4  -5   0  387.01    6.60
   4   5   1  213.32    6.29
   4  -5  -1  193.28    4.09
  -4  -5   1  194.53    5.99
  -4  -5   1  204.68    6.03
  -4   5  -1  201.86    5.85
  -4   5  -1  220.28    4.29
   4  -5  -1  201.48    4.73
  -4  -5   1  214.29    3.65
   4   5   1  209.15    6.23
  -4   5  -1  206.34    5.85
   4   5   2  637.76    7.79
  -4  -5   2  579.93    6.79
  -4  -5   2  575.61    6.94
  -4   5  -2  602.17    7.68
   4  -5  -2  581.41    6.07
  -4   5  -2  638.80    5.14
   4   5   2  633.35    7.71
  -4  -5   2  626.50    5.48
  -4   5  -2  590.46    7.44
  -4   5  -3  312.57    5.55
   4   5   3  331.49    4.17
   4   5   3  318.64    7.32
  -4  -5   3  287.13    5.37
  -4  -5   3  297.54    5.42
  -4   5  -3  311.94    5.59
   4   5   3  320.09    7.32
   4  -5  -3  302.15    4.86
  -4   5  -3  341.91    4.47
  -4  -5   3  330.21    5.38
   4   5   4  155.33    3.48
  -4   5  -4  139.34    5.10
   4  -5  -4  141.19    5.53
   4   5   4  143.74    5.15
   4  -5  -4  138.60    4.96
  -4  -5   4  132.15    4.46
  -4  -5   4  128.84    3.65
   4   5   4  139.96    5.43
  -4   5  -4  141.41    5.09
  -4   5  -4  151.19    3.55
  -4  -5   4  146.68    3.92
   4   5   5  203.95    3.70
   4  -5  -5  196.69    6.25
   4   5   5  189.39    5.88
   4   5   5  196.11    5.87
  -4  -5   5  184.52    4.73
  -4   5  -5  197.73    5.23
  -4  -5   5  183.11    4.76
   4  -5  -5  190.37    5.11
  -4  -5   5  204.36    5.76
  -4   5  -5  204.77    3.64
   4  -5  -6  700.30    8.43
   4   5   6  672.82    9.05
   4   5   6  657.86    9.01
  -4  -5   6  644.87    6.12
  -4   5  -6  635.09    8.75
   4  -5  -6  609.21    6.62
  -4  -5   6  625.70    6.18
  -4  -5   6  702.70    6.72
   4   5   6  659.20    5.64
  -4   5  -6  709.33    5.48
   4  -5  -7   17.16    4.30
  -4   5  -7   18.00    3.35
   4   5   7   14.93    5.32
   4   5   7   17.93    5.27
  -4  -5   7   16.41    3.46
  -4   5  -7   11.85    5.22
  -4  -5   7   18.06    3.57
  -4  -5   7   17.80    4.57
   4   5   7   18.12    2.93
   4   5   8   70.69    8.22
  -4  -5   8   63.77    3.66
  -4   5  -8   57.87    7.41
   4  -5  -8   64.92    4.69
   4   5   8   64.48    8.04
   4   5   8   65.34    3.38
  -4  -5   8   69.36    5.03
   4   5   9   22.69    6.14
  -4   5  -9   27.07    8.50
  -4  -5   9   21.46    2.88
   4   5   9   12.01    6.20
   4  -5  -9   22.35    4.47
   4   5   9   25.87    3.49
  -4  -5   9   34.76    7.35
  -4   5 -10  209.84    7.38
  -4  -5  10  182.30    3.21
   4   5  10  218.34   10.24
   4   5  10  214.83    9.42
  -4   5 -10  188.55    9.35
   4  -5 -10  180.57    4.71
   4   5  10  206.63    3.77
  -4  -5  10  211.96    6.40
  -4   5 -11   52.14    7.24
   4   5  11   42.16    9.81
  -4   5 -11   39.76    7.06
   4   5  11   44.56   10.66
   4  -5 -11   40.26    4.13
   4   5  11   42.66    3.47
  -4  -5  11   48.71    8.09
  -4   5 -12   38.03    7.66
   4   5  12   36.69    8.79
   4   5  12   39.93    8.51
  -4   5 -12   44.82    7.73
  -4   5 -12   29.91    8.98
   4  -5 -12   18.25    3.67
   4   5  12   23.21    4.12
  -4  -5  12   34.46    8.89
   4   5  13    2.45   10.50
  -4   5 -13   10.75    8.57
   4   5  13   -1.92    8.64
  -4   5 -13    6.18    8.56
  -4   5 -13    3.15    9.75
   4  -5 -13    0.06    3.08
   4   5  13    3.07    4.07
  -4  -5  13    5.84    9.88
   4  -6   0 1229.39    9.03
   4  -6   0 1255.99   10.01
   4   6   1  178.19    5.46
   4   6   1  178.78    5.52
  -4  -6   1  165.53    4.98
  -4  -6   1  157.84    4.93
  -4   6  -1  175.47    6.85
   4  -6  -1  175.53    5.27
  -4   6  -1  192.72    5.06
  -4  -6   1  179.10    4.82
  -4   6  -1  167.64    6.62
   4  -6  -2  152.64    4.99
   4   6   2  161.89    3.61
   4   6   2  157.30    5.70
   4   6   2  150.13    5.99
  -4  -6   2  141.50    6.20
  -4  -6   2  137.45    6.20
  -4   6  -2  152.52    5.68
  -4   6  -2  171.29    4.77
  -4  -6   2  165.28    5.32
  -4   6  -2  152.83    5.55
   4   6   3  138.09    3.42
   4   6   3  128.71    7.09
   4  -6  -3  123.52    4.71
  -4  -6   3  119.09    5.80
  -4  -6   3  114.80    5.59
  -4   6  -3  136.80    5.67
   4  -6  -3  123.73    4.80
  -4  -6   3  131.58    4.13
  -4   6  -3  143.37    4.65
   4   6   3  139.39    7.33
  -4   6  -3  127.45    5.56
   4   6   4  333.59    4.29
   4  -6  -4  284.48    6.11
   4  -6  -4  282.00    5.56
   4   6   4  318.25    8.52
  -4  -6   4  285.78    5.94
  -4   6  -4  303.88    7.52
  -4  -6   4  288.54    5.98
   4   6   4  317.75    8.39
  -4  -6   4  306.57    5.31
  -4   6  -4  315.57    5.02
  -4   6  -4  312.44    7.55
   4  -6  -5   31.56    5.97
   4   6   5   39.44    5.78
  -4  -6   5   33.15    5.19
  -4   6  -5   30.37    6.70
   4   6   5   34.63    5.45
   4  -6  -5   27.17    5.80
  -4  -6   5   31.04    5.33
  -4  -6   5   34.48    4.20
  -4   6  -5   35.52    3.86
  -4   6  -5   37.96    5.21
   4   6   5   37.33    3.69
   4  -6  -6    4.32    6.11
   4   6   6    8.85    5.74
   4   6   6    8.46    7.00
  -4  -6   6    8.06    4.99
  -4   6  -6    6.94    5.46
   4  -6  -6    9.29    5.33
  -4  -6   6    8.98    5.05
  -4  -6   6    7.64    6.31
  -4   6  -6    7.39    3.65
   4   6   6    9.29    3.83
  -4   6  -6    8.08    5.78
  -4   6  -7   50.53    4.16
   4  -6  -7   50.20    6.59
   4   6   7   54.56    7.92
   4   6   7   48.66    7.71
  -4  -6   7   45.87    5.07
  -4   6  -7   49.28    8.12
   4  -6  -7   40.19    3.98
  -4  -6   7   47.42    7.17
  -4  -6   7   43.48    5.00
   4   6   7   50.44    4.25
  -4   6  -7   51.14    8.41
  -4  -6   8  270.32    5.16
   4   6   8  295.04    7.68
   4   6   8  297.17    9.07
   4  -6  -8  268.51    6.13
  -4   6  -8  287.28    7.61
  -4  -6   8  265.77    5.19
  -4  -6   8  329.15    8.51
   4   6   8  298.59    5.28
  -4   6  -8  280.38    9.04
  -4   6  -9   76.01    7.35
   4   6   9   76.50    7.49
   4   6   9   76.87    9.04
  -4   6  -9   70.78    7.04
  -4  -6   9   63.55    4.68
   4  -6  -9   62.63    5.32
  -4  -6   9   84.40    7.39
   4   6   9   77.78    4.40
  -4   6 -10  117.62    8.03
   4   6  10  123.57   10.91
  -4   6 -10  122.17    8.19
   4   6  10  108.53   10.68
  -4  -6  10  106.05    4.11
   4  -6 -10  111.94    5.90
   4   6  10  131.40    4.95
  -4  -6  10  134.80    7.29
  -4   6 -11   55.82    7.89
  -4   6 -11   59.44   11.36
   4   6  11   73.67    8.64
   4   6  11   59.03    8.57
  -4   6 -11   55.72    8.17
   4  -6 -11   50.47    5.58
  -4  -6  11   52.35    3.40
   4   6  11   56.25    4.87
  -4  -6  11   72.82    7.27
   4   6  12   57.04    9.67
  -4   6 -12   40.52   11.51
   4   6  12   27.52    9.79
  -4   6 -12   37.98   11.11
   4  -6 -12   28.39    5.96
   4   6  12   31.88    4.92
  -4  -6  12   27.43   10.68
  -4   6 -12   47.95   11.11
   4   7   0   70.21    7.64
   4   7   0   80.12    7.38
   4  -7   0   67.24    6.48
   4  -7   0   70.12    5.88
   4   7   1  108.81    7.95
   4   7   1  105.10    7.75
  -4   7  -1  104.48    5.77
  -4  -7   1   95.77    5.71
  -4  -7   1   97.20    5.77
  -4   7  -1  108.57    7.52
   4  -7  -1  110.90    7.06
  -4  -7   1  104.87    4.44
  -4   7  -1  103.20    5.85
   4   7   2  349.24    5.11
   4   7   2  348.69    9.13
   4  -7  -2  318.30    7.84
   4   7   2  360.08    9.31
   4  -7  -2  317.20    7.32
  -4  -7   2  292.44    7.82
  -4   7  -2  332.00    8.20
  -4  -7   2  299.82    7.85
  -4  -7   2  342.04    6.79
  -4   7  -2  322.25    8.42
  -4   7  -2  346.78    6.09
   4   7   3   65.59    4.73
   4   7   3   64.34    7.96
   4   7   3   69.15    8.24
   4  -7  -3   57.65    6.70
  -4  -7   3   61.48    5.17
  -4   7  -3   68.60    6.12
  -4  -7   3   60.73    5.24
   4  -7  -3   64.09    5.66
  -4  -7   3   66.70    4.50
  -4   7  -3   64.03    6.22
  -4   7  -3   69.96    5.20
   4   7   4   40.02    4.79
   4  -7  -4   24.38    6.70
   4   7   4   31.50    6.60
  -4  -7   4   36.49    4.99
  -4   7  -4   39.45    6.31
  -4  -7   4   32.58    6.19
   4  -7  -4   31.42    5.28
  -4  -7   4   32.30    4.61
  -4   7  -4   37.99    5.99
  -4   7  -4   37.65    3.99
   4   7   4   37.35    6.29
   4  -7  -5  158.99    8.08
   4   7   5  176.52    7.00
  -4  -7   5  160.33    6.22
  -4   7  -5  170.58    6.85
   4  -7  -5  167.69    8.03
  -4  -7   5  154.46    6.26
   4   7   5  172.26    8.89
  -4  -7   5  185.82    7.61
  -4   7  -5  175.87    6.74
  -4   7  -5  176.92    5.18
   4   7   5  177.35    4.90
   4  -7  -6  132.56    8.11
   4   7   6  154.34    9.84
  -4  -7   6  133.52    5.87
  -4   7  -6  147.77    8.70
   4   7   6  157.00    9.86
   4  -7  -6  135.76    5.94
  -4  -7   6  153.80    6.19
  -4  -7   6  134.76    5.87
  -4   7  -6  151.92    8.94
  -4   7  -6  147.87    5.45
   4   7   6  158.46    5.43
  -4   7  -7   25.13    4.81
   4  -7  -7   23.33    8.06
   4   7   7   27.68    6.70
  -4   7  -7   33.57    8.68
   4   7   7   24.44    6.63
  -4  -7   7   24.56    5.41
   4  -7  -7   21.20    6.15
  -4  -7   7   26.36    8.15
  -4   7  -7   23.53    8.87
  -4  -7   7   24.80    5.38
   4   7   7   28.55    5.03
   4  -7  -8   93.72    8.60
   4   7   8   98.04   10.48
   4   7   8   95.49   10.74
   4  -7  -8   82.49    7.10
  -4   7  -8   90.55   10.42
  -4  -7   8   90.81    5.95
  -4  -7   8   99.53    8.82
  -4   7  -8   90.97   10.49
   4   7   8   92.82    5.54
   4   7   9   86.21    8.69
   4   7   9   87.28    8.66
  -4   7  -9   82.63    8.21
  -4  -7   9   72.86    5.54
   4  -7  -9   75.77    6.78
  -4  -7   9   91.92    7.34
  -4   7  -9   75.68    8.65
   4   7   9   83.77    5.75
   4   7  10  194.24   11.84
   4   7  10  197.07   11.95
  -4   7 -10  183.22    9.38
  -4  -7  10  153.95    5.91
   4  -7 -10  160.53    8.11
  -4  -7  10  197.00    8.41
   4   7  10  195.83    6.40
  -4   7 -10  184.90    9.45
   4   8   0   12.85    9.04
   4   8   0   13.31    9.03
   4  -8   0   16.14    6.96
   4   8   1  373.54   10.58
   4   8   1  379.66   10.32
   4  -8  -1  342.07    7.03
  -4  -8   1  338.79    9.42
  -4   8  -1  373.05   10.55
  -4  -8   1  336.46    9.50
  -4  -8   1  374.85    7.23
  -4   8  -1  386.46   10.51
   4  -8  -1  352.81    8.08
  -4   8  -1  384.21    6.35
   4   8   2   42.60    5.96
   4   8   2   43.47    9.84
   4   8   2   39.78    9.85
   4  -8  -2   34.24    5.74
  -4  -8   2   37.08    7.77
  -4   8  -2   38.11    6.99
  -4  -8   2   36.05    7.73
   4  -8  -2   36.71    6.58
  -4  -8   2   38.03    4.91
  -4   8  -2   39.66    6.97
  -4   8  -2   39.36    5.22
   4   8   3  392.37    6.93
   4   8   3  400.74   10.53
   4   8   3  392.90   11.38
   4  -8  -3  329.73    8.67
  -4  -8   3  344.18    7.79
  -4   8  -3  378.77    8.14
   4  -8  -3  367.58    9.05
  -4  -8   3  332.10    7.76
  -4  -8   3  366.18    7.54
  -4   8  -3  370.47    8.49
  -4   8  -3  389.10    6.47
   4   8   4  133.72    6.20
   4   8   4  130.16    7.93
   4  -8  -4  119.36    8.43
   4   8   4  135.33    7.99
  -4  -8   4  109.25    7.48
  -4   8  -4  127.51    9.14
   4  -8  -4  111.46    9.29
  -4  -8   4  121.74    6.03
  -4  -8   4  117.93    7.82
  -4   8  -4  116.55    7.61
  -4   8  -4  131.57    6.91
   4  -8  -5  202.45    9.15
   4   8   5  229.21    8.74
  -4   8  -5  224.94    8.18
  -4  -8   5  191.49    7.95
   4  -8  -5  198.38    7.75
  -4  -8   5  222.31    6.88
  -4   8  -5  208.93    7.59
  -4  -8   5  200.57    7.96
  -4   8  -5  221.02    7.06
   4   8   5  229.00    8.66
   4   8   5  223.83    6.55
   4  -8  -6    2.80    9.03
   4   8   6   -0.98   10.94
  -4  -8   6    4.69    8.09
  -4   8  -6    1.93    7.73
  -4  -8   6    2.90    5.36
   4  -8  -6    3.66    9.01
  -4   8  -6    1.33    9.96
   4   8   6   -1.19   10.91
  -4  -8   6   -0.18    7.12
   4   8   6    5.46    6.40
  -4   8  -6    0.54    5.59
  -4   8  -7   86.66    6.06
   4  -8  -7   72.47    9.61
   4   8   7   90.83    8.62
  -4   8  -7   82.75   11.87
  -4  -8   7   74.71    7.68
   4   8   7   86.42    8.81
   4  -8  -7   77.61    9.18
  -4  -8   7   90.54    9.54
  -4   8  -7   84.68   10.78
   4   8   7   92.48    6.66
  -4  -8   7   77.61    7.54
   4  -8  -8   23.04   10.01
   4   8   8   23.25   11.15
   4   8   8   29.38   12.03
  -4   8  -8   17.46   11.30
  -4  -8   8   20.04    7.31
   4  -8  -8   23.42    8.61
  -4  -8   8   27.90   10.60
  -4   8  -8   24.33   11.22
   4   8   8   24.26    6.85
   4  -8  -9  130.19   10.07
   4   8   9  126.68   10.44
   4   8   9  126.32   10.32
  -4   8  -9  120.44   10.46
  -4  -8   9  112.43    7.26
   4  -8  -9  118.39    9.30
  -4  -8   9  133.96   10.34
  -4   8  -9  127.83   10.46
   4   8   9  130.52    7.50
   4   9   0    3.59    9.70
   4   9   0    3.08    9.66
   4  -9   0    3.24    6.41
   4  -9   0    1.91    8.43
   4   9   1  175.07    9.16
   4   9   1  161.78    9.15
   4  -9  -1  148.65    8.76
  -4   9  -1  177.34   10.71
  -4  -9   1  158.38    8.10
  -4   9  -1  170.23    8.95
  -4  -9   1  168.61    7.79
  -4  -9   1  149.65    8.07
   4  -9  -1  174.52    8.88
  -4   9  -1  174.69    8.58
   4   9   2   60.98    6.07
   4   9   2   52.31    8.81
   4   9   2   54.56    8.78
   4  -9  -2   50.95    9.81
  -4   9  -2   58.23   11.37
  -4  -9   2   53.41    7.32
  -4   9  -2   60.27   11.35
  -4  -9   2   52.51    6.00
   4  -9  -2   45.46    8.35
  -4  -9   2   50.91    7.39
  -4   9  -2   52.31    6.03
   4   9   3   65.69    7.90
   4   9   3   53.71    8.97
   4   9   3   52.26    9.06
   4  -9  -3   55.57   10.19
  -4   9  -3   44.28   11.54
  -4  -9   3   43.49    7.88
  -4   9  -3   50.32   11.55
  -4  -9   3   48.76    6.20
   4  -9  -3   47.52    9.65
  -4  -9   3   45.70    7.83
  -4   9  -3   54.38    6.10
   4   9   4   63.27    7.29
   4   9   4   62.87   11.53
   4  -9  -4   54.73    7.46
   4   9   4   70.31   11.23
  -4   9  -4   64.21   11.51
  -4  -9   4   46.59   10.13
  -4   9  -4   64.03   11.43
   4  -9  -4   52.34   10.74
  -4  -9   4   62.32    9.02
  -4  -9   4   51.81   10.00
  -4   9  -4   60.82    7.43
   4  -9  -5    1.08    7.64
   4   9   5    0.14   12.25
  -4   9  -5    1.69   11.55
  -4  -9   5    1.74    7.32
   4  -9  -5    1.49    8.04
  -4   9  -5    8.68   11.51
  -4  -9   5    4.29    8.71
  -4  -9   5    0.83    7.27
  -4   9  -5    0.56    7.34
   4   9   5   -2.95   12.76
   4   9   5    2.49    6.97
   4  -9  -6   47.54    8.41
   4   9   6   52.94   11.67
  -4   9  -6   52.99    9.32
  -4  -9   6   42.65    7.22
   4  -9  -6   44.38   11.26
  -4   9  -6   59.75    9.51
  -4  -9   6   48.28   10.65
   4   9   6    7.87   10.10
  -4  -9   6   47.59    7.26
   4   9   6   58.56    7.77
  -4   9  -6   58.11    6.10
  -5   0   1  873.18    6.16
  -5   0   1 1042.85    5.56
  -5   0   1  863.20    6.13
  -5   0   1  901.66    6.24
  -5   0   2 1001.36    5.95
  -5   0   2  854.19    5.53
  -5   0   2  844.69    5.50
  -5   0   2  876.02    5.68
  -5   0   3   82.38    2.94
  -5   0   3   70.55    3.04
  -5   0   3   69.54    3.01
  -5   0   3   71.81    2.99
  -5   0   4   56.41    2.69
  -5   0   4   65.62    3.32
  -5   0   4   54.75    2.68
  -5   0   4   56.50    2.72
  -5   0   5  476.53    5.94
  -5   0   5  398.82    3.76
  -5   0   5  408.45    3.81
  -5   0   5  417.22    3.57
  -5   0   6   10.90    5.07
  -5   0   6   10.26    2.09
  -5   0   6   12.32    2.08
  -5   0   6   11.43    2.15
  -5   0   7   82.59    1.45
  -5   0   7   88.65    5.73
  -5   0   7   84.53    1.39
  -5   0   7   79.93    1.35
  -5   0   7   79.02    1.35
  -5   0   8   96.32    4.93
  -5   0   9    6.95    6.09
  -5   0  10   15.69    6.84
  -5   0  11   13.24    7.91
  -5   0  12   42.31    6.20
  -5   0  13  335.94    8.34
  -5   0  14  170.80   10.16
  -5  -1   1  630.02    4.57
  -5   1  -1  551.00    6.51
  -5   1  -1  557.30    6.54
  -5  -1   1  479.65    4.35
  -5  -1   1  483.28    4.40
  -5   1  -1  554.14    4.22
  -5   1  -1  518.20    6.36
  -5  -1   1  502.09    5.10
  -5   1  -2   92.55    4.13
  -5  -1   2   80.78    3.19
  -5  -1   2   80.15    3.31
  -5   1  -2   90.48    4.13
  -5   1  -2   94.05    1.93
  -5   1  -2   90.84    5.13
  -5  -1   2   82.68    3.34
  -5   1  -3  696.57    7.09
  -5  -1   3  589.87    4.66
  -5   1  -3  677.58    7.06
  -5  -1   3  587.97    4.67
  -5   1  -3  716.64    3.09
  -5   1  -3  655.65    7.22
  -5  -1   3  590.29    4.50
  -5   1  -4  125.78    4.62
  -5  -1   4  116.36    3.38
  -5  -1   4  115.60    3.41
  -5   1  -4  129.41    4.63
  -5   1  -4  120.50    4.58
  -5  -1   4  106.82    2.75
  -5   1  -5   38.80    5.76
  -5  -1   5   26.42    2.85
  -5   1  -5   39.36    5.81
  -5   1  -5   33.33    4.38
  -5  -1   5   26.34    2.87
  -5  -1   5   28.49    2.23
  -5  -1   6  192.18    2.66
  -5   1  -6  214.10    6.93
  -5  -1   6  191.74    2.66
  -5  -1   6  184.78    2.43
  -5   1  -6  211.41    5.45
  -5   1  -6  214.37    7.06
  -5   1  -7   42.23    6.25
  -5  -1   7   36.30    1.22
  -5  -1   7   36.46    1.22
  -5  -1   7   32.69    1.06
  -5   1  -7   33.76    4.46
  -5  -1   7   34.69    1.15
  -5   1  -7   37.88    6.22
  -5  -1   8   11.88    5.56
  -5   1  -8   11.01    6.74
  -5   1  -8   13.46    6.77
  -5   1  -8    3.32    6.84
  -5  -1   9   51.13    4.93
  -5   1  -9   51.67    7.63
  -5   1  -9   49.50    7.41
  -5   1  -9   43.59    5.55
  -5  -1  10   97.07    6.97
  -5   1 -10  103.23    7.74
  -5   1 -10   97.66    7.59
  -5   1 -10   92.12    8.43
  -5  -1  11  106.60    8.00
  -5   1 -11  117.15    7.11
  -5   1 -11  119.44    7.43
  -5   1 -11  112.91    7.19
  -5  -1  12  414.36    9.51
  -5   1 -12  436.90   11.72
  -5   1 -12  449.63   11.07
  -5   1 -12  415.22    9.46
  -5  -1  13  116.37    9.53
  -5   1 -13  133.04   10.31
  -5   1 -13  128.97   10.56
  -5   1 -13  117.52    8.65
  -5  -1  14    6.75   10.16
  -5   1 -14   -1.53    8.43
  -5   1 -14    5.25   10.35
   5   2   0  741.96    6.68
  -5  -2   1  587.32    4.14
  -5   2  -1  577.29    6.70
  -5  -2   1  498.17    5.50
  -5  -2   1  493.45    5.63
  -5   2  -1  557.17    4.30
  -5   2  -1  523.40    6.55
  -5  -2   2  662.36    4.69
  -5   2  -2  613.48    7.12
  -5   2  -2  627.43    7.18
  -5  -2   2  530.36    5.20
  -5  -2   2  525.51    5.21
  -5   2  -2  595.68    4.38
  -5   2  -2  558.35    6.81
   5   2   3  638.83    7.22
  -5   2  -3  683.53    6.51
  -5   2  -3  688.36    6.55
  -5  -2   3  616.77    5.12
  -5   2  -3  637.05    7.23
  -5   2  -3  701.03    3.72
  -5  -2   3  605.85    5.11
   5   2   4  108.61    4.55
  -5   2  -4  120.40    4.67
  -5  -2   4  108.76    3.51
  -5   2  -4  114.85    5.90
  -5   2  -4  123.07    1.64
  -5   2  -4  120.65    4.73
  -5  -2   4  106.48    3.49
   5   2   5  130.34    6.42
  -5   2  -5  149.79    4.78
  -5  -2   5  131.27    3.56
  -5   2  -5  153.49    4.74
  -5  -2   5  130.12    3.59
  -5   2  -5  135.65    4.68
  -5  -2   5  124.08    2.75
   5   2   6  103.33    6.50
  -5   2  -6  101.58    4.87
  -5  -2   6   92.72    2.43
  -5  -2   6   95.48    2.49
  -5   2  -6   97.39    4.83
  -5  -2   6   85.59    2.41
  -5   2  -6   99.82    4.83
   5   2   7  329.77    6.29
  -5   2  -7  337.41    6.09
  -5   2  -7  345.76    6.12
  -5  -2   7  312.21    2.56
  -5  -2   7  311.13    2.63
  -5  -2   7  292.89    2.29
  -5   2  -7  315.55    6.04
  -5   2  -8  121.61    6.72
  -5   2  -8  122.55    6.75
  -5   2  -8  122.44    5.43
  -5   2  -9  224.46    8.30
  -5   2  -9  213.98    8.10
  -5   2  -9  188.46    8.01
  -5   2 -10  128.72    6.31
  -5   2 -10  110.17    6.50
  -5   2 -10  129.89    6.56
  -5   2 -11  186.34    9.12
  -5   2 -11  186.87    9.88
  -5   2 -11  170.17    9.54
  -5  -2  12   75.71    6.58
  -5   2 -12   86.11    8.11
  -5   2 -12   81.97    9.51
  -5   2 -12   79.56    7.96
  -5  -2  13   44.39    7.09
  -5   2 -13   40.23   11.52
  -5   2 -13   47.71   11.54
  -5   2 -13   34.62    8.40
   5   3   0   13.00    4.55
   5   3   0   20.70    4.57
  -5  -3   1   79.36    3.45
  -5   3  -1   85.61    3.09
  -5   3  -1   88.19    5.43
  -5  -3   1   80.83    3.46
  -5  -3   1   96.13    2.61
   5   3   2  652.24    7.31
  -5  -3   2  624.42    6.01
  -5   3  -2  725.28    5.28
  -5   3  -2  647.96    6.34
   5   3   2  659.90    7.34
  -5  -3   2  621.49    5.98
  -5  -3   2  731.86    5.61
  -5   3  -3  198.69    6.55
  -5  -3   3  182.01    4.49
   5   3   3  184.48    4.80
  -5  -3   3  181.36    4.50
  -5   3  -3  176.04    4.88
   5   3   3  181.06    4.76
  -5   3  -3  207.02    2.99
   5  -3  -3  177.11    3.72
  -5  -3   3  211.54    4.45
  -5  -3   4  549.99    5.99
  -5   3  -4  526.87    7.61
   5   3   4  476.33    7.47
  -5  -3   4  472.08    5.14
   5   3   4  485.02    7.49
  -5  -3   4  463.30    5.11
  -5   3  -4  474.75    6.40
  -5   3  -4  519.42    3.39
  -5  -3   5  562.79    5.77
  -5   3  -5  516.02    7.51
   5   3   5  501.61    8.06
  -5  -3   5  474.80    4.79
  -5  -3   5  484.02    4.81
  -5   3  -5  484.87    7.90
   5   3   5  498.73    8.05
  -5   3  -5  533.50    3.88
  -5  -3   6  554.74    5.99
  -5   3  -6  513.30    6.74
   5   3   6  477.82    7.89
   5   3   6  489.65    8.33
  -5  -3   6  447.47    4.20
  -5  -3   6  456.58    4.29
  -5   3  -6  505.70    6.80
  -5   3  -6  469.79    6.62
  -5  -3   7   73.44    6.10
   5   3   7   63.33    6.63
  -5   3  -7   68.05    6.48
  -5   3  -7   70.48    6.45
  -5  -3   7   63.75    2.57
  -5   3  -7   63.78    5.12
  -5  -3   7   62.55    2.56
  -5  -3   7   61.31    2.22
  -5  -3   8   71.11    4.90
   5   3   8   65.76    7.41
  -5   3  -8   67.69    7.25
  -5  -3   8   60.52    1.41
  -5   3  -8   68.93    5.40
  -5  -3   8   59.91    1.39
  -5   3  -8   76.06    7.27
   5   3   9   26.57    8.67
  -5   3  -9   28.13    6.13
  -5   3  -9   29.24    5.72
  -5   3  -9   30.55    5.71
   5   3  10   49.38    9.59
  -5   3 -10   53.02    8.91
  -5   3 -10   48.51    8.93
  -5   3 -10   41.90    8.32
  -5   3 -11   98.68    7.65
  -5   3 -11   12.88    7.81
  -5   3 -11   83.67    9.60
  -5  -3  12   15.56    6.74
  -5   3 -12   20.73   10.92
  -5   3 -12   12.76    9.60
  -5   3 -12    9.68   10.78
  -5  -3  13  104.60    7.77
  -5   3 -13  102.63   10.85
  -5   3 -13   96.97   10.88
  -5   3 -13   89.45    8.70
   5  -4   0  300.28    4.72
   5   4   0  290.00    5.92
   5  -4   0  296.87    5.22
   5   4   0  287.61    5.93
  -5  -4   1   35.54    4.10
   5  -4  -1   44.06    3.20
  -5  -4   1   40.51    4.10
  -5   4  -1   47.06    4.19
  -5   4  -1   44.92    3.48
   5  -4  -1   41.19    4.00
  -5  -4   1   46.34    3.40
   5  -4  -2  322.78    5.48
   5   4   2  293.65    6.97
  -5  -4   2  277.59    5.58
  -5  -4   2  280.38    5.64
  -5   4  -2  286.69    6.97
   5   4   2  291.73    6.93
  -5   4  -2  326.05    4.32
   5  -4  -2  291.83    6.10
  -5  -4   2  325.94    4.91
   5   4   3  270.15    6.85
  -5  -4   3  254.62    5.27
  -5  -4   3  250.18    5.26
   5   4   3  260.36    7.22
  -5   4  -3  269.64    6.04
  -5   4  -3  294.74    4.05
   5  -4  -3  269.34    5.35
  -5  -4   3  289.48    4.36
   5   4   4  350.00    6.63
  -5  -4   4  331.46    5.36
  -5  -4   4  330.12    5.36
   5   4   4  353.63    6.68
  -5   4  -4  364.66    6.11
  -5   4  -4  388.09    3.96
   5  -4  -4  343.55    4.80
  -5  -4   4  393.94    5.09
   5   4   5   68.42    5.39
   5   4   5   65.56    5.32
  -5  -4   5   63.82    3.86
  -5  -4   5   63.97    3.86
  -5   4  -5   65.88    6.67
   5  -4  -5   66.78    4.57
  -5   4  -5   71.61    2.57
  -5  -4   5   73.02    5.44
  -5   4  -6  137.85    3.05
   5   4   6  120.87    6.08
  -5   4  -6  137.98    7.26
   5   4   6  127.57    6.03
  -5  -4   6  126.16    3.62
  -5  -4   6  121.28    3.63
  -5   4  -6  124.37    5.51
   5  -4  -6  121.96    4.76
  -5  -4   6  153.54    6.00
  -5   4  -7   11.64    5.01
   5   4   7    6.94    5.95
  -5  -4   7    8.97    2.78
  -5   4  -7   11.36    7.15
   5   4   7    5.79    5.57
  -5  -4   7    8.03    2.92
   5  -4  -7    8.84    4.00
  -5  -4   7    6.27    6.31
  -5   4  -8   24.98    8.08
   5   4   8   22.38    6.08
   5   4   8   25.84    5.66
  -5  -4   8   23.88    2.63
  -5   4  -8   21.71    7.82
   5  -4  -8   21.82    3.67
  -5  -4   8   19.79    2.67
  -5  -4   8   22.12    7.29
  -5  -4   9  213.03    6.53
   5   4   9  179.93    9.57
  -5   4  -9  195.22    7.12
  -5   4  -9  192.03    7.07
   5   4   9  179.15    9.88
  -5   4  -9  160.27    9.12
  -5  -4  10   81.45    6.46
   5   4  10   81.85   10.36
  -5   4 -10   85.18    9.85
  -5   4 -10   67.72    9.16
  -5   4 -10   78.69    9.86
  -5  -4  11  174.47    7.51
   5   4  11  153.02    9.40
  -5   4 -11  165.57    8.60
  -5   4 -11  139.93    8.25
  -5   4 -11  164.36    8.53
  -5  -4  12  172.21    8.00
   5   4  12  164.23   13.14
  -5   4 -12  178.99   10.85
  -5   4 -12  173.88   10.61
  -5   4 -12  131.18   11.43
   5   5   0  159.32    6.42
   5  -5   0  166.62    4.90
   5   5   0  168.53    6.69
   5  -5   0  166.14    6.90
   5  -5  -1  290.36    5.64
  -5  -5   1  273.59    6.64
  -5  -5   1  265.91    6.57
  -5   5  -1  279.60    7.68
  -5   5  -1  297.21    4.90
  -5  -5   1  313.75    5.16
   5  -5  -1  283.06    5.96
  -5   5  -1  290.73    7.66
  -5   5  -2  205.97    6.08
   5  -5  -2  212.34    4.59
   5   5   2  213.99    7.73
   5   5   2  213.05    7.53
  -5  -5   2  190.69    6.08
  -5  -5   2  188.69    6.09
  -5   5  -2  207.46    6.11
  -5   5  -2  224.43    4.66
   5  -5  -2  210.64    6.13
  -5  -5   2  222.00    5.11
  -5   5  -3   30.77    5.57
   5   5   3   35.49    7.16
   5  -5  -3   27.28    5.22
   5   5   3   30.90    5.65
  -5  -5   3   32.36    5.10
[truncated: 42,028 more chars]
