# Supplementary material for: Re-refinement of sodium ammonium sulfate dihydrate at 170 K
Source: IUCrdata. 2020 Sep 25;5(Pt 9):x201275. doi: 10.1107/S2414314620012754 (PMC9462271; doi:10.1107/S2414314620012754)
Supplement: Supplementary file 2 [file x-05-x201275-Isup2.hkl]

data_I                                                                          
_shelx_title ' i2t1977_a.res in P2(1)2(1)2(1)'                                  
_shelx_refln_list_code          4                                               
_shelx_F_calc_maximum      101.90                                               
_exptl_crystal_F_000       360.00                                               
_reflns_d_resolution_high  0.7294                                               
                                                                                
loop_                                                                           
 _space_group_symop_operation_xyz                                               
 'x, y, z'                                                                      
 '-x+1/2, -y, z+1/2'                                                            
 '-x, y+1/2, -z+1/2'                                                            
 'x+1/2, -y+1/2, -z'                                                            
                                                                                
_cell_length_a     6.2001                                                       
_cell_length_b     8.1917                                                       
_cell_length_c    12.8121                                                       
_cell_angle_alpha  90.000                                                       
_cell_angle_beta   90.000                                                       
_cell_angle_gamma  90.000                                                       
                                                                                
_shelx_F_squared_multiplier     1.000                                           
                                                                                
loop_                                                                           
 _refln_index_h                                                                 
 _refln_index_k                                                                 
 _refln_index_l                                                                 
 _refln_F_squared_calc                                                          
 _refln_F_squared_meas                                                          
 _refln_F_squared_sigma                                                         
 _refln_observed_status                                                         
   2   0   0        675.57        703.74         2.16 o                         
   4   0   0       7238.34       6796.42       144.40 o                         
   6   0   0          1.17          1.96         1.72 o                         
   8   0   0         62.70         62.56         3.27 o                         
   1   1   0       2328.40       2235.81        13.20 o                         
   2   1   0       2171.88       2054.95        13.92 o                         
   3   1   0        287.31        257.87         1.02 o                         
   4   1   0       1184.29       1134.23        15.50 o                         
   5   1   0        603.29        606.93        16.21 o                         
   6   1   0        577.76        607.08        15.69 o                         
   7   1   0        123.79        131.90         3.95 o                         
   8   1   0         49.35         52.69         1.63 o                         
   0   2   0         33.66         27.15         1.60 o                         
   1   2   0       5246.79       4718.79        30.50 o                         
   2   2   0         43.86         44.17         0.52 o                         
   3   2   0       1115.63       1094.53         4.40 o                         
   4   2   0         20.54         16.20         0.78 o                         
   5   2   0        573.29        591.80        14.88 o                         
   6   2   0        131.15        139.55         4.22 o                         
   7   2   0         81.46         83.85         2.71 o                         
   8   2   0         41.78         48.61         1.71 o                         
   1   3   0         15.57         21.60         0.47 o                         
   2   3   0       1970.83       2106.60         9.46 o                         
   3   3   0        365.33        363.57         2.14 o                         
   4   3   0        156.39        157.57         1.93 o                         
   5   3   0         16.28         15.04         1.01 o                         
   6   3   0        106.90        105.59         3.70 o                         
   7   3   0         34.82         36.96         1.49 o                         
   8   3   0         14.93         15.31         1.86 o                         
   0   4   0        374.81        437.91         4.87 o                         
   1   4   0         42.64         37.39         0.63 o                         
   2   4   0         77.89         67.95         0.83 o                         
   3   4   0         46.71         51.59         0.95 o                         
   4   4   0          4.23          6.54         0.85 o                         
   5   4   0        233.98        233.98         3.03 o                         
   6   4   0         82.36         82.22         1.98 o                         
   7   4   0         37.47         40.14         1.88 o                         
   1   5   0        179.72        163.23         1.69 o                         
   2   5   0          0.76          0.94         0.77 o                         
   3   5   0         22.94         26.38         1.05 o                         
   4   5   0        306.10        300.50         3.61 o                         
   5   5   0        132.14        133.57         1.56 o                         
   6   5   0         48.29         43.01         1.50 o                         
   7   5   0          1.60          1.52         1.98 o                         
   0   6   0       5546.11       5266.79        90.50 o                         
   1   6   0         31.72         34.45         0.86 o                         
   2   6   0          0.27          0.65         1.00 o                         
   3   6   0         30.40         28.29         1.05 o                         
   4   6   0        993.97        993.95        12.20 o                         
   5   6   0          1.20          0.96         1.30 o                         
   6   6   0         21.42         20.25         1.62 o                         
   7   6   0         74.89         73.32         4.99 o                         
   1   7   0         50.99         52.50         1.10 o                         
   2   7   0       1088.48       1054.22        15.13 o                         
   3   7   0        153.98        151.48         2.54 o                         
   4   7   0         57.13         56.28         1.58 o                         
   5   7   0         13.53         12.46         1.95 o                         
   6   7   0        116.54        116.74         2.18 o                         
   0   8   0         85.46         83.67         1.95 o                         
   1   8   0        794.64        801.12        12.13 o                         
   2   8   0         44.53         44.42         1.37 o                         
   3   8   0        484.58        487.21         9.46 o                         
   4   8   0          9.21         12.28         1.81 o                         
   5   8   0        157.33        159.02         3.98 o                         
   1   9   0          2.14          2.77         1.53 o                         
   2   9   0          2.42          1.10         1.65 o                         
   3   9   0         94.61         89.18         2.00 o                         
   4   9   0          2.27          1.39         2.02 o                         
   5   9   0         25.41         18.22         2.46 o                         
   0  10   0          3.88          4.44         2.59 o                         
   1  10   0         80.12         81.09         1.94 o                         
   2  10   0         19.19         15.60         2.21 o                         
   3  10   0        104.67        108.19         2.31 o                         
   1  11   0         20.21         14.07         2.43 o                         
   1   0   1       1408.91       1551.24         6.34 o                         
   2   0   1       6038.66       5604.84        41.09 o                         
   3   0   1          4.56         12.54         2.09 o                         
   4   0   1       1490.07       1430.41        18.74 o                         
   5   0   1        778.56        747.39        13.60 o                         
   6   0   1        447.89        445.47        10.80 o                         
   7   0   1         68.06         68.06         2.23 o                         
   8   0   1        135.08        139.34         3.49 o                         
  -8   1   1         75.63         70.26         2.02 o                         
  -7   1   1         88.23         92.36         2.57 o                         
  -6   1   1        261.73        263.87         7.95 o                         
  -5   1   1        423.72        436.45        10.71 o                         
  -4   1   1         26.54         29.97         0.69 o                         
  -3   1   1        253.85        273.66         2.33 o                         
  -2   1   1        223.71        256.50         1.64 o                         
  -1   1   1       1864.29       1845.44         9.36 o                         
   0   1   1         13.81         14.55         0.27 o                         
   1   1   1       1862.46       1872.72         6.02 o                         
   2   1   1        224.40        261.46         0.94 o                         
   3   1   1        241.97        256.32         3.84 o                         
   4   1   1         25.50         27.09         1.11 o                         
   5   1   1        426.85        425.94        11.58 o                         
   6   1   1        264.88        253.88         6.80 o                         
   7   1   1         85.33         87.78         3.10 o                         
   8   1   1         75.74         72.04         4.95 o                         
  -8   2   1         21.77         21.49         1.50 o                         
  -7   2   1         12.34         13.08         1.29 o                         
  -6   2   1        191.49        203.16         6.05 o                         
  -5   2   1        423.26        429.31         7.51 o                         
  -4   2   1        528.24        499.42         7.16 o                         
  -3   2   1        274.96        261.85         1.66 o                         
  -2   2   1        935.68        854.41         7.48 o                         
  -1   2   1       3569.87       3216.97        33.70 o                         
   0   2   1       2515.99       2511.75        18.59 o                         
   1   2   1       3562.07       3295.69        26.37 o                         
   2   2   1        936.25        857.50         7.90 o                         
   3   2   1        283.49        272.71         2.58 o                         
   4   2   1        540.60        502.99         8.95 o                         
   5   2   1        424.63        434.50        12.21 o                         
   6   2   1        191.73        195.22         4.79 o                         
   7   2   1         13.09         13.33         1.32 o                         
   8   2   1         23.33         21.47         1.69 o                         
  -8   3   1          3.73          3.37         1.70 o                         
  -7   3   1         54.64         55.76         2.01 o                         
  -6   3   1        251.15        262.31         7.34 o                         
  -5   3   1         68.54         69.63         1.26 o                         
  -4   3   1        232.66        228.18         2.11 o                         
  -3   3   1         48.50         48.57         0.67 o                         
  -2   3   1        164.57        166.92         1.07 o                         
  -1   3   1        128.93        149.44         2.35 o                         
   0   3   1       1193.53       1018.16         8.42 o                         
   1   3   1        139.00        162.51         2.37 o                         
   2   3   1        166.18        164.00         1.87 o                         
   3   3   1         43.49         44.75         0.82 o                         
   4   3   1        230.18        225.40         2.80 o                         
   5   3   1         69.16         69.50         2.08 o                         
   6   3   1        253.21        263.61         6.61 o                         
   7   3   1         55.33         53.13         2.45 o                         
   8   3   1          4.31          5.00         1.76 o                         
  -7   4   1         28.36         29.10         1.72 o                         
  -6   4   1         73.31         76.91         1.91 o                         
  -5   4   1         32.15         33.97         1.10 o                         
  -4   4   1        675.67        676.29         4.39 o                         
  -3   4   1        143.55        138.72         1.64 o                         
  -2   4   1        399.94        382.35         4.47 o                         
  -1   4   1        110.17         93.94         0.75 o                         
   0   4   1       5908.91       5605.59        36.44 o                         
   1   4   1        110.36         93.15         1.27 o                         
   2   4   1        407.82        391.59         4.42 o                         
   3   4   1        144.18        138.92         1.55 o                         
   4   4   1        667.10        660.74         6.91 o                         
   5   4   1         31.99         34.42         1.12 o                         
   6   4   1         74.70         81.06         2.14 o                         
   7   4   1         29.20         31.49         1.77 o                         
  -7   5   1          3.82          2.65         2.11 o                         
  -6   5   1        212.93        216.32         3.62 o                         
  -5   5   1        222.71        226.07         2.95 o                         
  -4   5   1        166.35        157.18         1.52 o                         
  -3   5   1         35.06         33.44         1.13 o                         
  -2   5   1         11.00          8.73         0.91 o                         
  -1   5   1        484.74        484.30         5.18 o                         
   0   5   1        344.29        349.73         3.15 o                         
   1   5   1        491.16        485.77         5.43 o                         
   2   5   1          9.00          8.05         0.82 o                         
   3   5   1         37.57         37.01         0.96 o                         
   4   5   1        168.89        164.04         1.82 o                         
   5   5   1        225.61        230.10         3.37 o                         
   6   5   1        212.75        216.93         5.46 o                         
   7   5   1          3.15          1.07         1.83 o                         
  -7   6   1        105.46         94.40         7.06 o                         
  -6   6   1         88.39         90.06         1.87 o                         
  -5   6   1        254.68        263.42         2.26 o                         
  -4   6   1        142.31        138.75         1.38 o                         
  -3   6   1        542.27        544.33         7.39 o                         
  -2   6   1        146.79        145.86         2.06 o                         
  -1   6   1        731.28        718.54         7.93 o                         
   0   6   1         45.77         39.37         0.82 o                         
   1   6   1        734.04        728.18         7.45 o                         
   2   6   1        142.70        140.36         1.87 o                         
   3   6   1        534.17        532.97         8.21 o                         
   4   6   1        141.17        138.82         1.97 o                         
   5   6   1        254.86        264.36         4.61 o                         
   6   6   1         86.29         88.34         1.89 o                         
   7   6   1        104.08        103.41         3.08 o                         
  -6   7   1         99.32         89.96         2.13 o                         
  -5   7   1         83.59         83.87         1.95 o                         
  -4   7   1         85.43         82.05         1.76 o                         
  -3   7   1        142.75        133.83         2.03 o                         
  -2   7   1         67.77         68.34         1.28 o                         
  -1   7   1        175.90        173.99         2.70 o                         
   0   7   1        111.50        102.34         1.32 o                         
   1   7   1        169.22        166.26         2.35 o                         
   2   7   1         71.07         70.42         1.22 o                         
   3   7   1        149.27        139.12         2.86 o                         
   4   7   1         86.26         82.23         1.61 o                         
   5   7   1         83.26         83.81         1.77 o                         
   6   7   1        101.28         92.72         2.23 o                         
  -5   8   1        213.95        218.08         3.45 o                         
  -4   8   1        282.59        280.12         4.10 o                         
  -3   8   1         13.26          8.68         1.49 o                         
  -2   8   1        113.03        114.73         2.97 o                         
  -1   8   1        291.91        295.77         5.48 o                         
   0   8   1        465.04        483.79         7.70 o                         
   1   8   1        293.49        296.12         3.79 o                         
   2   8   1        112.79        112.38         2.03 o                         
   3   8   1         11.71          9.33         1.42 o                         
   4   8   1        282.13        289.36         4.53 o                         
   5   8   1        213.49        213.54         2.79 o                         
  -5   9   1         45.16         42.43         3.11 o                         
  -4   9   1        134.00        132.59         2.40 o                         
  -3   9   1         31.09         34.88         1.76 o                         
  -2   9   1         93.88         91.74         1.81 o                         
  -1   9   1        152.26        150.99         2.91 o                         
   0   9   1        187.17        186.44         2.62 o                         
   1   9   1        157.56        155.86         2.15 o                         
   2   9   1         94.31         92.78         1.80 o                         
   3   9   1         28.85         31.13         1.83 o                         
   4   9   1        132.80        131.36         2.39 o                         
   5   9   1         46.71         45.25         3.13 o                         
  -3  10   1        152.33        152.58         2.83 o                         
  -2  10   1         52.48         50.78         2.04 o                         
  -1  10   1        200.15        205.11         4.00 o                         
   0  10   1        246.77        255.81         5.72 o                         
   1  10   1        196.18        201.58         3.28 o                         
   2  10   1         53.97         51.99         1.91 o                         
   3  10   1        154.94        155.40         2.81 o                         
  -1  11   1         61.11         59.33         2.72 o                         
   0  11   1         56.40         54.95         2.43 o                         
   1  11   1         60.07         51.77         4.41 o                         
   0   0   2        849.74        886.02        13.76 o                         
   1   0   2       2231.58       2455.87        15.60 o                         
   2   0   2        236.25        246.91         3.55 o                         
   3   0   2        999.14        893.42        12.14 o                         
   4   0   2        674.36        696.27        12.37 o                         
   5   0   2        752.34        734.93        14.25 o                         
   6   0   2         72.18         78.03         2.33 o                         
   7   0   2        110.95        112.14         3.07 o                         
   8   0   2         16.85         11.22         2.11 o                         
  -8   1   2        108.69        104.22         3.35 o                         
  -7   1   2         18.25         19.94         1.07 o                         
  -6   1   2         15.43         16.28         0.78 o                         
  -5   1   2         74.41         72.75         2.16 o                         
  -4   1   2        695.59        721.04        15.41 o                         
  -3   1   2        638.80        705.99         7.65 o                         
  -2   1   2       1650.29       1641.68         8.58 o                         
  -1   1   2        742.54        802.70         3.30 o                         
   0   1   2       3674.80       3621.54        21.00 o                         
   1   1   2        742.72        808.14         2.59 o                         
   2   1   2       1650.06       1679.39         7.27 o                         
   3   1   2        651.67        711.31         9.41 o                         
   4   1   2        678.54        662.87        13.26 o                         
   5   1   2         75.82         70.33         1.64 o                         
   6   1   2         15.32         16.04         1.08 o                         
   7   1   2         19.60         22.87         1.85 o                         
   8   1   2        104.05        104.77         8.75 o                         
  -8   2   2         25.49         19.21         3.77 o                         
  -7   2   2          7.06          6.39         1.11 o                         
  -6   2   2        524.00        539.08        13.83 o                         
  -5   2   2        452.79        456.94         8.55 o                         
  -4   2   2         62.12         60.20         0.93 o                         
  -3   2   2         83.00         84.63         0.68 o                         
  -2   2   2        438.01        399.48         1.85 o                         
  -1   2   2       2612.56       2490.41        14.99 o                         
   0   2   2       1597.29       1683.18         9.59 o                         
   1   2   2       2617.40       2478.17        12.41 o                         
   2   2   2        411.38        385.91         3.82 o                         
   3   2   2         85.42         90.24         1.10 o                         
   4   2   2         61.92         60.60         1.30 o                         
   5   2   2        455.68        469.31        13.52 o                         
   6   2   2        511.03        508.93        15.56 o                         
   7   2   2          6.48          5.31         1.20 o                         
   8   2   2         25.43         23.80         1.53 o                         
  -8   3   2         22.83         20.00         1.29 o                         
  -7   3   2         37.39         40.20         1.26 o                         
  -6   3   2        108.63        104.14         2.92 o                         
  -5   3   2        538.37        536.09        10.84 o                         
  -4   3   2        168.54        160.36         1.66 o                         
  -3   3   2        387.31        386.77         1.74 o                         
  -2   3   2       1035.45       1041.05         8.22 o                         
  -1   3   2         34.58         42.04         0.57 o                         
   0   3   2        143.50        156.39         1.77 o                         
   1   3   2         28.49         35.02         0.47 o                         
   2   3   2       1037.41       1037.99         7.50 o                         
   3   3   2        389.87        397.93         4.99 o                         
   4   3   2        166.03        161.70         2.39 o                         
   5   3   2        534.40        534.49        12.68 o                         
   6   3   2        108.73        105.78         3.85 o                         
   7   3   2         37.44         40.50         1.56 o                         
   8   3   2         22.17         20.39         2.45 o                         
  -7   4   2          3.60          2.93         1.60 o                         
  -6   4   2        295.54        298.60         3.67 o                         
  -5   4   2        240.50        237.45         1.90 o                         
  -4   4   2        493.62        489.04         3.51 o                         
  -3   4   2         53.89         53.25         0.83 o                         
  -2   4   2       1121.33       1122.21         8.25 o                         
  -1   4   2        377.15        387.45         5.35 o                         
   0   4   2       2071.82       2025.73        15.43 o                         
   1   4   2        366.92        373.58         3.53 o                         
   2   4   2       1128.34       1112.26        12.14 o                         
   3   4   2         50.69         50.60         0.76 o                         
   4   4   2        492.40        491.88         5.33 o                         
   5   4   2        234.17        241.91         5.25 o                         
   6   4   2        300.34        310.86        10.34 o                         
   7   4   2          2.96          3.83         1.91 o                         
  -7   5   2          0.93          0.30         1.93 o                         
  -6   5   2         34.61         34.56         1.51 o                         
  -5   5   2        168.89        167.19         1.90 o                         
  -4   5   2        478.49        465.58         2.97 o                         
  -3   5   2         78.88         84.03         1.13 o                         
  -2   5   2        523.62        509.43         7.17 o                         
  -1   5   2        722.58        727.21        10.28 o                         
   0   5   2        296.67        272.60         1.94 o                         
   1   5   2        717.67        725.48         6.99 o                         
   2   5   2        524.59        515.40         4.60 o                         
   3   5   2         80.27         83.52         1.11 o                         
   4   5   2        490.50        483.77         6.76 o                         
   5   5   2        167.75        167.18         2.18 o                         
   6   5   2         34.66         34.46         1.79 o                         
   7   5   2          0.86         -0.27         1.95 o                         
  -7   6   2         69.30         61.31         4.08 o                         
  -6   6   2         25.67         24.91         1.64 o                         
  -5   6   2        511.23        509.63         4.16 o                         
  -4   6   2        122.89        118.88         1.50 o                         
  -3   6   2        503.27        496.46         6.36 o                         
  -2   6   2        310.53        295.83         4.94 o                         
  -1   6   2       1604.08       1590.72        20.75 o                         
   0   6   2        166.22        150.05         1.50 o                         
   1   6   2       1600.55       1572.45        18.52 o                         
   2   6   2        311.04        297.09         3.30 o                         
   3   6   2        506.32        506.64         6.55 o                         
   4   6   2        122.64        124.34         2.18 o                         
   5   6   2        510.98        513.08         7.05 o                         
   6   6   2         26.43         26.61         1.74 o                         
   7   6   2         71.43         64.09         5.73 o                         
  -6   7   2         33.58         28.50         2.09 o                         
  -5   7   2        207.59        205.43         2.67 o                         
  -4   7   2        249.03        260.68         2.94 o                         
  -3   7   2        350.87        343.09         3.99 o                         
  -2   7   2        362.36        356.49         6.05 o                         
  -1   7   2        400.70        392.80         6.36 o                         
   0   7   2        986.97       1005.09        13.38 o                         
   1   7   2        400.58        392.16         5.69 o                         
   2   7   2        362.64        356.32         5.02 o                         
   3   7   2        356.42        348.91         5.94 o                         
   4   7   2        247.03        264.05         4.51 o                         
   5   7   2        209.17        210.27         4.23 o                         
   6   7   2         33.65         33.03         2.11 o                         
  -5   8   2         34.96         32.91         2.05 o                         
  -4   8   2         27.20         29.67         1.88 o                         
  -3   8   2         54.97         51.02         2.26 o                         
  -2   8   2        690.75        699.82        10.65 o                         
  -1   8   2        141.08        139.18         2.47 o                         
   0   8   2        274.87        266.54         3.94 o                         
   1   8   2        138.10        136.27         2.08 o                         
   2   8   2        687.89        687.80        10.87 o                         
   3   8   2         56.48         54.82         1.46 o                         
   4   8   2         27.18         30.55         1.57 o                         
   5   8   2         34.26         33.54         2.26 o                         
  -4   9   2         48.26         42.10         2.44 o                         
  -3   9   2         61.59         60.83         2.01 o                         
  -2   9   2         14.91         13.69         1.62 o                         
  -1   9   2         90.97         92.17         1.68 o                         
   0   9   2         77.01         79.23         1.60 o                         
   1   9   2         93.16         93.14         1.59 o                         
   2   9   2         15.18         13.60         1.72 o                         
   3   9   2         60.21         58.58         1.76 o                         
   4   9   2         47.55         42.83         1.84 o                         
  -3  10   2         54.36         50.50         2.43 o                         
  -2  10   2        119.86        121.28         2.20 o                         
  -1  10   2         25.02         27.45         1.82 o                         
   0  10   2         58.70         65.68         1.91 o                         
   1  10   2         23.64         25.06         1.82 o                         
   2  10   2        120.05        123.95         2.18 o                         
   3  10   2         52.44         45.71         3.34 o                         
  -1  11   2         47.57         48.16         2.51 o                         
   0  11   2         36.64         42.29         2.46 o                         
   1  11   2         46.72         46.17         2.28 o                         
   1   0   3       1972.28       2111.99        32.35 o                         
   2   0   3       2885.48       2510.82        44.06 o                         
   3   0   3       2210.68       2232.64        47.49 o                         
   4   0   3         18.33         16.58         0.82 o                         
   5   0   3         62.30         65.64         1.52 o                         
   6   0   3        322.01        305.11         7.05 o                         
   7   0   3        237.68        227.86         5.42 o                         
   8   0   3         24.26         20.18         2.48 o                         
  -8   1   3         39.03         36.38         2.33 o                         
  -7   1   3          9.61          6.25         1.59 o                         
  -6   1   3        276.93        271.40         5.56 o                         
  -5   1   3        521.69        526.49         8.80 o                         
  -4   1   3       1002.67        992.37        16.30 o                         
  -3   1   3         87.02        101.40         1.87 o                         
  -2   1   3       1570.95       1594.93        12.46 o                         
  -1   1   3        878.27        834.04         6.14 o                         
   0   1   3       4859.16       4450.18        29.27 o                         
   1   1   3        876.54        850.63         5.85 o                         
   2   1   3       1593.36       1668.67        13.78 o                         
   3   1   3         80.69         96.09         1.58 o                         
   4   1   3       1003.77        988.64        18.72 o                         
   5   1   3        516.25        519.32        14.93 o                         
   6   1   3        284.89        305.25         8.73 o                         
   7   1   3          9.36          7.09         1.74 o                         
   8   1   3         39.40         34.97         4.16 o                         
  -8   2   3         87.41         78.50         4.36 o                         
  -7   2   3         41.87         40.90         4.94 o                         
  -6   2   3         27.16         28.15         0.79 o                         
  -5   2   3        523.25        522.77         9.05 o                         
  -4   2   3        259.32        265.75         2.13 o                         
  -3   2   3        961.31        936.65         4.00 o                         
  -2   2   3       2565.34       2618.06        14.56 o                         
  -1   2   3       4377.62       3984.78        29.14 o                         
   0   2   3         41.14         33.28         0.48 o                         
   1   2   3       4369.19       4022.87        22.90 o                         
   2   2   3       2565.09       2606.94        15.77 o                         
   3   2   3        944.93        932.67         5.47 o                         
   4   2   3        262.46        269.57         3.98 o                         
   5   2   3        516.52        523.58        10.87 o                         
   6   2   3         27.74         28.09         1.02 o                         
   7   2   3         40.67         45.54         1.19 o                         
   8   2   3         89.32         88.68         3.98 o                         
  -8   3   3         25.95         22.90         2.14 o                         
  -7   3   3        156.33        159.30         2.78 o                         
  -6   3   3        128.21        130.75         2.37 o                         
  -5   3   3        141.72        143.35         1.94 o                         
  -4   3   3        230.51        218.72         1.09 o                         
  -3   3   3        367.38        368.55         1.51 o                         
  -2   3   3        425.45        424.47         2.57 o                         
  -1   3   3        882.18        977.56        10.45 o                         
   0   3   3       2371.38       2419.49        26.66 o                         
   1   3   3        898.88       1007.55         7.59 o                         
   2   3   3        427.93        433.01         3.89 o                         
   3   3   3        360.44        364.21         4.60 o                         
   4   3   3        233.26        226.51         4.13 o                         
   5   3   3        148.12        151.70         3.41 o                         
   6   3   3        129.42        133.79         3.10 o                         
   7   3   3        154.14        164.90         5.82 o                         
   8   3   3         25.54         16.88         2.58 o                         
  -7   4   3          5.56          4.29         1.31 o                         
  -6   4   3        122.68        126.44         2.65 o                         
  -5   4   3        212.52        206.02         1.92 o                         
  -4   4   3        304.19        308.89         1.45 o                         
  -3   4   3         43.84         42.31         0.80 o                         
  -2   4   3         27.36         28.27         0.78 o                         
  -1   4   3         80.24         78.39         1.24 o                         
   0   4   3        579.61        561.87         6.05 o                         
   1   4   3         81.21         78.77         0.63 o                         
   2   4   3         24.87         25.75         0.67 o                         
   3   4   3         48.56         47.57         0.75 o                         
   4   4   3        300.04        312.12         4.67 o                         
   5   4   3        217.25        217.64         4.06 o                         
   6   4   3        121.34        128.30         3.74 o                         
   7   4   3          5.06          4.88         1.54 o                         
  -7   5   3         39.60         33.14         2.52 o                         
  -6   5   3        172.53        181.20         2.55 o                         
  -5   5   3         24.47         23.51         1.20 o                         
  -4   5   3        249.76        247.91         1.42 o                         
  -3   5   3        175.93        171.96         1.34 o                         
  -2   5   3        195.70        190.34         2.35 o                         
  -1   5   3         84.59         89.81         1.62 o                         
   0   5   3       1436.41       1367.22        15.36 o                         
   1   5   3         86.19         92.33         0.88 o                         
   2   5   3        187.53        182.86         1.86 o                         
   3   5   3        178.40        175.66         1.95 o                         
   4   5   3        246.31        251.95         3.46 o                         
   5   5   3         25.46         26.59         1.30 o                         
   6   5   3        167.89        178.83         4.66 o                         
   7   5   3         40.13         36.61         2.06 o                         
  -7   6   3         88.70         81.32         6.01 o                         
  -6   6   3        117.58        110.82         1.71 o                         
  -5   6   3         37.69         36.16         1.47 o                         
  -4   6   3        102.58        101.37         1.28 o                         
  -3   6   3        646.00        643.47         6.20 o                         
  -2   6   3        360.64        370.50         5.47 o                         
  -1   6   3        684.76        687.06         8.41 o                         
   0   6   3        538.50        510.28         5.57 o                         
   1   6   3        695.09        694.58         9.46 o                         
   2   6   3        364.40        371.09         5.04 o                         
   3   6   3        644.04        640.53         9.36 o                         
   4   6   3        102.23        104.01         1.89 o                         
   5   6   3         39.73         39.90         1.51 o                         
   6   6   3        118.63        115.86         6.73 o                         
   7   6   3         88.80         87.18         2.44 o                         
  -6   7   3         41.93         40.62         2.23 o                         
  -5   7   3        381.01        377.23         4.23 o                         
  -4   7   3         53.24         50.43         1.54 o                         
  -3   7   3        114.66        113.55         2.22 o                         
  -2   7   3        150.07        158.14         2.64 o                         
  -1   7   3        383.05        373.87         5.64 o                         
   0   7   3        131.62        132.44         1.86 o                         
   1   7   3        385.10        371.01         4.93 o                         
   2   7   3        151.95        157.68         1.91 o                         
   3   7   3        108.72        108.31         1.87 o                         
   4   7   3         52.30         51.51         1.36 o                         
   5   7   3        379.83        389.28         6.12 o                         
   6   7   3         44.01         46.49         2.21 o                         
  -5   8   3         11.34         11.19         2.03 o                         
  -4   8   3        296.91        288.10         4.31 o                         
  -3   8   3         92.32         92.50         1.76 o                         
  -2   8   3         10.16         12.80         1.51 o                         
  -1   8   3        226.57        233.45         4.48 o                         
   0   8   3        378.43        383.23         5.86 o                         
   1   8   3        224.28        231.05         3.10 o                         
   2   8   3         10.28         11.81         1.39 o                         
   3   8   3         91.48         89.53         3.39 o                         
   4   8   3        300.14        293.57         4.88 o                         
   5   8   3         10.87         11.29         1.98 o                         
  -4   9   3         36.11         36.30         2.52 o                         
  -3   9   3         49.15         47.65         2.33 o                         
  -2   9   3          1.17          1.12         1.65 o                         
  -1   9   3         30.93         32.34         1.61 o                         
   0   9   3         30.28         32.16         1.60 o                         
   1   9   3         32.06         31.61         1.59 o                         
   2   9   3          1.21          0.96         1.77 o                         
   3   9   3         49.89         46.95         2.37 o                         
   4   9   3         37.42         41.29         1.97 o                         
  -3  10   3          1.53          1.71         2.84 o                         
  -2  10   3         66.55         64.74         2.14 o                         
  -1  10   3         18.21         14.97         1.95 o                         
   0  10   3        172.69        179.00         2.63 o                         
   1  10   3         18.38         17.66         1.95 o                         
   2  10   3         65.79         61.27         2.15 o                         
   3  10   3          2.06          2.53         2.09 o                         
   0  11   3         93.76         90.11         2.67 o                         
   0   0   4       6591.05       5827.59       225.16 o                         
   1   0   4       2956.41       3131.25        42.26 o                         
   2   0   4        917.64        906.54         4.16 o                         
   3   0   4       1875.09       1902.40        43.50 o                         
   4   0   4        727.46        723.79        24.08 o                         
   5   0   4         41.96         47.15         1.40 o                         
   6   0   4        300.38        283.22         7.95 o                         
   7   0   4         31.78         30.10         1.67 o                         
   8   0   4        134.31        117.51         5.04 o                         
  -8   1   4         73.48         66.95         2.42 o                         
  -7   1   4        116.92        111.17         3.39 o                         
  -6   1   4        202.52        191.26         5.69 o                         
  -5   1   4         95.16         97.60         2.37 o                         
  -4   1   4         29.23         35.49         0.87 o                         
  -3   1   4        415.99        428.80         6.21 o                         
  -2   1   4         23.58         21.92         0.37 o                         
  -1   1   4        264.52        273.25         2.28 o                         
   0   1   4        985.08       1102.38         7.30 o                         
   1   1   4        248.33        252.37         1.98 o                         
   2   1   4         26.54         26.19         0.52 o                         
   3   1   4        422.41        441.75         5.50 o                         
   4   1   4         29.94         36.52         1.42 o                         
   5   1   4         91.15         92.46         2.18 o                         
   6   1   4        202.21        192.69         6.28 o                         
   7   1   4        117.07        112.00         3.36 o                         
   8   1   4         74.38         64.29         6.20 o                         
  -8   2   4         17.37         13.86         2.57 o                         
  -7   2   4        171.56        163.95        10.31 o                         
  -6   2   4        176.11        170.26         2.96 o                         
  -5   2   4         84.78         88.50         1.21 o                         
  -4   2   4        312.86        310.34         2.12 o                         
  -3   2   4       1921.02       1846.39         8.17 o                         
  -2   2   4       1163.02       1195.58         5.98 o                         
  -1   2   4       2279.16       2228.04        11.87 o                         
   0   2   4         70.38         44.85         0.54 o                         
   1   2   4       2290.29       2252.41        17.31 o                         
   2   2   4       1166.44       1218.49         9.34 o                         
   3   2   4       1927.38       1879.99        21.71 o                         
   4   2   4        315.57        321.16         3.14 o                         
   5   2   4         84.84         93.69         2.02 o                         
   6   2   4        176.19        185.10         6.90 o                         
   7   2   4        171.81        172.48         5.24 o                         
   8   2   4         17.24         17.26         2.24 o                         
  -7   3   4         13.20         11.98         1.83 o                         
  -6   3   4        224.67        241.39         5.38 o                         
  -5   3   4        388.91        389.49         4.69 o                         
  -4   3   4         70.65         70.03         0.79 o                         
  -3   3   4         76.86         74.63         0.73 o                         
  -2   3   4       2541.01       2347.05        14.94 o                         
  -1   3   4       1439.37       1533.49        10.65 o                         
   0   3   4         21.25         21.69         0.63 o                         
   1   3   4       1437.77       1516.56         8.00 o                         
   2   3   4       2532.68       2348.10        11.11 o                         
   3   3   4         76.68         76.19         1.05 o                         
   4   3   4         70.42         73.16         1.78 o                         
   5   3   4        388.30        396.94         8.48 o                         
   6   3   4        221.28        238.90         6.50 o                         
   7   3   4         13.26         13.73         1.17 o                         
  -7   4   4         42.62         43.67         2.01 o                         
  -6   4   4        120.75        115.13         1.98 o                         
  -5   4   4        279.69        281.17         2.16 o                         
  -4   4   4        744.31        729.33         3.77 o                         
  -3   4   4        356.75        349.00         1.77 o                         
  -2   4   4        120.97        126.12         3.35 o                         
  -1   4   4        965.70        975.86        11.20 o                         
   0   4   4       1858.00       1759.73        25.36 o                         
   1   4   4        948.30        940.02         6.72 o                         
   2   4   4        119.85        118.64         1.16 o                         
   3   4   4        364.39        363.39         2.94 o                         
   4   4   4        744.09        742.67         9.86 o                         
   5   4   4        277.61        286.91         6.06 o                         
   6   4   4        121.44        122.86         3.69 o                         
   7   4   4         42.92         46.00         2.37 o                         
  -7   5   4         76.29         70.76         7.68 o                         
  -6   5   4         11.22          9.72         1.28 o                         
  -5   5   4         82.42         80.35         1.24 o                         
  -4   5   4        111.66        108.93         1.18 o                         
  -3   5   4        356.73        348.57         2.04 o                         
  -2   5   4         38.27         41.55         0.88 o                         
  -1   5   4        576.02        563.91         6.99 o                         
   0   5   4        707.40        722.07        10.67 o                         
   1   5   4        571.45        553.75         5.86 o                         
   2   5   4         37.51         40.27         0.80 o                         
   3   5   4        357.72        355.52         2.66 o                         
   4   5   4        112.25        113.43         1.48 o                         
   5   5   4         80.63         80.49         2.04 o                         
   6   5   4         10.97          9.83         1.59 o                         
   7   5   4         78.22         80.39         2.92 o                         
  -6   6   4         75.45         70.82         2.44 o                         
  -5   6   4        110.03        108.59         1.48 o                         
  -4   6   4        239.60        233.68         2.11 o                         
  -3   6   4        173.06        170.68         2.33 o                         
  -2   6   4         45.43         44.84         1.29 o                         
  -1   6   4         61.55         56.68         1.16 o                         
   0   6   4        360.71        371.01         5.12 o                         
   1   6   4         59.97         52.98         0.90 o                         
   2   6   4         45.37         45.76         0.94 o                         
   3   6   4        174.89        175.00         2.08 o                         
   4   6   4        242.94        243.10         3.49 o                         
   5   6   4        110.04        107.92         1.84 o                         
   6   6   4         74.99         73.45         2.06 o                         
  -6   7   4         23.18         19.60         1.85 o                         
  -5   7   4         39.61         38.34         2.36 o                         
  -4   7   4         26.11         28.14         1.51 o                         
  -3   7   4         52.20         50.93         1.25 o                         
  -2   7   4         16.28         17.30         1.54 o                         
  -1   7   4        151.60        141.95         2.69 o                         
   0   7   4        222.77        214.76         3.64 o                         
   1   7   4        144.14        134.86         2.11 o                         
   2   7   4         19.45         19.06         1.08 o                         
   3   7   4         55.09         53.80         1.17 o                         
   4   7   4         26.01         28.24         1.29 o                         
   5   7   4         37.49         36.99         1.77 o                         
   6   7   4         24.71         21.56         1.94 o                         
  -5   8   4          0.14          0.77         2.00 o                         
  -4   8   4         95.16         95.13         2.05 o                         
  -3   8   4        201.65        201.55         2.97 o                         
  -2   8   4        116.85        116.56         2.99 o                         
  -1   8   4         84.57         88.39         1.92 o                         
   0   8   4        245.85        264.14         4.67 o                         
   1   8   4         86.32         89.58         1.46 o                         
   2   8   4        117.24        115.16         1.51 o                         
   3   8   4        202.93        205.77         2.45 o                         
   4   8   4         96.43         98.59         1.97 o                         
   5   8   4          0.41          0.22         2.12 o                         
  -4   9   4         47.31         42.45         3.98 o                         
  -3   9   4         10.03          8.98         2.32 o                         
  -2   9   4        147.62        142.71         4.35 o                         
  -1   9   4         48.08         51.53         1.75 o                         
   0   9   4          2.64          2.21         1.55 o                         
   1   9   4         46.92         49.13         1.73 o                         
   2   9   4        145.07        140.04         2.13 o                         
   3   9   4         10.31         10.50         1.95 o                         
   4   9   4         46.92         47.41         2.23 o                         
  -3  10   4        106.44        102.29         2.76 o                         
  -2  10   4         34.16         34.35         2.63 o                         
  -1  10   4        203.58        214.71         3.99 o                         
   0  10   4        320.67        329.27         7.04 o                         
   1  10   4        200.89        211.91         5.47 o                         
   2  10   4         34.08         33.73         1.94 o                         
   3  10   4        108.96        104.72         3.43 o                         
   1   0   5         15.21         23.34         0.35 o                         
   2   0   5      10384.05      10133.94        93.78 o                         
   3   0   5        373.40        380.33         4.46 o                         
   4   0   5          2.17          4.23         0.67 o                         
   5   0   5        366.55        339.58        10.75 o                         
   6   0   5        103.20        107.80         4.18 o                         
   7   0   5          8.40          5.64         1.62 o                         
   8   0   5         23.89         22.37         2.06 o                         
  -8   1   5         45.74         37.05         2.04 o                         
  -7   1   5         20.20         19.09         1.79 o                         
  -6   1   5        188.25        182.18         5.89 o                         
  -5   1   5         20.09         22.63         1.31 o                         
  -4   1   5        487.20        479.90        10.27 o                         
  -3   1   5        130.61        139.02         2.51 o                         
  -2   1   5        392.27        414.14         1.14 o                         
  -1   1   5        359.32        356.56         1.64 o                         
   0   1   5        839.84        747.78        11.82 o                         
   1   1   5        345.64        339.02         3.41 o                         
   2   1   5        371.79        383.19         4.27 o                         
   3   1   5        127.07        136.53         1.81 o                         
   4   1   5        487.65        488.77        10.87 o                         
   5   1   5         19.24         23.53         1.79 o                         
   6   1   5        179.95        172.35         5.93 o                         
   7   1   5         19.29         19.37         1.60 o                         
   8   1   5         45.39         33.53         6.26 o                         
  -8   2   5         71.83         60.25        24.30 o                         
  -7   2   5         57.94         57.10         4.23 o                         
  -6   2   5         10.65         11.06         1.39 o                         
  -5   2   5        105.55        104.54         1.31 o                         
  -4   2   5        466.70        450.66         4.06 o                         
  -3   2   5        957.50        962.94         7.13 o                         
  -2   2   5        115.81        119.74         1.22 o                         
  -1   2   5        973.16        959.88         5.86 o                         
   0   2   5        434.95        452.35         2.53 o                         
   1   2   5        974.87        952.36        11.12 o                         
   2   2   5        118.17        120.68         0.87 o                         
   3   2   5        955.90        977.14         9.36 o                         
   4   2   5        457.92        452.00         3.62 o                         
   5   2   5        109.58        106.27         2.64 o                         
   6   2   5         11.57         11.48         1.42 o                         
   7   2   5         56.90         58.90         2.26 o                         
  -7   3   5         44.49         44.00         1.77 o                         
  -6   3   5         39.32         39.42         1.52 o                         
  -5   3   5        394.67        399.30         4.24 o                         
  -4   3   5         26.23         26.57         0.74 o                         
  -3   3   5        162.15        159.67         1.06 o                         
  -2   3   5        102.54        108.59         0.88 o                         
  -1   3   5        455.34        479.46         3.80 o                         
   0   3   5       2460.31       2527.33        28.56 o                         
   1   3   5        447.52        477.05         3.03 o                         
   2   3   5        102.75        109.87         0.98 o                         
   3   3   5        160.69        164.46         2.76 o                         
   4   3   5         23.48         24.13         0.84 o                         
   5   3   5        390.79        405.20         7.15 o                         
   6   3   5         38.71         40.64         1.39 o                         
   7   3   5         44.45         41.93         2.33 o                         
  -7   4   5         56.35         58.87         2.41 o                         
  -6   4   5         50.36         50.20         1.17 o                         
  -5   4   5         54.64         56.75         0.96 o                         
  -4   4   5        725.24        718.20         1.65 o                         
  -3   4   5        527.15        512.74         2.79 o                         
  -2   4   5         61.93         64.19         0.79 o                         
  -1   4   5        205.45        211.62         3.22 o                         
   0   4   5       2588.39       2679.27        30.84 o                         
   1   4   5        210.10        210.97         2.60 o                         
   2   4   5         65.22         69.09         0.68 o                         
   3   4   5        526.98        532.58         4.85 o                         
   4   4   5        731.79        745.22        10.87 o                         
   5   4   5         52.85         54.01         1.17 o                         
   6   4   5         52.15         53.67         1.47 o                         
   7   4   5         56.23         59.22         2.65 o                         
  -7   5   5         45.85         43.05         3.99 o                         
  -6   5   5        266.11        266.61         3.69 o                         
  -5   5   5        105.14        102.15         1.30 o                         
  -4   5   5        153.97        148.48         1.24 o                         
  -3   5   5        301.37        290.84         1.95 o                         
  -2   5   5        269.79        273.93         2.46 o                         
  -1   5   5        355.16        355.34         4.69 o                         
   0   5   5        105.55         96.14         1.74 o                         
   1   5   5        365.32        360.37         3.41 o                         
   2   5   5        277.09        282.48         2.54 o                         
   3   5   5        297.77        289.85         3.58 o                         
   4   5   5        154.68        155.77         1.69 o                         
   5   5   5        109.73        108.58         2.92 o                         
   6   5   5        269.17        268.95         6.22 o                         
   7   5   5         45.25         45.47         2.92 o                         
  -6   6   5         99.55        102.51         1.70 o                         
  -5   6   5        217.61        215.22         1.97 o                         
  -4   6   5         24.52         24.97         1.28 o                         
  -3   6   5        214.76        215.38         1.69 o                         
  -2   6   5       2054.92       1981.71        23.93 o                         
  -1   6   5        458.41        488.46         7.76 o                         
   0   6   5          6.59          8.03         1.42 o                         
   1   6   5        452.16        480.39         4.86 o                         
   2   6   5       2050.78       1976.56        19.15 o                         
   3   6   5        220.01        225.12         1.92 o                         
   4   6   5         25.04         27.56         1.18 o                         
   5   6   5        218.09        222.31         2.79 o                         
   6   6   5         98.20        103.60         3.34 o                         
  -6   7   5         80.55         72.20         4.54 o                         
  -5   7   5         49.90         47.54         1.75 o                         
  -4   7   5        131.18        130.16         1.71 o                         
  -3   7   5         70.48         67.98         1.49 o                         
  -2   7   5        384.55        392.26         6.41 o                         
  -1   7   5         69.47         75.38         1.47 o                         
   0   7   5        453.09        422.50         7.54 o                         
   1   7   5         70.65         76.54         1.54 o                         
   2   7   5        381.11        378.74         4.02 o                         
   3   7   5         71.37         70.04         1.40 o                         
   4   7   5        133.33        136.00         1.85 o                         
   5   7   5         51.39         49.84         1.76 o                         
   6   7   5         78.09         72.36         6.45 o                         
  -5   8   5         38.13         33.93         1.95 o                         
  -4   8   5        164.89        163.35         2.33 o                         
  -3   8   5        168.47        171.53         3.29 o                         
  -2   8   5         26.34         26.20         1.66 o                         
  -1   8   5        243.43        242.55         5.20 o                         
   0   8   5        142.56        156.06         3.01 o                         
   1   8   5        245.77        243.07         3.61 o                         
   2   8   5         26.86         26.24         1.38 o                         
   3   8   5        165.77        169.33         2.11 o                         
   4   8   5        161.33        170.43         3.04 o                         
   5   8   5         38.20         36.13         2.18 o                         
  -4   9   5          1.90          1.17         2.41 o                         
  -3   9   5         18.24         15.24         2.09 o                         
  -2   9   5        158.12        162.76         2.59 o                         
  -1   9   5        142.40        145.79         3.54 o                         
   0   9   5         73.62         83.54         1.71 o                         
   1   9   5        140.11        142.90         2.92 o                         
   2   9   5        158.89        160.77         2.26 o                         
   3   9   5         17.41         16.64         2.01 o                         
   4   9   5          1.30          1.44         2.04 o                         
  -3  10   5         51.55         46.99        20.53 o                         
  -2  10   5         10.20          9.40         2.17 o                         
  -1  10   5         65.50         70.81         2.17 o                         
   0  10   5         10.99         11.69         2.02 o                         
   1  10   5         66.61         75.39         2.49 o                         
   2  10   5         10.62          8.62         2.21 o                         
   3  10   5         51.09         29.14        14.62 o                         
   0   0   6       1075.77       1019.42        17.67 o                         
   1   0   6        482.30        505.45         5.96 o                         
   2   0   6        120.24        134.70         1.64 o                         
   3   0   6        257.39        264.14         5.63 o                         
   4   0   6         45.90         37.83         0.94 o                         
   5   0   6          8.07          8.92         0.88 o                         
   6   0   6        146.39        145.88         4.02 o                         
   7   0   6         78.06         71.28         3.36 o                         
  -7   1   6         26.56         24.79         2.07 o                         
  -6   1   6         32.57         32.31         1.11 o                         
  -5   1   6        157.85        149.60         3.72 o                         
  -4   1   6        171.88        170.71         4.47 o                         
  -3   1   6        300.23        292.98         5.64 o                         
  -2   1   6        106.41        106.80         1.44 o                         
  -1   1   6        186.87        179.63         1.47 o                         
   0   1   6        411.68        495.24         3.91 o                         
   1   1   6        194.14        182.13         1.64 o                         
   2   1   6        107.29        107.69         1.51 o                         
   3   1   6        302.22        310.54         5.78 o                         
   4   1   6        183.81        193.67         2.32 o                         
   5   1   6        161.52        152.98         4.20 o                         
   6   1   6         32.73         31.94         1.14 o                         
   7   1   6         27.37         26.22         1.53 o                         
  -7   2   6         28.86         27.76         2.59 o                         
  -6   2   6        172.39        176.71         2.89 o                         
  -5   2   6         76.59         72.40         1.67 o                         
  -4   2   6         36.68         39.18         0.74 o                         
  -3   2   6        442.94        442.13         3.88 o                         
  -2   2   6       1411.80       1438.41         7.36 o                         
  -1   2   6        681.51        654.49         3.52 o                         
   0   2   6        291.71        259.91         2.97 o                         
   1   2   6        685.58        652.13         2.95 o                         
   2   2   6       1409.16       1387.93         5.72 o                         
   3   2   6        445.90        464.13         7.53 o                         
   4   2   6         36.65         38.59         0.78 o                         
   5   2   6         79.52         74.15         1.78 o                         
   6   2   6        174.06        170.98         5.69 o                         
   7   2   6         29.57         30.11         1.43 o                         
  -7   3   6         95.96        100.28         3.73 o                         
  -6   3   6         20.41         16.40         1.52 o                         
  -5   3   6        367.72        386.71         5.29 o                         
  -4   3   6        325.19        333.26         3.47 o                         
  -3   3   6        669.21        673.71         3.73 o                         
  -2   3   6         58.23         57.88         0.68 o                         
  -1   3   6        943.95        943.13         8.68 o                         
   0   3   6        297.83        309.43         1.79 o                         
   1   3   6        938.51        944.06        10.95 o                         
   2   3   6         57.99         57.45         0.93 o                         
   3   3   6        678.16        693.56         9.71 o                         
   4   3   6        326.93        337.13         5.60 o                         
   5   3   6        367.04        382.85         7.93 o                         
   6   3   6         20.52         16.61         1.39 o                         
   7   3   6         97.44         98.05         4.52 o                         
  -7   4   6         47.26         49.88         2.05 o                         
  -6   4   6        166.17        174.55         2.29 o                         
  -5   4   6        100.10        101.84         1.13 o                         
  -4   4   6         75.65         77.02         0.97 o                         
  -3   4   6        537.30        546.79         2.93 o                         
  -2   4   6       3458.85       3401.89        30.47 o                         
  -1   4   6        803.21        789.27         5.55 o                         
   0   4   6         20.46         18.05         0.73 o                         
   1   4   6        809.61        803.83         8.58 o                         
   2   4   6       3457.31       3394.68        27.26 o                         
   3   4   6        527.78        551.10         7.22 o                         
   4   4   6         76.15         81.87         1.92 o                         
   5   4   6         99.04        103.25         2.43 o                         
   6   4   6        163.70        171.69         4.98 o                         
   7   4   6         45.97         47.24         2.78 o                         
  -7   5   6         94.55         90.14         2.60 o                         
  -6   5   6         26.11         26.54         1.25 o                         
  -5   5   6         44.41         40.10         1.28 o                         
  -4   5   6        512.46        512.04         2.91 o                         
  -3   5   6        392.81        385.49         2.03 o                         
  -2   5   6        102.18        103.00         1.41 o                         
  -1   5   6         37.33         42.34         1.08 o                         
   0   5   6        281.70        299.63         3.32 o                         
   1   5   6         36.37         41.27         1.08 o                         
   2   5   6        100.23        100.25         0.98 o                         
   3   5   6        390.21        396.75         3.79 o                         
   4   5   6        509.35        526.21         7.43 o                         
   5   5   6         42.98         40.93         1.38 o                         
   6   5   6         25.75         26.42         1.56 o                         
   7   5   6         93.32         87.94         4.68 o                         
  -6   6   6         68.38         66.99         3.44 o                         
  -5   6   6        210.03        207.48         1.62 o                         
  -4   6   6          6.45          5.86         1.33 o                         
  -3   6   6        273.16        268.29         1.56 o                         
  -2   6   6         52.53         53.33         1.18 o                         
  -1   6   6        347.79        361.01         6.42 o                         
   0   6   6          0.10          3.35         1.25 o                         
   1   6   6        340.69        347.74         4.52 o                         
   2   6   6         50.81         50.76         0.98 o                         
   3   6   6        274.93        272.44         3.71 o                         
   4   6   6          6.62          6.34         1.22 o                         
   5   6   6        208.71        209.80         3.74 o                         
   6   6   6         67.00         67.96         2.05 o                         
  -5   7   6         20.84         17.54         1.80 o                         
  -4   7   6        117.80        106.68         3.47 o                         
  -3   7   6         16.03         16.00         1.52 o                         
  -2   7   6          8.74          7.99         1.27 o                         
  -1   7   6         36.31         34.99         1.37 o                         
   0   7   6         77.13         81.91         1.89 o                         
   1   7   6         38.70         38.59         1.12 o                         
   2   7   6          8.39          7.38         1.16 o                         
   3   7   6         14.89         15.75         1.30 o                         
   4   7   6        120.19        115.59         2.21 o                         
   5   7   6         21.46         20.62         1.83 o                         
  -5   8   6         13.58         11.95         2.23 o                         
  -4   8   6          1.57          1.94         1.83 o                         
  -3   8   6         91.38         88.38         1.91 o                         
  -2   8   6        149.91        158.28         3.49 o                         
  -1   8   6          9.78         12.78         1.58 o                         
   0   8   6          8.44          8.72         1.59 o                         
   1   8   6         10.23         13.44         1.47 o                         
   2   8   6        150.47        159.41         2.31 o                         
   3   8   6         92.81         89.99         1.75 o                         
   4   8   6          1.54          1.64         1.80 o                         
   5   8   6         14.34         13.19         2.22 o                         
  -4   9   6         38.94         30.65         4.46 o                         
  -3   9   6        103.95        104.76         2.10 o                         
  -2   9   6         16.71         15.00         1.90 o                         
  -1   9   6        128.60        136.17         3.85 o                         
   0   9   6        151.92        144.87         3.59 o                         
   1   9   6        128.73        134.88         2.74 o                         
   2   9   6         16.74         15.38         1.79 o                         
   3   9   6        106.33        109.49         2.21 o                         
   4   9   6         39.41         40.18         2.16 o                         
  -2  10   6        140.71        146.54         3.61 o                         
  -1  10   6        101.63        104.36         4.37 o                         
   0  10   6          0.21          1.24         2.19 o                         
   1  10   6        102.82        103.31         2.76 o                         
   2  10   6        139.76        142.79         4.41 o                         
   1   0   7        440.48        434.49         5.56 o                         
   2   0   7        191.11        180.59         3.14 o                         
   3   0   7        479.51        536.68        11.57 o                         
   4   0   7        311.76        319.16         8.08 o                         
   5   0   7         64.05         64.83         0.97 o                         
   6   0   7         10.66          9.44         0.81 o                         
   7   0   7         27.31         25.61         1.15 o                         
  -7   1   7        120.46        117.58         7.90 o                         
  -6   1   7         42.44         44.36         1.19 o                         
  -5   1   7         30.53         28.39         0.68 o                         
  -4   1   7         72.75         71.90         3.12 o                         
  -3   1   7        978.28       1022.80         5.88 o                         
  -2   1   7        160.80        160.87         7.48 o                         
  -1   1   7        521.08        521.15         5.21 o                         
   0   1   7        664.27        640.46         8.34 o                         
   1   1   7        527.55        532.18         4.66 o                         
   2   1   7        162.44        170.90         3.15 o                         
   3   1   7        971.84       1025.25        24.36 o                         
   4   1   7         75.98         80.54         2.04 o                         
   5   1   7         29.46         27.74         0.77 o                         
   6   1   7         39.31         40.74         0.91 o                         
   7   1   7        119.23        112.12         4.13 o                         
  -7   2   7         63.93         62.32         5.50 o                         
  -6   2   7         38.79         35.76         1.15 o                         
  -5   2   7        265.36        247.23         6.55 o                         
  -4   2   7        654.45        665.21         9.24 o                         
  -3   2   7        299.92        305.33         1.27 o                         
  -2   2   7        486.11        473.11         1.45 o                         
  -1   2   7        612.74        622.27         3.70 o                         
   0   2   7        378.67        369.14         1.92 o                         
   1   2   7        597.67        594.64         2.29 o                         
   2   2   7        487.75        461.67         3.41 o                         
   3   2   7        300.58        304.18         5.70 o                         
   4   2   7        643.14        646.54         8.75 o                         
   5   2   7        257.55        245.65         5.04 o                         
   6   2   7         39.97         37.51         1.05 o                         
   7   2   7         63.82         63.14         1.89 o                         
  -7   3   7         88.32         88.06         3.69 o                         
  -6   3   7         27.03         24.94         1.35 o                         
  -5   3   7         44.37         49.66         1.16 o                         
  -4   3   7       1041.74        993.25        12.83 o                         
  -3   3   7        138.81        146.31         0.83 o                         
  -2   3   7        172.57        172.86         1.23 o                         
  -1   3   7         21.16         23.65         0.71 o                         
   0   3   7       2902.57       2797.97        19.67 o                         
   1   3   7         23.48         26.55         0.70 o                         
   2   3   7        173.02        174.67         1.81 o                         
   3   3   7        139.02        145.61         2.11 o                         
   4   3   7       1045.21       1017.61        10.53 o                         
   5   3   7         47.28         50.43         0.99 o                         
   6   3   7         27.30         25.81         1.18 o                         
   7   3   7         86.89         84.59         3.59 o                         
  -7   4   7        143.35        131.41         4.53 o                         
  -6   4   7        201.86        198.23         5.03 o                         
  -5   4   7          6.05          5.10         1.03 o                         
  -4   4   7        264.14        259.87         2.36 o                         
  -3   4   7        561.73        553.96         2.63 o                         
  -2   4   7       1046.51       1058.34         8.06 o                         
  -1   4   7         22.56         20.31         0.86 o                         
   0   4   7        211.09        193.20         2.15 o                         
   1   4   7         19.21         16.61         0.85 o                         
   2   4   7       1040.87       1060.47        13.70 o                         
   3   4   7        563.27        566.22         9.96 o                         
   4   4   7        268.30        265.67         5.00 o                         
   5   4   7          7.16          6.75         1.18 o                         
   6   4   7        199.19        189.26         7.40 o                         
   7   4   7        143.89        139.53        13.70 o                         
  -6   5   7         99.73        100.73         2.84 o                         
  -5   5   7         22.83         20.42         1.15 o                         
  -4   5   7         12.60         13.52         1.00 o                         
  -3   5   7        712.52        702.08         2.52 o                         
  -2   5   7        163.52        162.45         1.47 o                         
  -1   5   7        584.82        586.89         5.14 o                         
   0   5   7        474.49        448.84         4.21 o                         
   1   5   7        580.88        586.53         8.45 o                         
   2   5   7        165.32        164.39         1.72 o                         
   3   5   7        718.75        722.94         7.82 o                         
   4   5   7         12.22         13.63         1.04 o                         
   5   5   7         23.23         20.84         1.59 o                         
   6   5   7        101.79        104.39         3.31 o                         
  -6   6   7          3.46          4.26         1.57 o                         
  -5   6   7         44.50         40.73         1.43 o                         
  -4   6   7         38.15         35.28         1.42 o                         
  -3   6   7        392.00        389.89         1.95 o                         
  -2   6   7          3.87          3.57         1.09 o                         
  -1   6   7        369.18        365.60         5.93 o                         
   0   6   7          3.54          2.57         1.18 o                         
   1   6   7        373.48        370.21         5.59 o                         
   2   6   7          5.24          9.25         2.04 o                         
   3   6   7        391.52        396.35         6.01 o                         
   4   6   7         38.99         37.77         1.32 o                         
   5   6   7         45.90         43.40         1.71 o                         
   6   6   7          3.60          4.66         2.05 o                         
  -5   7   7          5.03          5.06         1.85 o                         
  -4   7   7         18.71         19.51         1.49 o                         
  -3   7   7         88.64         89.53         1.48 o                         
  -2   7   7        212.93        217.11         2.78 o                         
  -1   7   7          6.76          7.16         1.29 o                         
   0   7   7         35.32         33.51         1.32 o                         
   1   7   7          7.45          7.96         1.27 o                         
   2   7   7        212.18        215.80         3.40 o                         
   3   7   7         87.35         88.24         1.54 o                         
   4   7   7         20.56         20.48         1.50 o                         
   5   7   7          4.21          4.92         2.13 o                         
  -4   8   7         67.05         56.25         5.54 o                         
  -3   8   7          8.83          6.91         1.63 o                         
  -2   8   7        266.72        262.81         3.97 o                         
  -1   8   7         32.06         34.35         1.50 o                         
   0   8   7        100.03         97.95         3.18 o                         
   1   8   7         29.57         32.48         1.48 o                         
   2   8   7        266.28        263.22         4.09 o                         
   3   8   7          7.46          5.88         1.52 o                         
   4   8   7         66.44         66.92         1.98 o                         
  -3   9   7         16.39         11.32         2.40 o                         
  -2   9   7         53.18         55.07         2.39 o                         
  -1   9   7         15.17         15.25         1.92 o                         
   0   9   7        288.33        301.72         7.11 o                         
   1   9   7         13.72         14.51         1.74 o                         
   2   9   7         52.44         52.16         1.97 o                         
   3   9   7         17.93         17.54         2.11 o                         
  -1  10   7         45.80         41.46         2.65 o                         
   0  10   7          1.10          1.54         2.46 o                         
   1  10   7         45.05         44.85         2.43 o                         
   0   0   8        726.18        651.82        10.54 o                         
   1   0   8        322.57        342.15         5.73 o                         
   2   0   8          0.00         -0.20         1.15 o                         
   3   0   8        174.82        171.38         2.92 o                         
   4   0   8        468.20        496.74         9.27 o                         
   5   0   8         69.77         77.22         2.20 o                         
   6   0   8         13.64         12.34         2.95 o                         
   7   0   8         43.96         44.86         3.81 o                         
  -7   1   8        156.77        165.70        20.12 o                         
  -6   1   8        149.23        160.80         3.54 o                         
  -5   1   8          6.95          6.89         2.40 o                         
  -4   1   8        316.85        333.03         2.86 o                         
  -3   1   8        667.46        718.25        11.24 o                         
  -2   1   8        747.08        773.70        10.17 o                         
  -1   1   8         97.79         86.95         1.51 o                         
   0   1   8        332.68        343.31         3.44 o                         
   1   1   8        103.00         94.65         1.21 o                         
   2   1   8        749.90        745.27        13.34 o                         
   3   1   8        665.93        693.40        12.34 o                         
   4   1   8        316.43        320.30         9.85 o                         
   5   1   8          6.85          7.95         2.54 o                         
   6   1   8        151.00        161.99         3.21 o                         
   7   1   8        159.25        166.34         3.51 o                         
  -7   2   8         97.70         90.48         3.57 o                         
  -6   2   8         35.84         33.54         0.97 o                         
  -5   2   8         90.91         84.63         2.96 o                         
  -4   2   8         34.03         34.00         0.67 o                         
  -3   2   8        955.21        977.94         4.39 o                         
  -2   2   8        155.14        154.69         1.20 o                         
  -1   2   8        645.60        637.47         5.71 o                         
   0   2   8        678.30        683.70         4.03 o                         
   1   2   8        651.65        637.08         7.17 o                         
   2   2   8        154.38        154.52         2.17 o                         
   3   2   8        954.49        964.25        13.99 o                         
   4   2   8         36.87         39.29         2.15 o                         
   5   2   8         95.63         96.88         2.84 o                         
   6   2   8         35.06         35.92         2.97 o                         
   7   2   8         98.13        104.85         3.98 o                         
  -7   3   8         30.02         25.88         1.88 o                         
  -6   3   8        129.50        132.81         4.27 o                         
  -5   3   8         49.34         51.55         1.55 o                         
  -4   3   8        166.64        169.02         1.76 o                         
  -3   3   8        124.40        124.07         1.58 o                         
  -2   3   8       1451.97       1448.92        14.45 o                         
  -1   3   8         18.62         20.72         0.72 o                         
   0   3   8         25.07         25.05         0.76 o                         
   1   3   8         18.70         19.55         0.85 o                         
   2   3   8       1451.64       1442.96        24.67 o                         
   3   3   8        124.71        124.39         2.06 o                         
   4   3   8        165.84        166.16         2.76 o                         
   5   3   8         49.53         48.75         2.06 o                         
   6   3   8        131.35        125.20        10.70 o                         
   7   3   8         29.84         26.61         3.31 o                         
  -6   4   8         28.32         28.20         1.68 o                         
  -5   4   8         17.78         16.71         1.38 o                         
  -4   4   8        144.99        150.56         2.48 o                         
  -3   4   8        321.98        324.71         1.76 o                         
  -2   4   8         13.80         12.59         0.82 o                         
  -1   4   8         83.52         77.59         1.17 o                         
   0   4   8         63.65         68.00         1.02 o                         
   1   4   8         89.39         81.70         1.04 o                         
   2   4   8         14.07         12.69         0.92 o                         
   3   4   8        316.08        315.92         6.99 o                         
   4   4   8        146.28        150.52         3.30 o                         
   5   4   8         18.53         17.77         1.16 o                         
   6   4   8         28.84         29.17         1.27 o                         
  -6   5   8         20.21         20.47         1.83 o                         
  -5   5   8         95.92         92.85         1.84 o                         
  -4   5   8         53.45         51.62         1.09 o                         
  -3   5   8        130.66        135.42         1.49 o                         
  -2   5   8        352.35        354.19         3.33 o                         
  -1   5   8        273.27        278.18         4.46 o                         
   0   5   8          0.01          1.39         1.00 o                         
   1   5   8        270.14        267.00         3.78 o                         
   2   5   8        352.52        356.30         4.11 o                         
   3   5   8        133.36        139.60         2.44 o                         
   4   5   8         53.60         51.75         1.46 o                         
   5   5   8         95.81         93.79         2.45 o                         
   6   5   8         19.63         21.17         1.76 o                         
  -6   6   8         12.33         10.19         1.80 o                         
  -5   6   8         17.51         15.81         1.49 o                         
  -4   6   8        234.41        230.78         1.63 o                         
  -3   6   8         86.29         82.37         1.34 o                         
  -2   6   8         12.43         15.83         1.18 o                         
  -1   6   8         32.86         30.63         1.19 o                         
   0   6   8        216.58        214.64         2.76 o                         
   1   6   8         32.95         30.20         1.19 o                         
   2   6   8         12.12         14.55         1.24 o                         
   3   6   8         84.46         82.86         1.42 o                         
   4   6   8        228.97        225.59         4.28 o                         
   5   6   8         17.22         14.53         1.77 o                         
   6   6   8         12.12         10.11         2.15 o                         
  -5   7   8         22.77         19.17         1.90 o                         
  -4   7   8         68.70         70.26         1.82 o                         
  -3   7   8        339.78        344.44         2.83 o                         
  -2   7   8         81.34         86.02         1.55 o                         
  -1   7   8        104.12        103.52         1.79 o                         
   0   7   8        178.25        195.73         3.16 o                         
   1   7   8        109.78        112.16         2.31 o                         
   2   7   8         81.87         85.24         1.56 o                         
   3   7   8        336.54        342.01         6.86 o                         
   4   7   8         68.83         73.03         2.09 o                         
   5   7   8         24.87         22.13         2.25 o                         
  -4   8   8         19.99         14.83         2.08 o                         
  -3   8   8        134.74        142.90         2.00 o                         
  -2   8   8         36.17         38.14         1.77 o                         
  -1   8   8        210.74        212.97         3.78 o                         
   0   8   8          0.02          0.36         1.66 o                         
   1   8   8        207.59        215.59         5.37 o                         
   2   8   8         35.97         39.67         1.83 o                         
   3   8   8        135.06        142.47         3.32 o                         
   4   8   8         20.66         18.64         2.47 o                         
  -3   9   8         96.22         95.70         3.26 o                         
  -2   9   8        152.05        157.41         2.36 o                         
  -1   9   8         45.93         50.21         1.97 o                         
   0   9   8         42.34         33.93         2.39 o                         
   1   9   8         44.60         44.68         2.52 o                         
   2   9   8        151.79        162.34         7.94 o                         
   3   9   8         98.11        103.50         2.48 o                         
   1   0   9        303.03        305.65         5.52 o                         
   2   0   9          8.20         11.36         1.19 o                         
   3   0   9          6.33          6.05         0.71 o                         
   4   0   9         48.32         52.22         2.24 o                         
   5   0   9          2.40          3.58         2.69 o                         
   6   0   9         24.72         25.77         3.01 o                         
   7   0   9         88.44         95.41         3.93 o                         
  -7   1   9         22.15         19.72         3.90 o                         
  -6   1   9         67.26         71.58         3.19 o                         
  -5   1   9         35.92         40.44         2.24 o                         
  -4   1   9         37.25         39.59         2.29 o                         
  -3   1   9        123.49        131.02         1.52 o                         
  -2   1   9       1400.90       1433.17        21.59 o                         
  -1   1   9         14.30         15.45         0.60 o                         
   0   1   9        176.57        171.29         2.26 o                         
   1   1   9         14.46         16.02         0.77 o                         
   2   1   9       1403.11       1394.29        24.83 o                         
   3   1   9        119.11        128.59         3.16 o                         
   4   1   9         39.28         39.78         2.71 o                         
   5   1   9         36.15         38.78         2.40 o                         
   6   1   9         69.52         73.16         3.13 o                         
   7   1   9         20.49          9.37         3.51 o                         
  -7   2   9         15.66         11.54         4.45 o                         
  -6   2   9         35.66         39.92         3.22 o                         
  -5   2   9        149.69        164.30         3.70 o                         
  -4   2   9         89.60         91.04         0.77 o                         
  -3   2   9        673.08        644.89        15.10 o                         
  -2   2   9        321.54        326.02         5.79 o                         
  -1   2   9       1174.41       1133.62        11.61 o                         
   0   2   9        310.99        294.02         3.32 o                         
   1   2   9       1167.14       1122.40        15.48 o                         
   2   2   9        324.68        334.70         4.90 o                         
   3   2   9        682.09        686.94        13.94 o                         
   4   2   9         96.23         98.85         2.29 o                         
   5   2   9        149.99        166.16         7.53 o                         
   6   2   9         36.54         43.17         2.81 o                         
   7   2   9         15.92         11.41         4.11 o                         
  -6   3   9         44.05         38.10         3.01 o                         
  -5   3   9         22.18         21.54         0.91 o                         
  -4   3   9        280.27        308.89         1.73 o                         
  -3   3   9       1146.20       1167.42         4.09 o                         
  -2   3   9        115.63        114.27         0.94 o                         
  -1   3   9        393.61        408.46         2.27 o                         
   0   3   9        825.17        794.80         2.61 o                         
   1   3   9        394.27        399.75         6.13 o                         
   2   3   9        116.28        116.38         2.28 o                         
   3   3   9       1146.42       1135.82        20.52 o                         
   4   3   9        276.60        302.82         5.57 o                         
   5   3   9         22.29         23.03         2.49 o                         
   6   3   9         44.70         45.43         5.23 o                         
  -6   4   9         62.40         61.19         3.11 o                         
  -5   4   9        139.64        142.99         2.35 o                         
  -4   4   9        152.29        144.92         3.54 o                         
  -3   4   9        324.05        339.36         3.57 o                         
  -2   4   9        572.74        580.55         6.87 o                         
  -1   4   9        784.24        808.69         5.60 o                         
   0   4   9        119.98        136.95         1.98 o                         
   1   4   9        782.34        799.90        11.39 o                         
   2   4   9        573.48        574.20         9.13 o                         
   3   4   9        325.79        332.41         6.51 o                         
   4   4   9        150.14        145.45         4.08 o                         
   5   4   9        138.17        152.56         4.84 o                         
   6   4   9         62.36         63.51         7.27 o                         
  -6   5   9        139.65        125.63         6.05 o                         
  -5   5   9         71.62         72.17         1.80 o                         
  -4   5   9         19.06         18.46         1.10 o                         
  -3   5   9         65.45         66.67         1.14 o                         
  -2   5   9        544.28        564.46         5.45 o                         
  -1   5   9        136.51        137.95         2.16 o                         
   0   5   9          0.73          3.25         1.06 o                         
   1   5   9        133.16        131.15         1.42 o                         
   2   5   9        541.33        556.35        10.27 o                         
   3   5   9         66.69         67.67         1.58 o                         
   4   5   9         19.61         18.72         1.52 o                         
   5   5   9         70.92         70.28         5.18 o                         
   6   5   9        137.60        104.54        15.82 o                         
  -5   6   9          6.54          5.59         1.38 o                         
  -4   6   9         57.35         58.71         1.47 o                         
  -3   6   9         91.09         94.29         1.43 o                         
  -2   6   9        148.97        149.18         1.55 o                         
  -1   6   9          4.97          5.25         1.21 o                         
   0   6   9        433.25        450.10         5.80 o                         
   1   6   9          3.73          4.01         1.22 o                         
   2   6   9        147.64        146.07         2.60 o                         
   3   6   9         90.17         93.20         2.24 o                         
   4   6   9         57.12         57.65         1.84 o                         
   5   6   9          5.50          4.74         2.03 o                         
  -5   7   9         74.63         66.92         4.84 o                         
  -4   7   9         59.71         61.68         1.80 o                         
  -3   7   9          4.29          4.80         1.58 o                         
  -2   7   9        363.86        379.22         4.96 o                         
  -1   7   9         24.29         27.03         1.69 o                         
   0   7   9         15.57         15.43         1.43 o                         
   1   7   9         22.51         24.62         1.68 o                         
   2   7   9        363.89        371.18         4.59 o                         
   3   7   9          4.54          4.87         1.89 o                         
   4   7   9         62.70         64.66         1.99 o                         
   5   7   9         73.53         54.01        10.42 o                         
  -4   8   9         99.36         96.27         2.25 o                         
  -3   8   9         20.59         19.00         1.98 o                         
  -2   8   9         44.98         49.42         1.89 o                         
  -1   8   9         69.23         70.19         2.10 o                         
   0   8   9         30.58         33.60         1.77 o                         
   1   8   9         68.79         71.72         1.99 o                         
   2   8   9         45.61         51.35         1.82 o                         
   3   8   9         21.36         19.41         2.07 o                         
   4   8   9        100.40         98.86         2.45 o                         
  -2   9   9          5.18          4.52         2.26 o                         
  -1   9   9        260.86        266.09         5.32 o                         
   0   9   9         30.91         30.98         2.22 o                         
   1   9   9        261.49        280.36        20.48 o                         
   2   9   9          5.34          6.86         2.45 o                         
   0   0  10        128.79        123.87         4.71 o                         
   1   0  10        186.15        192.37         3.24 o                         
   2   0  10         20.78         22.08         1.13 o                         
   3   0  10        820.43        857.37        10.87 o                         
   4   0  10          8.05          7.74         2.26 o                         
   5   0  10          9.72          9.62         2.60 o                         
   6   0  10         28.62         27.82         3.18 o                         
  -6   1  10          5.06          6.57         3.17 o                         
  -5   1  10         73.65         74.63         2.57 o                         
  -4   1  10        297.18        316.01         6.70 o                         
  -3   1  10        291.84        293.79         3.84 o                         
  -2   1  10         15.06         15.97         1.45 o                         
  -1   1  10        313.08        312.44         3.03 o                         
   0   1  10        524.63        498.66         7.92 o                         
   1   1  10        318.13        309.13         3.31 o                         
   2   1  10         15.19         15.75         1.52 o                         
   3   1  10        286.31        284.34         4.70 o                         
   4   1  10        293.16        307.46         5.16 o                         
   5   1  10         76.32         77.54         3.02 o                         
   6   1  10          5.00          6.19         3.59 o                         
  -6   2  10        171.03        193.68         4.26 o                         
  -5   2  10         95.47        103.90         3.33 o                         
  -4   2  10         75.40         75.74         1.21 o                         
  -3   2  10         17.19         16.07         1.44 o                         
  -2   2  10        537.82        526.03        16.58 o                         
  -1   2  10        239.17        221.57         3.10 o                         
   0   2  10          1.39          2.99         0.78 o                         
   1   2  10        237.25        221.46         2.26 o                         
   2   2  10        528.93        542.02         6.50 o                         
   3   2  10         16.35         16.77         1.26 o                         
   4   2  10         74.76         73.40         2.73 o                         
   5   2  10         93.96         98.00         4.63 o                         
   6   2  10        167.08        186.18         3.29 o                         
  -6   3  10          8.36         11.23         3.97 o                         
  -5   3  10         36.17         39.96         3.69 o                         
  -4   3  10          1.27          2.90         0.79 o                         
  -3   3  10        230.17        225.77         4.47 o                         
  -2   3  10        469.04        451.39         4.80 o                         
  -1   3  10         80.18         79.80         1.04 o                         
   0   3  10         32.77         33.05         0.97 o                         
   1   3  10         83.87         83.76         2.15 o                         
   2   3  10        469.54        459.38         7.67 o                         
   3   3  10        228.54        227.69         5.63 o                         
   4   3  10          1.42          1.89         1.03 o                         
   5   3  10         35.76         38.27         3.53 o                         
   6   3  10          8.16          9.15         3.38 o                         
  -6   4  10         99.06         80.43         7.18 o                         
  -5   4  10         53.20         55.50         1.35 o                         
  -4   4  10         15.44         13.80         1.33 o                         
  -3   4  10         61.44         63.05         0.90 o                         
  -2   4  10        454.95        452.06         3.97 o                         
  -1   4  10        160.09        155.10         1.15 o                         
   0   4  10          3.66          5.12         1.08 o                         
   1   4  10        165.73        161.10         2.51 o                         
   2   4  10        460.97        466.32         9.06 o                         
   3   4  10         58.35         60.31         1.13 o                         
   4   4  10         15.24         13.51         1.35 o                         
   5   4  10         54.57         63.07         3.09 o                         
   6   4  10        103.00        110.72         3.55 o                         
  -5   5  10         21.91         17.98         2.23 o                         
  -4   5  10        150.71        151.76         3.00 o                         
  -3   5  10         32.44         29.78         1.04 o                         
  -2   5  10         53.22         51.44         1.14 o                         
  -1   5  10         63.01         65.31         1.16 o                         
   0   5  10         54.53         55.95         1.16 o                         
   1   5  10         62.15         65.97         1.14 o                         
   2   5  10         53.34         50.59         1.35 o                         
   3   5  10         32.88         29.67         1.38 o                         
   4   5  10        152.47        155.31         4.43 o                         
   5   5  10         22.10         20.54         2.18 o                         
  -5   6  10         53.61         40.05         3.78 o                         
  -4   6  10         92.77         91.46         1.54 o                         
  -3   6  10        279.78        295.77         3.41 o                         
  -2   6  10         15.39         17.55         1.44 o                         
  -1   6  10        208.53        215.32         2.32 o                         
   0   6  10        384.48        364.13         5.22 o                         
   1   6  10        213.47        223.70         3.85 o                         
   2   6  10         15.07         16.32         1.42 o                         
   3   6  10        279.91        290.01         7.32 o                         
   4   6  10         93.63         94.33         2.54 o                         
   5   6  10         57.00         46.65         3.56 o                         
  -4   7  10        146.37        143.69         2.91 o                         
  -3   7  10         58.46         59.05         1.76 o                         
  -2   7  10          4.90          5.19         1.64 o                         
  -1   7  10        127.55        132.32         1.78 o                         
   0   7  10        337.28        327.98         4.20 o                         
   1   7  10        125.58        130.03         2.53 o                         
   2   7  10          4.94          4.21         1.91 o                         
   3   7  10         57.86         58.89         1.89 o                         
   4   7  10        142.82        143.43         4.26 o                         
  -3   8  10          7.86          6.68         1.95 o                         
  -2   8  10        333.28        344.74         5.26 o                         
  -1   8  10          5.60          4.44         2.00 o                         
   0   8  10          9.37         10.71         1.90 o                         
   1   8  10          5.38          4.87         1.93 o                         
   2   8  10        332.13        345.18        10.13 o                         
   3   8  10          7.82          7.94         2.11 o                         
  -1   9  10        138.38        135.35         2.31 o                         
   0   9  10         98.81        100.17         2.53 o                         
   1   9  10        141.67        140.54         2.91 o                         
   1   0  11          0.63          0.90         0.67 o                         
   2   0  11       1520.68       1556.48        29.66 o                         
   3   0  11         16.91         17.65         1.05 o                         
   4   0  11          4.21          3.92         2.29 o                         
   5   0  11         11.59         10.14         2.85 o                         
   6   0  11        119.35        129.92         3.82 o                         
  -6   1  11        124.04        138.21         4.46 o                         
  -5   1  11         84.88         88.39         3.04 o                         
  -4   1  11        117.48        127.80         2.61 o                         
  -3   1  11        555.61        577.04         5.44 o                         
  -2   1  11         74.27         82.35         2.39 o                         
  -1   1  11        314.43        301.70         2.99 o                         
   0   1  11         57.21         55.76         0.95 o                         
   1   1  11        309.84        295.18         5.24 o                         
   2   1  11         78.16         82.04         2.31 o                         
   3   1  11        563.26        564.39         7.90 o                         
   4   1  11        118.67        124.79         2.81 o                         
   5   1  11         85.98         90.76         2.94 o                         
   6   1  11        125.15        123.29        19.56 o                         
  -6   2  11         60.62         59.68         4.16 o                         
  -5   2  11        131.19        140.81        24.24 o                         
  -4   2  11        120.85        129.52         4.08 o                         
  -3   2  11        202.92        213.88         2.04 o                         
  -2   2  11         52.31         49.55         2.37 o                         
  -1   2  11        436.63        416.17         6.28 o                         
   0   2  11        485.87        469.98         4.44 o                         
   1   2  11        444.10        423.86         4.19 o                         
   2   2  11         53.91         52.83         0.89 o                         
   3   2  11        203.59        215.05         4.57 o                         
   4   2  11        119.05        128.68         7.03 o                         
   5   2  11        135.66        143.84         4.35 o                         
   6   2  11         61.43         61.05         4.18 o                         
  -6   3  11         43.72         50.07         4.24 o                         
  -5   3  11         64.18         73.76         4.99 o                         
  -4   3  11         98.51         93.46         1.84 o                         
  -3   3  11        260.81        261.96         9.33 o                         
  -2   3  11         76.69         73.70         1.39 o                         
  -1   3  11        377.24        363.66         3.32 o                         
   0   3  11        153.31        152.54         2.01 o                         
   1   3  11        376.97        369.56         7.88 o                         
   2   3  11         76.99         78.35         1.39 o                         
   3   3  11        263.76        282.01         5.85 o                         
   4   3  11         99.89         92.34         3.38 o                         
   5   3  11         65.79         65.81        16.15 o                         
   6   3  11         44.02         42.77         6.09 o                         
  -5   4  11        116.98         95.45        20.29 o                         
  -4   4  11         52.74         55.08         1.29 o                         
  -3   4  11        124.48        127.23         1.43 o                         
  -2   4  11         10.83         14.64         1.00 o                         
  -1   4  11        311.95        311.48         3.27 o                         
   0   4  11        417.68        393.86         5.19 o                         
   1   4  11        299.95        296.58         3.91 o                         
   2   4  11         10.14         11.13         1.20 o                         
   3   4  11        126.49        135.17         3.14 o                         
   4   4  11         53.41         59.01         1.55 o                         
   5   4  11        111.20        127.76         3.98 o                         
  -5   5  11          6.74          5.03         1.70 o                         
  -4   5  11         32.76         32.77         1.89 o                         
  -3   5  11        304.69        302.76         2.57 o                         
  -2   5  11         86.95         89.47         1.41 o                         
  -1   5  11         78.02         81.16         1.36 o                         
   0   5  11         16.94         15.48         1.30 o                         
   1   5  11         81.26         83.54         1.35 o                         
   2   5  11         85.88         86.16         2.07 o                         
   3   5  11        298.61        299.57         9.13 o                         
   4   5  11         30.69         34.36         1.71 o                         
   5   5  11          5.62          4.97         2.16 o                         
  -4   6  11         45.68         40.75         2.42 o                         
  -3   6  11          3.67          4.22         1.47 o                         
  -2   6  11        107.67        121.30         1.54 o                         
  -1   6  11          3.87          4.34         1.38 o                         
   0   6  11         17.33         20.67         1.45 o                         
   1   6  11          4.37          8.26         1.61 o                         
   2   6  11        106.90        119.34         2.26 o                         
   3   6  11          4.20          4.44         1.66 o                         
   4   6  11         44.93         45.49         1.61 o                         
  -3   7  11         42.90         45.49         1.69 o                         
  -2   7  11          2.47          2.15         1.79 o                         
  -1   7  11         50.75         54.48         3.17 o                         
   0   7  11        154.88        158.61         2.86 o                         
   1   7  11         48.26         53.42         1.76 o                         
   2   7  11          2.66          1.81         1.89 o                         
   3   7  11         44.65         44.45         2.15 o                         
  -2   8  11         68.10         64.73         2.22 o                         
  -1   8  11        145.26        145.98         2.33 o                         
   0   8  11         28.84         32.00         2.11 o                         
   1   8  11        147.57        150.47         3.48 o                         
   2   8  11         68.46         66.05         4.71 o                         
   0   0  12        517.13        503.61        12.12 o                         
   1   0  12        258.22        257.44         4.16 o                         
   2   0  12         63.05         61.64         1.58 o                         
   3   0  12          4.90          6.11         1.10 o                         
   4   0  12        150.88        157.86         3.22 o                         
   5   0  12         33.34         34.19         2.89 o                         
   6   0  12         26.51         29.73         4.23 o                         
  -6   1  12         64.44         69.75         4.97 o                         
  -5   1  12        323.91        355.78         5.90 o                         
  -4   1  12          1.27          1.13         2.80 o                         
  -3   1  12        191.15        206.78         1.71 o                         
  -2   1  12         17.20         18.60         1.29 o                         
  -1   1  12        590.66        588.56         6.55 o                         
   0   1  12          6.24          6.76         0.94 o                         
   1   1  12        585.36        575.60         6.96 o                         
   2   1  12         19.43         21.13         1.49 o                         
   3   1  12        188.55        195.25         5.07 o                         
   4   1  12          1.14          0.52         2.66 o                         
   5   1  12        318.42        338.50         6.51 o                         
   6   1  12         65.87         65.77        10.11 o                         
  -6   2  12         14.34          9.98         4.69 o                         
  -5   2  12         61.63         69.90         3.45 o                         
  -4   2  12        205.42        196.71         4.70 o                         
  -3   2  12        203.51        221.19         4.30 o                         
  -2   2  12         30.44         30.85         1.82 o                         
  -1   2  12        162.57        159.45         2.72 o                         
   0   2  12        525.71        500.44         8.82 o                         
   1   2  12        168.55        166.25         1.70 o                         
   2   2  12         31.03         30.24         1.14 o                         
   3   2  12        196.10        206.07         3.74 o                         
   4   2  12        207.50        205.34         8.43 o                         
   5   2  12         60.33         63.66         3.11 o                         
   6   2  12         14.76         14.15         8.56 o                         
  -5   3  12         15.19         17.01         3.71 o                         
  -4   3  12         31.25         30.06         2.06 o                         
  -3   3  12         37.21         36.51         2.06 o                         
  -2   3  12        727.19        713.43        11.75 o                         
  -1   3  12         89.09         87.74         1.69 o                         
   0   3  12         16.45         16.33         1.00 o                         
   1   3  12         87.28         86.77         1.57 o                         
   2   3  12        725.43        747.31        11.66 o                         
   3   3  12         37.50         35.41         0.97 o                         
   4   3  12         31.45         26.85         3.02 o                         
   5   3  12         14.56         11.67         3.55 o                         
  -5   4  12        120.45        130.21         4.43 o                         
  -4   4  12        101.75         95.55         6.15 o                         
  -3   4  12         27.94         27.02         1.37 o                         
  -2   4  12        160.55        159.94         2.28 o                         
  -1   4  12         34.64         33.97         1.06 o                         
   0   4  12        175.42        188.41         2.12 o                         
   1   4  12         34.49         34.48         1.35 o                         
   2   4  12        160.32        164.84         3.89 o                         
   3   4  12         31.28         34.06         1.50 o                         
   4   4  12        100.69         99.10         5.10 o                         
   5   4  12        122.54        132.79         4.92 o                         
  -4   5  12         25.65         24.18         1.69 o                         
  -3   5  12        143.07        147.93         1.74 o                         
  -2   5  12         37.71         37.02         1.29 o                         
  -1   5  12        314.74        318.82         4.56 o                         
   0   5  12         16.45         16.05         1.43 o                         
   1   5  12        316.44        315.74         5.65 o                         
   2   5  12         38.69         39.18         1.51 o                         
   3   5  12        147.32        160.76         4.47 o                         
   4   5  12         25.84         24.00         2.32 o                         
  -4   6  12         38.67         37.82         2.53 o                         
  -3   6  12         18.06         17.37         1.51 o                         
  -2   6  12         20.73         20.09         1.63 o                         
  -1   6  12         27.03         29.29         1.74 o                         
   0   6  12         51.81         51.18         1.68 o                         
   1   6  12         26.55         28.48         1.62 o                         
   2   6  12         20.78         20.53         1.80 o                         
   3   6  12         17.83         17.96         1.73 o                         
   4   6  12         37.00         29.07         2.56 o                         
  -3   7  12         51.89         52.26         2.01 o                         
  -2   7  12        117.76        119.84         1.86 o                         
  -1   7  12         60.31         61.85         2.59 o                         
   0   7  12          3.37          3.20         1.74 o                         
   1   7  12         61.36         63.31         2.15 o                         
   2   7  12        120.35        119.69         3.46 o                         
   3   7  12         50.04         51.04         5.30 o                         
  -1   8  12         68.77         64.33         3.08 o                         
   0   8  12        130.47        120.26         7.36 o                         
   1   8  12         67.68         63.99         2.46 o                         
   1   0  13        130.77        126.87         1.84 o                         
   2   0  13         28.65         26.12         1.81 o                         
   3   0  13          0.10          0.51         1.25 o                         
   4   0  13          3.16          4.87         2.38 o                         
   5   0  13        267.40        282.29         6.93 o                         
  -5   1  13         90.31         92.33        19.38 o                         
  -4   1  13          6.52          5.40         2.44 o                         
  -3   1  13        114.80        125.22         1.56 o                         
  -2   1  13        427.46        443.76         8.98 o                         
  -1   1  13        410.85        423.11         6.54 o                         
   0   1  13         30.15         32.23         1.00 o                         
   1   1  13        408.72        397.28         3.61 o                         
   2   1  13        426.44        427.54        10.78 o                         
   3   1  13        116.66        126.29         2.25 o                         
   4   1  13          7.07          6.39         2.83 o                         
   5   1  13         91.75         97.84         3.83 o                         
  -5   2  13         27.40         34.25         3.68 o                         
  -4   2  13         39.58         37.22         2.39 o                         
  -3   2  13         47.64         44.84         1.64 o                         
  -2   2  13         63.39         64.22         2.03 o                         
  -1   2  13         34.82         33.65         0.92 o                         
   0   2  13         11.56         12.26         1.23 o                         
   1   2  13         36.05         34.66         1.07 o                         
   2   2  13         63.99         58.60         1.67 o                         
   3   2  13         50.29         49.46         1.96 o                         
   4   2  13         36.84         38.17         3.13 o                         
   5   2  13         28.99         33.29         3.58 o                         
  -5   3  13         77.15         73.19         3.87 o                         
  -4   3  13         59.67         60.75         4.24 o                         
  -3   3  13         25.95         26.13         2.10 o                         
  -2   3  13          3.58          3.56         1.57 o                         
  -1   3  13         83.72         78.75         1.17 o                         
   0   3  13        273.91        270.00         3.58 o                         
   1   3  13         86.64         82.77         1.69 o                         
   2   3  13          3.48          2.88         1.25 o                         
   3   3  13         24.27         20.93         2.64 o                         
   4   3  13         59.14         47.26         9.69 o                         
   5   3  13         78.53         78.45         3.67 o                         
  -4   4  13         19.38         15.03         2.82 o                         
  -3   4  13          9.48          9.78         1.36 o                         
  -2   4  13         21.69         21.49         0.80 o                         
  -1   4  13         49.25         48.12         1.09 o                         
   0   4  13         86.47         83.98         1.29 o                         
   1   4  13         46.64         47.22         1.29 o                         
   2   4  13         23.09         24.17         1.47 o                         
   3   4  13          8.53          8.44         1.40 o                         
   4   4  13         19.55         13.77         1.93 o                         
  -4   5  13          2.83          2.84         1.48 o                         
  -3   5  13         74.45         74.45         1.96 o                         
  -2   5  13        121.93        115.70         2.52 o                         
  -1   5  13        150.22        152.85         2.46 o                         
   0   5  13         32.26         28.85         1.39 o                         
   1   5  13        153.21        155.87         4.36 o                         
   2   5  13        123.07        127.58         1.85 o                         
   3   5  13         72.20         76.88         2.80 o                         
   4   5  13          3.01          2.39         1.63 o                         
  -3   6  13         45.00         31.61         3.26 o                         
  -2   6  13         47.13         44.98         1.87 o                         
  -1   6  13        127.44        132.37         1.96 o                         
   0   6  13         10.89         10.84         2.06 o                         
   1   6  13        128.95        132.52         3.20 o                         
   2   6  13         44.93         45.10         1.97 o                         
   3   6  13         43.43         41.31         2.74 o                         
  -2   7  13        315.83        318.30         3.69 o                         
  -1   7  13        146.30        139.61         8.19 o                         
   0   7  13         87.08         90.54         2.29 o                         
   1   7  13        145.90        140.50         2.90 o                         
   2   7  13        316.52        322.41         6.56 o                         
   0   0  14         70.12         71.76         2.00 o                         
   1   0  14         36.35         34.21         1.08 o                         
   2   0  14          3.03          3.08         1.97 o                         
   3   0  14          1.09          1.20         1.55 o                         
   4   0  14          5.60          5.12         3.56 o                         
   5   0  14        143.23        149.54         7.39 o                         
  -5   1  14          4.48          2.18         4.05 o                         
  -4   1  14        257.07        260.71         6.27 o                         
  -3   1  14         39.67         40.02         3.75 o                         
  -2   1  14        118.83        120.41         2.58 o                         
  -1   1  14         13.26         13.26         0.81 o                         
   0   1  14        861.24        831.13        12.03 o                         
   1   1  14         14.40         13.37         1.03 o                         
   2   1  14        118.55        113.93         3.14 o                         
   3   1  14         39.11         42.68         1.69 o                         
   4   1  14        259.59        270.34         7.13 o                         
   5   1  14          4.59          2.50         4.36 o                         
  -4   2  14         59.37         41.56         7.56 o                         
  -3   2  14        118.00        124.19         2.09 o                         
  -2   2  14         28.97         32.46         1.92 o                         
  -1   2  14        259.53        244.14         3.21 o                         
   0   2  14        253.27        247.96         4.45 o                         
   1   2  14        259.26        240.80         2.93 o                         
   2   2  14         27.91         30.00         2.35 o                         
   3   2  14        116.93        120.07         4.28 o                         
   4   2  14         59.25         65.75         3.53 o                         
  -4   3  14         13.77          9.38         1.69 o                         
  -3   3  14         81.48         84.11         2.53 o                         
  -2   3  14         43.65         45.93         2.35 o                         
  -1   3  14        406.61        390.85         6.07 o                         
   0   3  14          6.73          5.91         1.27 o                         
   1   3  14        404.41        390.91         5.83 o                         
   2   3  14         43.87         43.01         1.06 o                         
   3   3  14         84.70         88.46         2.40 o                         
   4   3  14         14.00          9.63         2.16 o                         
  -4   4  14          6.92          4.07         2.95 o                         
  -3   4  14        135.64        142.33         4.57 o                         
  -2   4  14         41.26         41.70         1.66 o                         
  -1   4  14        156.01        156.66         2.00 o                         
   0   4  14         22.08         22.80         1.39 o                         
   1   4  14        159.24        165.31         2.93 o                         
   2   4  14         41.48         41.52         1.42 o                         
   3   4  14        132.71        107.47        14.05 o                         
   4   4  14          6.98          5.22         2.04 o                         
  -3   5  14          1.42          1.63         1.79 o                         
  -2   5  14         42.41         36.00         2.65 o                         
  -1   5  14         37.64         40.04         1.45 o                         
   0   5  14        343.41        355.97         6.31 o                         
   1   5  14         36.49         39.80         1.51 o                         
   2   5  14         42.38         45.11         2.03 o                         
   3   5  14          1.63          1.58         1.83 o                         
  -2   6  14        110.84         90.46         5.69 o                         
  -1   6  14         36.23         40.44         1.84 o                         
   0   6  14          0.05          1.01         1.76 o                         
   1   6  14         34.27         37.64         2.07 o                         
   2   6  14        110.91        103.37         4.18 o                         
   1   0  15        312.09        301.16         3.76 o                         
   2   0  15         77.13         79.17         2.30 o                         
   3   0  15         77.67         77.85         2.02 o                         
   4   0  15          0.41         -1.59         3.28 o                         
  -4   1  15         61.88         65.35         3.50 o                         
  -3   1  15         93.44         97.63         2.69 o                         
  -2   1  15        118.29        119.11         3.19 o                         
  -1   1  15        118.91        112.69         2.74 o                         
   0   1  15         68.64         64.53         1.33 o                         
   1   1  15        119.73        115.84         1.72 o                         
   2   1  15        118.65        112.90         2.31 o                         
   3   1  15         91.20         91.33         1.98 o                         
   4   1  15         61.01         67.19         3.57 o                         
  -4   2  15        111.94         66.37        19.23 o                         
  -3   2  15         38.41         38.39         1.94 o                         
  -2   2  15         11.50         10.75         2.05 o                         
  -1   2  15        119.49        113.80         3.90 o                         
   0   2  15        188.76        189.49         2.69 o                         
   1   2  15        118.80        115.86         1.66 o                         
   2   2  15         10.88          6.71         2.32 o                         
   3   2  15         37.95         33.81         2.50 o                         
   4   2  15        109.43        102.06        15.60 o                         
  -3   3  15          4.32          3.97         2.28 o                         
  -2   3  15         26.00         26.02         2.74 o                         
  -1   3  15         11.69         10.09         1.17 o                         
   0   3  15        602.51        600.58        11.40 o                         
   1   3  15         11.86         10.80         1.49 o                         
   2   3  15         26.43         20.14         2.32 o                         
   3   3  15          3.96          3.78         2.47 o                         
  -3   4  15         32.06         33.65         3.35 o                         
  -2   4  15         33.80         35.11         3.41 o                         
  -1   4  15         12.30         11.27         1.24 o                         
   0   4  15          0.03          0.34         1.54 o                         
   1   4  15         12.71         12.75         1.59 o                         
   2   4  15         34.54         28.16         2.47 o                         
   3   4  15         32.01         29.89         3.33 o                         
  -2   5  15          4.86          2.05         0.90 o                         
  -1   5  15         96.49         84.55         5.13 o                         
   0   5  15         74.95         72.60         1.76 o                         
   1   5  15         99.17         98.00         2.09 o                         
   2   5  15          5.25          4.23         1.86 o                         
   0   0  16        265.92        265.93        10.00 o                         
   1   0  16          0.19          0.35         0.83 o                         
   2   0  16          1.28          1.99         2.13 o                         
   3   0  16         29.05         28.60         2.23 o                         
  -3   1  16         39.97         39.09         2.21 o                         
  -2   1  16         28.99         31.83         2.09 o                         
  -1   1  16        159.25        108.34        13.91 o                         
   0   1  16          3.63          4.09         1.40 o                         
   1   1  16        162.38        128.41        16.90 o                         
   2   1  16         29.74         29.46         3.11 o                         
   3   1  16         38.33         38.25         2.55 o                         
  -3   2  16         77.48         74.02         4.86 o                         
  -2   2  16          4.74          3.71         2.26 o                         
  -1   2  16         71.41         48.73         6.32 o                         
   0   2  16         21.49         20.53         1.30 o                         
   1   2  16         70.22         60.86         4.99 o                         
   2   2  16          5.11          5.03         2.40 o                         
   3   2  16         81.82         70.54         6.19 o                         
  -2   3  16        164.76        164.39         4.39 o                         
  -1   3  16         19.92         13.73         1.78 o                         
   0   3  16          4.74          4.65         1.53 o                         
   1   3  16         20.21         16.48         1.94 o                         
   2   3  16        163.75        158.60         5.19 o                         
  -1   4  16         57.68         39.04         4.62 o                         
   0   4  16         36.05         34.85         2.44 o                         
   1   4  16         58.51         49.06         3.74 o                         
   1   0  17          0.01         -0.56         2.33 o                         
   2   0  17          0.04         -1.01         2.55 o                         
  -2   1  17         18.28         14.02         6.71 o                         
  -1   1  17         79.59         80.11         3.73 o                         
   0   1  17          2.32          3.58         1.51 o                         
   1   1  17         78.58         48.40         8.81 o                         
   2   1  17         18.33         17.97         5.82 o                         
  -1   2  17         42.32         40.58         2.52 o                         
   0   2  17         76.71         64.14         5.26 o                         
   1   2  17         39.86         25.80         3.57 o                         
                                                                                
